# Supplementary material for: The inconsistency of p-curve: Testing its reliability using the power pose and HPA debates
Source: PLoS One. 2024 Jul 11;19(7):e0305193. doi: 10.1371/journal.pone.0305193 (PMC11239044; doi:10.1371/journal.pone.0305193)
Supplement: S1 File — (XLSX) [file pone.0305193.s001.xlsx]

## Sheet: Instructions
Information & Instructions						Database analyses
							Calculated values			Permutations in the database
	To begin the analysis, import the data into the worksheet labeled 'Raw_data'.						Database results:			Database permutations:
							Minimum zFull value	-2.31238		Median closest value:		-0.768813
							Maximum zFull value	0.687406		+1SD closest value:		-0.0426431
							Median zFull	-0.768865		-1SD closest value:		-1.49382
							SD zFull	0.726358
	The calculated values from the database represent the median, standard deviation, and +/-1SD zFull values from the database.						+1SD value	-0.0425066
							-1SD value	-1.49522
						Reporting results of the database permutations
	The permutations in the database are median and +/- 1SD values that are the closest match of the calculated value to a value that exists in the database. Use these numbers to find the corresponding permutation to represent the median and +/- 1SD permutation.
									Null of no effect (right skew)		Null of 33% power (flatness)
								Power	pHalf	pFull	pFull	pBinomial		pHalf (flatness)
							Most left skewed	5(5,10.2)	z = -0.46, p = .321	z = 0.69, p = .246	z = -3.33, p = .000	z = -2.59, p = .005		z = 3.14, p = .999
							-1SD	5(5,17.52)	z = -1.10, p = .135	z = -0.04, p = .483	z = -2.68, p = .004	z = -2.18, p = .015		z = 3.54, p = 1.000
							Median	8(5,26.83)	z = -1.68, p = .046	z = -0.77, p = .221	z = -2.05, p = .020	z = -1.77, p = .038		z = 3.90, p = 1.000
							+1SD	14(5,35.44)	z = -1.95, p = .025	z = -1.49, p = .068	z = -1.51, p = .066	z = -1.48, p = .069		z = 4.48, p = 1.000
	All p-values reported are one-tailed, in line with p-curve format.						Most right skewed	22(7.36,46.35)	z = -3.60, p = .000	z = -2.31, p = .010	z = -0.79, p = .214	z = -1.48, p = .069		z = 5.14, p = 1.000
	The original and robust version of right skew testing are each considered with the pFull (flatness) test to determine the four potential outcomes of IPA permutations.						Original test of right skew (pHalf < .05) + test of flatness (pFull < .05)				Robust test of right skew (pHalf & pFull < .1) + test of flatness (pFull < .05)
							Percentage of permutations supporting evidence of EV:			0.245756	Percentage of permutations supporting evidence of EV:			0.245756
							Percentage of permutations inconclusive:			0.309799	Percentage of permutations inconclusive:			0.0297068
							Percentage of permutations underpowered:			0.444444	Percentage of permutations underpowered:			0.724537
							Percentage of permutations supporting no evidence of EV:			0	Percentage of permutations supporting no evidence of EV:			0

## Sheet: Raw_data
Total	Significant	Half	Zppr	p.Zppr	Zpp33	p.Zpp33	Zppr.half	p.Zppr.half	Zpp33.half	p.Zpp33.half	prop25.sig	prop25.obs	binom.r	binom.33	power.ci.lb	hat	power.ci.ub	x1	x2	x3	x4	x5	x6	x7	x8	x9	x10	x11	x12	x13	x14	x15	x16	x17	x18	x19	x20	x21	x22	x23	x24	x25	x26
26	25	11	0.281615	0.61088	-2.96644	0.00150635	-0.621823	0.267029	3.2137	0.999345	0.706208	0.44	0.787822	0.00486893	0.05	0.05	0.139678	t(83)=2.24	t(40)=3.28	t(83)=1.99	t(26)=2.26	F(1,67)=9.91	chi2(1)=4.84	F(1,39)=4.29	z()=1.98	F(1,60)=8.33	t(34)=2.30	F(1,73)=7.08	chi2(1)=5.28	F(1,53)=5.41	F(1,39)=5.08	F(1,70)=6.09	F(1,101)=4.02	F(1,79)=4.24	F(1,37)=5.13	F(1,18)=4.94	F(1,16)=7.73	F(3,90)=3.29	t(79)=2.21	F(1,87)=1.26	F(1,80)=9.44	chi2(1)=13.0	F(1,66)=4.12
26	25	11	0.483431	0.685605	-3.15091	0.000813801	-0.621823	0.267029	3.2137	0.999345	0.706637	0.44	0.787822	0.00479827	0.05	0.05	0.119516	t(83)=2.24	t(40)=3.28	t(83)=1.99	t(26)=2.26	F(1,67)=9.91	chi2(1)=4.84	chi2(1)=3.86	z()=1.98	F(1,60)=8.33	t(34)=2.30	F(1,73)=7.08	chi2(1)=5.28	F(1,53)=5.41	F(1,39)=5.08	F(1,70)=6.09	F(1,101)=4.02	F(1,79)=4.24	F(1,37)=5.13	F(1,18)=4.94	F(1,16)=7.73	F(3,90)=3.29	t(79)=2.21	F(1,87)=1.26	F(1,80)=9.44	chi2(1)=13.0	F(1,66)=4.12
26	25	12	-0.080562	0.467895	-2.65363	0.00398156	-0.549256	0.291415	3.26397	0.999451	0.706197	0.48	0.654981	0.0145909	0.05	0.05	0.179567	t(83)=2.24	t(40)=3.28	t(83)=1.99	t(26)=2.26	F(1,67)=9.91	chi2(1)=4.84	F(1,38)=7.45	z()=1.98	F(1,60)=7.22	t(34)=2.30	F(1,73)=7.08	chi2(1)=5.28	F(1,53)=5.41	F(1,39)=5.08	F(1,70)=6.09	F(1,101)=4.02	F(1,79)=4.24	F(1,37)=5.13	F(1,18)=4.94	F(1,16)=7.73	F(3,90)=3.29	t(79)=2.21	F(1,87)=1.26	F(1,80)=9.44	chi2(1)=13.0	F(1,66)=4.12
26	25	11	-0.085057	0.466108	-2.6438	0.00409903	-1.46313	0.0717155	3.54612	0.999805	0.705978	0.44	0.787822	0.00490719	0.05	0.05	0.180505	t(83)=2.24	t(40)=3.28	t(83)=1.99	t(26)=2.26	F(1,67)=9.91	chi2(1)=4.84	F(1,39)=4.29	z()=1.98	F(1,60)=8.33	t(34)=2.30	F(1,73)=7.08	F(1,73)=11.51	F(1,53)=5.41	F(1,39)=5.08	F(1,70)=6.09	F(1,101)=4.02	F(1,79)=4.24	F(1,37)=5.13	F(1,18)=4.94	F(1,16)=7.73	F(3,90)=3.29	t(79)=2.21	F(1,87)=1.26	F(1,80)=9.44	chi2(1)=13.0	F(1,66)=4.12
26	25	11	0.11676	0.546475	-2.82828	0.00233997	-1.46313	0.0717155	3.54612	0.999805	0.706408	0.44	0.787822	0.00483604	0.05	0.05	0.156507	t(83)=2.24	t(40)=3.28	t(83)=1.99	t(26)=2.26	F(1,67)=9.91	chi2(1)=4.84	chi2(1)=3.86	z()=1.98	F(1,60)=8.33	t(34)=2.30	F(1,73)=7.08	F(1,73)=11.51	F(1,53)=5.41	F(1,39)=5.08	F(1,70)=6.09	F(1,101)=4.02	F(1,79)=4.24	F(1,37)=5.13	F(1,18)=4.94	F(1,16)=7.73	F(3,90)=3.29	t(79)=2.21	F(1,87)=1.26	F(1,80)=9.44	chi2(1)=13.0	F(1,66)=4.12
26	25	12	-0.447234	0.327353	-2.33099	0.0098769	-1.35475	0.0877487	3.58224	0.99983	0.705967	0.48	0.654981	0.0146904	0.05	0.07	0.225596	t(83)=2.24	t(40)=3.28	t(83)=1.99	t(26)=2.26	F(1,67)=9.91	chi2(1)=4.84	F(1,38)=7.45	z()=1.98	F(1,60)=7.22	t(34)=2.30	F(1,73)=7.08	F(1,73)=11.51	F(1,53)=5.41	F(1,39)=5.08	F(1,70)=6.09	F(1,101)=4.02	F(1,79)=4.24	F(1,37)=5.13	F(1,18)=4.94	F(1,16)=7.73	F(3,90)=3.29	t(79)=2.21	F(1,87)=1.26	F(1,80)=9.44	chi2(1)=13.0	F(1,66)=4.12
26	25	11	0.126413	0.550298	-2.82994	0.00232782	-1.07356	0.141509	3.33217	0.999569	0.705978	0.44	0.787822	0.00490719	0.05	0.05	0.156094	t(83)=2.24	t(40)=3.28	t(83)=1.99	t(26)=2.26	F(1,67)=9.91	chi2(1)=4.84	F(1,39)=4.29	z()=1.98	F(1,60)=8.33	t(34)=2.30	F(1,73)=7.08	F(1,73)=7.30	F(1,53)=5.41	F(1,39)=5.08	F(1,70)=6.09	F(1,101)=4.02	F(1,79)=4.24	F(1,37)=5.13	F(1,18)=4.94	F(1,16)=7.73	F(3,90)=3.29	t(79)=2.21	F(1,87)=1.26	F(1,80)=9.44	chi2(1)=13.0	F(1,66)=4.12
26	25	11	0.32823	0.628631	-3.01442	0.00128737	-1.07356	0.141509	3.33217	0.999569	0.706408	0.44	0.787822	0.00483604	0.05	0.05	0.134422	t(83)=2.24	t(40)=3.28	t(83)=1.99	t(26)=2.26	F(1,67)=9.91	chi2(1)=4.84	chi2(1)=3.86	z()=1.98	F(1,60)=8.33	t(34)=2.30	F(1,73)=7.08	F(1,73)=7.30	F(1,53)=5.41	F(1,39)=5.08	F(1,70)=6.09	F(1,101)=4.02	F(1,79)=4.24	F(1,37)=5.13	F(1,18)=4.94	F(1,16)=7.73	F(3,90)=3.29	t(79)=2.21	F(1,87)=1.26	F(1,80)=9.44	chi2(1)=13.0	F(1,66)=4.12
26	25	12	-0.235763	0.406808	-2.51713	0.00591572	-0.981764	0.163108	3.3774	0.999634	0.705967	0.48	0.654981	0.0146904	0.05	0.06	0.198538	t(83)=2.24	t(40)=3.28	t(83)=1.99	t(26)=2.26	F(1,67)=9.91	chi2(1)=4.84	F(1,38)=7.45	z()=1.98	F(1,60)=7.22	t(34)=2.30	F(1,73)=7.08	F(1,73)=7.30	F(1,53)=5.41	F(1,39)=5.08	F(1,70)=6.09	F(1,101)=4.02	F(1,79)=4.24	F(1,37)=5.13	F(1,18)=4.94	F(1,16)=7.73	F(3,90)=3.29	t(79)=2.21	F(1,87)=1.26	F(1,80)=9.44	chi2(1)=13.0	F(1,66)=4.12
26	25	11	0.271552	0.607017	-2.95784	0.00154901	-0.650108	0.257811	3.22115	0.999362	0.706208	0.44	0.787822	0.00486893	0.05	0.05	0.14071	t(83)=2.24	t(40)=3.28	t(83)=1.99	t(26)=2.26	F(1,67)=9.91	chi2(1)=4.84	F(1,39)=4.29	z()=1.98	F(1,60)=8.33	t(34)=2.30	F(1,73)=7.08	chi2(1)=5.28	F(1,53)=5.41	F(1,39)=5.08	F(1,70)=6.20	F(1,101)=4.02	F(1,79)=4.24	F(1,37)=5.13	F(1,18)=4.94	F(1,16)=7.73	F(3,90)=3.29	t(79)=2.21	F(1,87)=1.26	F(1,80)=9.44	chi2(1)=13.0	F(1,66)=4.12
26	25	11	0.473369	0.682025	-3.14232	0.000838088	-0.650108	0.257811	3.22115	0.999362	0.706637	0.44	0.787822	0.00479827	0.05	0.05	0.120427	t(83)=2.24	t(40)=3.28	t(83)=1.99	t(26)=2.26	F(1,67)=9.91	chi2(1)=4.84	chi2(1)=3.86	z()=1.98	F(1,60)=8.33	t(34)=2.30	F(1,73)=7.08	chi2(1)=5.28	F(1,53)=5.41	F(1,39)=5.08	F(1,70)=6.20	F(1,101)=4.02	F(1,79)=4.24	F(1,37)=5.13	F(1,18)=4.94	F(1,16)=7.73	F(3,90)=3.29	t(79)=2.21	F(1,87)=1.26	F(1,80)=9.44	chi2(1)=13.0	F(1,66)=4.12
26	25	12	-0.0906243	0.463896	-2.64503	0.00408418	-0.576337	0.282194	3.2711	0.999464	0.706197	0.48	0.654981	0.0145909	0.05	0.05	0.180761	t(83)=2.24	t(40)=3.28	t(83)=1.99	t(26)=2.26	F(1,67)=9.91	chi2(1)=4.84	F(1,38)=7.45	z()=1.98	F(1,60)=7.22	t(34)=2.30	F(1,73)=7.08	chi2(1)=5.28	F(1,53)=5.41	F(1,39)=5.08	F(1,70)=6.20	F(1,101)=4.02	F(1,79)=4.24	F(1,37)=5.13	F(1,18)=4.94	F(1,16)=7.73	F(3,90)=3.29	t(79)=2.21	F(1,87)=1.26	F(1,80)=9.44	chi2(1)=13.0	F(1,66)=4.12
26	25	11	-0.0951193	0.46211	-2.6352	0.00420435	-1.49142	0.0679258	3.55357	0.99981	0.705978	0.44	0.787822	0.00490719	0.05	0.05	0.181693	t(83)=2.24	t(40)=3.28	t(83)=1.99	t(26)=2.26	F(1,67)=9.91	chi2(1)=4.84	F(1,39)=4.29	z()=1.98	F(1,60)=8.33	t(34)=2.30	F(1,73)=7.08	F(1,73)=11.51	F(1,53)=5.41	F(1,39)=5.08	F(1,70)=6.20	F(1,101)=4.02	F(1,79)=4.24	F(1,37)=5.13	F(1,18)=4.94	F(1,16)=7.73	F(3,90)=3.29	t(79)=2.21	F(1,87)=1.26	F(1,80)=9.44	chi2(1)=13.0	F(1,66)=4.12
26	25	11	0.106697	0.542485	-2.81968	0.0024036	-1.49142	0.0679258	3.55357	0.99981	0.706408	0.44	0.787822	0.00483604	0.05	0.05	0.157591	t(83)=2.24	t(40)=3.28	t(83)=1.99	t(26)=2.26	F(1,67)=9.91	chi2(1)=4.84	chi2(1)=3.86	z()=1.98	F(1,60)=8.33	t(34)=2.30	F(1,73)=7.08	F(1,73)=11.51	F(1,53)=5.41	F(1,39)=5.08	F(1,70)=6.20	F(1,101)=4.02	F(1,79)=4.24	F(1,37)=5.13	F(1,18)=4.94	F(1,16)=7.73	F(3,90)=3.29	t(79)=2.21	F(1,87)=1.26	F(1,80)=9.44	chi2(1)=13.0	F(1,66)=4.12
26	25	12	-0.457296	0.323729	-2.32239	0.0101059	-1.38183	0.0835119	3.58937	0.999834	0.705967	0.48	0.654981	0.0146904	0.05	0.07	0.226885	t(83)=2.24	t(40)=3.28	t(83)=1.99	t(26)=2.26	F(1,67)=9.91	chi2(1)=4.84	F(1,38)=7.45	z()=1.98	F(1,60)=7.22	t(34)=2.30	F(1,73)=7.08	F(1,73)=11.51	F(1,53)=5.41	F(1,39)=5.08	F(1,70)=6.20	F(1,101)=4.02	F(1,79)=4.24	F(1,37)=5.13	F(1,18)=4.94	F(1,16)=7.73	F(3,90)=3.29	t(79)=2.21	F(1,87)=1.26	F(1,80)=9.44	chi2(1)=13.0	F(1,66)=4.12
26	25	11	0.116351	0.546313	-2.82134	0.00239115	-1.10185	0.135264	3.33962	0.999581	0.705978	0.44	0.787822	0.00490719	0.05	0.05	0.157121	t(83)=2.24	t(40)=3.28	t(83)=1.99	t(26)=2.26	F(1,67)=9.91	chi2(1)=4.84	F(1,39)=4.29	z()=1.98	F(1,60)=8.33	t(34)=2.30	F(1,73)=7.08	F(1,73)=7.30	F(1,53)=5.41	F(1,39)=5.08	F(1,70)=6.20	F(1,101)=4.02	F(1,79)=4.24	F(1,37)=5.13	F(1,18)=4.94	F(1,16)=7.73	F(3,90)=3.29	t(79)=2.21	F(1,87)=1.26	F(1,80)=9.44	chi2(1)=13.0	F(1,66)=4.12
26	25	11	0.318168	0.624821	-3.00582	0.00132434	-1.10185	0.135264	3.33962	0.999581	0.706408	0.44	0.787822	0.00483604	0.05	0.05	0.135425	t(83)=2.24	t(40)=3.28	t(83)=1.99	t(26)=2.26	F(1,67)=9.91	chi2(1)=4.84	chi2(1)=3.86	z()=1.98	F(1,60)=8.33	t(34)=2.30	F(1,73)=7.08	F(1,73)=7.30	F(1,53)=5.41	F(1,39)=5.08	F(1,70)=6.20	F(1,101)=4.02	F(1,79)=4.24	F(1,37)=5.13	F(1,18)=4.94	F(1,16)=7.73	F(3,90)=3.29	t(79)=2.21	F(1,87)=1.26	F(1,80)=9.44	chi2(1)=13.0	F(1,66)=4.12
26	25	12	-0.245826	0.402909	-2.50853	0.00606169	-1.00885	0.156524	3.38453	0.999643	0.705967	0.48	0.654981	0.0146904	0.05	0.06	0.199771	t(83)=2.24	t(40)=3.28	t(83)=1.99	t(26)=2.26	F(1,67)=9.91	chi2(1)=4.84	F(1,38)=7.45	z()=1.98	F(1,60)=7.22	t(34)=2.30	F(1,73)=7.08	F(1,73)=7.30	F(1,53)=5.41	F(1,39)=5.08	F(1,70)=6.20	F(1,101)=4.02	F(1,79)=4.24	F(1,37)=5.13	F(1,18)=4.94	F(1,16)=7.73	F(3,90)=3.29	t(79)=2.21	F(1,87)=1.26	F(1,80)=9.44	chi2(1)=13.0	F(1,66)=4.12
26	25	11	0.216017	0.585513	-2.91021	0.00180591	-0.786297	0.215847	3.26516	0.999453	0.706208	0.44	0.787822	0.00486893	0.05	0.05	0.146228	t(83)=2.24	t(40)=3.28	t(83)=1.99	t(26)=2.26	F(1,67)=9.91	chi2(1)=4.84	F(1,39)=4.29	z()=1.98	F(1,60)=8.33	t(34)=2.30	F(1,73)=7.08	chi2(1)=5.28	F(1,53)=5.41	F(1,39)=5.08	F(1,70)=6.88	F(1,101)=4.02	F(1,79)=4.24	F(1,37)=5.13	F(1,18)=4.94	F(1,16)=7.73	F(3,90)=3.29	t(79)=2.21	F(1,87)=1.26	F(1,80)=9.44	chi2(1)=13.0	F(1,66)=4.12
26	25	11	0.417833	0.661965	-3.09469	0.0009851	-0.786297	0.215847	3.26516	0.999453	0.706637	0.44	0.787822	0.00479827	0.05	0.05	0.125566	t(83)=2.24	t(40)=3.28	t(83)=1.99	t(26)=2.26	F(1,67)=9.91	chi2(1)=4.84	chi2(1)=3.86	z()=1.98	F(1,60)=8.33	t(34)=2.30	F(1,73)=7.08	chi2(1)=5.28	F(1,53)=5.41	F(1,39)=5.08	F(1,70)=6.88	F(1,101)=4.02	F(1,79)=4.24	F(1,37)=5.13	F(1,18)=4.94	F(1,16)=7.73	F(3,90)=3.29	t(79)=2.21	F(1,87)=1.26	F(1,80)=9.44	chi2(1)=13.0	F(1,66)=4.12
26	25	12	-0.14616	0.441898	-2.5974	0.00469659	-0.706728	0.239868	3.31324	0.999539	0.706197	0.48	0.654981	0.0145909	0.05	0.05	0.187344	t(83)=2.24	t(40)=3.28	t(83)=1.99	t(26)=2.26	F(1,67)=9.91	chi2(1)=4.84	F(1,38)=7.45	z()=1.98	F(1,60)=7.22	t(34)=2.30	F(1,73)=7.08	chi2(1)=5.28	F(1,53)=5.41	F(1,39)=5.08	F(1,70)=6.88	F(1,101)=4.02	F(1,79)=4.24	F(1,37)=5.13	F(1,18)=4.94	F(1,16)=7.73	F(3,90)=3.29	t(79)=2.21	F(1,87)=1.26	F(1,80)=9.44	chi2(1)=13.0	F(1,66)=4.12
26	25	11	-0.150655	0.440124	-2.58758	0.0048327	-1.62761	0.0518041	3.59758	0.999839	0.705978	0.44	0.787822	0.00490719	0.05	0.05	0.188308	t(83)=2.24	t(40)=3.28	t(83)=1.99	t(26)=2.26	F(1,67)=9.91	chi2(1)=4.84	F(1,39)=4.29	z()=1.98	F(1,60)=8.33	t(34)=2.30	F(1,73)=7.08	F(1,73)=11.51	F(1,53)=5.41	F(1,39)=5.08	F(1,70)=6.88	F(1,101)=4.02	F(1,79)=4.24	F(1,37)=5.13	F(1,18)=4.94	F(1,16)=7.73	F(3,90)=3.29	t(79)=2.21	F(1,87)=1.26	F(1,80)=9.44	chi2(1)=13.0	F(1,66)=4.12
26	25	11	0.0511617	0.520402	-2.77205	0.00278522	-1.62761	0.0518041	3.59758	0.999839	0.706408	0.44	0.787822	0.00483604	0.05	0.05	0.163908	t(83)=2.24	t(40)=3.28	t(83)=1.99	t(26)=2.26	F(1,67)=9.91	chi2(1)=4.84	chi2(1)=3.86	z()=1.98	F(1,60)=8.33	t(34)=2.30	F(1,73)=7.08	F(1,73)=11.51	F(1,53)=5.41	F(1,39)=5.08	F(1,70)=6.88	F(1,101)=4.02	F(1,79)=4.24	F(1,37)=5.13	F(1,18)=4.94	F(1,16)=7.73	F(3,90)=3.29	t(79)=2.21	F(1,87)=1.26	F(1,80)=9.44	chi2(1)=13.0	F(1,66)=4.12
26	25	12	-0.512832	0.304035	-2.27476	0.01146	-1.51222	0.0652388	3.63151	0.999859	0.705967	0.48	0.654981	0.0146904	0.05	0.07	0.234053	t(83)=2.24	t(40)=3.28	t(83)=1.99	t(26)=2.26	F(1,67)=9.91	chi2(1)=4.84	F(1,38)=7.45	z()=1.98	F(1,60)=7.22	t(34)=2.30	F(1,73)=7.08	F(1,73)=11.51	F(1,53)=5.41	F(1,39)=5.08	F(1,70)=6.88	F(1,101)=4.02	F(1,79)=4.24	F(1,37)=5.13	F(1,18)=4.94	F(1,16)=7.73	F(3,90)=3.29	t(79)=2.21	F(1,87)=1.26	F(1,80)=9.44	chi2(1)=13.0	F(1,66)=4.12
26	25	11	0.060815	0.524247	-2.77372	0.002771	-1.23804	0.107851	3.38363	0.999642	0.705978	0.44	0.787822	0.00490719	0.05	0.05	0.163435	t(83)=2.24	t(40)=3.28	t(83)=1.99	t(26)=2.26	F(1,67)=9.91	chi2(1)=4.84	F(1,39)=4.29	z()=1.98	F(1,60)=8.33	t(34)=2.30	F(1,73)=7.08	F(1,73)=7.30	F(1,53)=5.41	F(1,39)=5.08	F(1,70)=6.88	F(1,101)=4.02	F(1,79)=4.24	F(1,37)=5.13	F(1,18)=4.94	F(1,16)=7.73	F(3,90)=3.29	t(79)=2.21	F(1,87)=1.26	F(1,80)=9.44	chi2(1)=13.0	F(1,66)=4.12
26	25	11	0.262632	0.603583	-2.95819	0.00154725	-1.23804	0.107851	3.38363	0.999642	0.706408	0.44	0.787822	0.00483604	0.05	0.05	0.14111	t(83)=2.24	t(40)=3.28	t(83)=1.99	t(26)=2.26	F(1,67)=9.91	chi2(1)=4.84	chi2(1)=3.86	z()=1.98	F(1,60)=8.33	t(34)=2.30	F(1,73)=7.08	F(1,73)=7.30	F(1,53)=5.41	F(1,39)=5.08	F(1,70)=6.88	F(1,101)=4.02	F(1,79)=4.24	F(1,37)=5.13	F(1,18)=4.94	F(1,16)=7.73	F(3,90)=3.29	t(79)=2.21	F(1,87)=1.26	F(1,80)=9.44	chi2(1)=13.0	F(1,66)=4.12
26	25	12	-0.301362	0.381569	-2.46091	0.00692934	-1.13924	0.127302	3.42667	0.999694	0.705967	0.48	0.654981	0.0146904	0.05	0.06	0.206645	t(83)=2.24	t(40)=3.28	t(83)=1.99	t(26)=2.26	F(1,67)=9.91	chi2(1)=4.84	F(1,38)=7.45	z()=1.98	F(1,60)=7.22	t(34)=2.30	F(1,73)=7.08	F(1,73)=7.30	F(1,53)=5.41	F(1,39)=5.08	F(1,70)=6.88	F(1,101)=4.02	F(1,79)=4.24	F(1,37)=5.13	F(1,18)=4.94	F(1,16)=7.73	F(3,90)=3.29	t(79)=2.21	F(1,87)=1.26	F(1,80)=9.44	chi2(1)=13.0	F(1,66)=4.12
26	25	11	0.125291	0.549853	-2.8316	0.00231577	-0.971893	0.165552	3.34685	0.999591	0.706208	0.44	0.787822	0.00486893	0.05	0.05	0.155999	t(83)=2.24	t(40)=3.28	t(83)=1.99	t(26)=2.26	F(1,67)=9.91	chi2(1)=4.84	F(1,39)=4.29	z()=1.98	F(1,60)=8.33	t(34)=2.30	F(1,73)=7.08	chi2(1)=5.28	F(1,53)=5.41	F(1,39)=5.08	F(1,70)=8.28	F(1,101)=4.02	F(1,79)=4.24	F(1,37)=5.13	F(1,18)=4.94	F(1,16)=7.73	F(3,90)=3.29	t(79)=2.21	F(1,87)=1.26	F(1,80)=9.44	chi2(1)=13.0	F(1,66)=4.12
26	25	11	0.327108	0.628207	-3.01608	0.00128034	-0.971893	0.165552	3.34685	0.999591	0.706637	0.44	0.787822	0.00479827	0.05	0.05	0.134354	t(83)=2.24	t(40)=3.28	t(83)=1.99	t(26)=2.26	F(1,67)=9.91	chi2(1)=4.84	chi2(1)=3.86	z()=1.98	F(1,60)=8.33	t(34)=2.30	F(1,73)=7.08	chi2(1)=5.28	F(1,53)=5.41	F(1,39)=5.08	F(1,70)=8.28	F(1,101)=4.02	F(1,79)=4.24	F(1,37)=5.13	F(1,18)=4.94	F(1,16)=7.73	F(3,90)=3.29	t(79)=2.21	F(1,87)=1.26	F(1,80)=9.44	chi2(1)=13.0	F(1,66)=4.12
26	25	12	-0.236886	0.406373	-2.51879	0.0058879	-0.884423	0.188234	3.39145	0.999652	0.706197	0.48	0.654981	0.0145909	0.05	0.06	0.198391	t(83)=2.24	t(40)=3.28	t(83)=1.99	t(26)=2.26	F(1,67)=9.91	chi2(1)=4.84	F(1,38)=7.45	z()=1.98	F(1,60)=7.22	t(34)=2.30	F(1,73)=7.08	chi2(1)=5.28	F(1,53)=5.41	F(1,39)=5.08	F(1,70)=8.28	F(1,101)=4.02	F(1,79)=4.24	F(1,37)=5.13	F(1,18)=4.94	F(1,16)=7.73	F(3,90)=3.29	t(79)=2.21	F(1,87)=1.26	F(1,80)=9.44	chi2(1)=13.0	F(1,66)=4.12
26	25	11	-0.241381	0.40463	-2.50897	0.00605427	-1.8132	0.0349002	3.67927	0.999883	0.705978	0.44	0.787822	0.00490719	0.05	0.06	0.199418	t(83)=2.24	t(40)=3.28	t(83)=1.99	t(26)=2.26	F(1,67)=9.91	chi2(1)=4.84	F(1,39)=4.29	z()=1.98	F(1,60)=8.33	t(34)=2.30	F(1,73)=7.08	F(1,73)=11.51	F(1,53)=5.41	F(1,39)=5.08	F(1,70)=8.28	F(1,101)=4.02	F(1,79)=4.24	F(1,37)=5.13	F(1,18)=4.94	F(1,16)=7.73	F(3,90)=3.29	t(79)=2.21	F(1,87)=1.26	F(1,80)=9.44	chi2(1)=13.0	F(1,66)=4.12
26	25	11	-0.0395639	0.48422	-2.69344	0.00353594	-1.8132	0.0349002	3.67927	0.999883	0.706408	0.44	0.787822	0.00483604	0.05	0.05	0.174186	t(83)=2.24	t(40)=3.28	t(83)=1.99	t(26)=2.26	F(1,67)=9.91	chi2(1)=4.84	chi2(1)=3.86	z()=1.98	F(1,60)=8.33	t(34)=2.30	F(1,73)=7.08	F(1,73)=11.51	F(1,53)=5.41	F(1,39)=5.08	F(1,70)=8.28	F(1,101)=4.02	F(1,79)=4.24	F(1,37)=5.13	F(1,18)=4.94	F(1,16)=7.73	F(3,90)=3.29	t(79)=2.21	F(1,87)=1.26	F(1,80)=9.44	chi2(1)=13.0	F(1,66)=4.12
26	25	12	-0.603557	0.273069	-2.19615	0.0140404	-1.68992	0.045522	3.70972	0.999896	0.705967	0.48	0.654981	0.0146904	0.05	0.07	0.246068	t(83)=2.24	t(40)=3.28	t(83)=1.99	t(26)=2.26	F(1,67)=9.91	chi2(1)=4.84	F(1,38)=7.45	z()=1.98	F(1,60)=7.22	t(34)=2.30	F(1,73)=7.08	F(1,73)=11.51	F(1,53)=5.41	F(1,39)=5.08	F(1,70)=8.28	F(1,101)=4.02	F(1,79)=4.24	F(1,37)=5.13	F(1,18)=4.94	F(1,16)=7.73	F(3,90)=3.29	t(79)=2.21	F(1,87)=1.26	F(1,80)=9.44	chi2(1)=13.0	F(1,66)=4.12
26	25	11	-0.0299106	0.488069	-2.69511	0.00351831	-1.42363	0.0772764	3.46532	0.999735	0.705978	0.44	0.787822	0.00490719	0.05	0.05	0.173756	t(83)=2.24	t(40)=3.28	t(83)=1.99	t(26)=2.26	F(1,67)=9.91	chi2(1)=4.84	F(1,39)=4.29	z()=1.98	F(1,60)=8.33	t(34)=2.30	F(1,73)=7.08	F(1,73)=7.30	F(1,53)=5.41	F(1,39)=5.08	F(1,70)=8.28	F(1,101)=4.02	F(1,79)=4.24	F(1,37)=5.13	F(1,18)=4.94	F(1,16)=7.73	F(3,90)=3.29	t(79)=2.21	F(1,87)=1.26	F(1,80)=9.44	chi2(1)=13.0	F(1,66)=4.12
26	25	11	0.171906	0.568244	-2.87958	0.00199102	-1.42363	0.0772764	3.46532	0.999735	0.706408	0.44	0.787822	0.00483604	0.05	0.05	0.150321	t(83)=2.24	t(40)=3.28	t(83)=1.99	t(26)=2.26	F(1,67)=9.91	chi2(1)=4.84	chi2(1)=3.86	z()=1.98	F(1,60)=8.33	t(34)=2.30	F(1,73)=7.08	F(1,73)=7.30	F(1,53)=5.41	F(1,39)=5.08	F(1,70)=8.28	F(1,101)=4.02	F(1,79)=4.24	F(1,37)=5.13	F(1,18)=4.94	F(1,16)=7.73	F(3,90)=3.29	t(79)=2.21	F(1,87)=1.26	F(1,80)=9.44	chi2(1)=13.0	F(1,66)=4.12
26	25	12	-0.392087	0.347497	-2.3823	0.00860254	-1.31693	0.0939309	3.50488	0.999772	0.705967	0.48	0.654981	0.0146904	0.05	0.06	0.218154	t(83)=2.24	t(40)=3.28	t(83)=1.99	t(26)=2.26	F(1,67)=9.91	chi2(1)=4.84	F(1,38)=7.45	z()=1.98	F(1,60)=7.22	t(34)=2.30	F(1,73)=7.08	F(1,73)=7.30	F(1,53)=5.41	F(1,39)=5.08	F(1,70)=8.28	F(1,101)=4.02	F(1,79)=4.24	F(1,37)=5.13	F(1,18)=4.94	F(1,16)=7.73	F(3,90)=3.29	t(79)=2.21	F(1,87)=1.26	F(1,80)=9.44	chi2(1)=13.0	F(1,66)=4.12
26	25	11	0.268869	0.605985	-2.95555	0.00156058	-0.657405	0.25546	3.22316	0.999366	0.706208	0.44	0.787822	0.00486893	0.05	0.05	0.141024	t(83)=2.24	t(40)=3.28	t(83)=1.99	t(26)=2.26	F(1,67)=9.91	chi2(1)=4.84	F(1,39)=4.29	z()=1.98	F(1,60)=8.33	t(34)=2.30	F(1,73)=7.08	chi2(1)=5.28	F(1,53)=5.41	F(1,39)=5.08	F(1,70)=6.23	F(1,101)=4.02	F(1,79)=4.24	F(1,37)=5.13	F(1,18)=4.94	F(1,16)=7.73	F(3,90)=3.29	t(79)=2.21	F(1,87)=1.26	F(1,80)=9.44	chi2(1)=13.0	F(1,66)=4.12
26	25	11	0.470685	0.681067	-3.14002	0.000844681	-0.657405	0.25546	3.22316	0.999366	0.706637	0.44	0.787822	0.00479827	0.05	0.05	0.120671	t(83)=2.24	t(40)=3.28	t(83)=1.99	t(26)=2.26	F(1,67)=9.91	chi2(1)=4.84	chi2(1)=3.86	z()=1.98	F(1,60)=8.33	t(34)=2.30	F(1,73)=7.08	chi2(1)=5.28	F(1,53)=5.41	F(1,39)=5.08	F(1,70)=6.23	F(1,101)=4.02	F(1,79)=4.24	F(1,37)=5.13	F(1,18)=4.94	F(1,16)=7.73	F(3,90)=3.29	t(79)=2.21	F(1,87)=1.26	F(1,80)=9.44	chi2(1)=13.0	F(1,66)=4.12
26	25	12	-0.0933079	0.462829	-2.64274	0.00411197	-0.583323	0.279838	3.27303	0.999468	0.706197	0.48	0.654981	0.0145909	0.05	0.05	0.181076	t(83)=2.24	t(40)=3.28	t(83)=1.99	t(26)=2.26	F(1,67)=9.91	chi2(1)=4.84	F(1,38)=7.45	z()=1.98	F(1,60)=7.22	t(34)=2.30	F(1,73)=7.08	chi2(1)=5.28	F(1,53)=5.41	F(1,39)=5.08	F(1,70)=6.23	F(1,101)=4.02	F(1,79)=4.24	F(1,37)=5.13	F(1,18)=4.94	F(1,16)=7.73	F(3,90)=3.29	t(79)=2.21	F(1,87)=1.26	F(1,80)=9.44	chi2(1)=13.0	F(1,66)=4.12
26	25	11	-0.0978029	0.461044	-2.63291	0.00423287	-1.49871	0.0669738	3.55558	0.999811	0.705978	0.44	0.787822	0.00490719	0.05	0.05	0.182013	t(83)=2.24	t(40)=3.28	t(83)=1.99	t(26)=2.26	F(1,67)=9.91	chi2(1)=4.84	F(1,39)=4.29	z()=1.98	F(1,60)=8.33	t(34)=2.30	F(1,73)=7.08	F(1,73)=11.51	F(1,53)=5.41	F(1,39)=5.08	F(1,70)=6.23	F(1,101)=4.02	F(1,79)=4.24	F(1,37)=5.13	F(1,18)=4.94	F(1,16)=7.73	F(3,90)=3.29	t(79)=2.21	F(1,87)=1.26	F(1,80)=9.44	chi2(1)=13.0	F(1,66)=4.12
26	25	11	0.104014	0.541421	-2.81738	0.00242084	-1.49871	0.0669738	3.55558	0.999811	0.706408	0.44	0.787822	0.00483604	0.05	0.05	0.157879	t(83)=2.24	t(40)=3.28	t(83)=1.99	t(26)=2.26	F(1,67)=9.91	chi2(1)=4.84	chi2(1)=3.86	z()=1.98	F(1,60)=8.33	t(34)=2.30	F(1,73)=7.08	F(1,73)=11.51	F(1,53)=5.41	F(1,39)=5.08	F(1,70)=6.23	F(1,101)=4.02	F(1,79)=4.24	F(1,37)=5.13	F(1,18)=4.94	F(1,16)=7.73	F(3,90)=3.29	t(79)=2.21	F(1,87)=1.26	F(1,80)=9.44	chi2(1)=13.0	F(1,66)=4.12
26	25	12	-0.459979	0.322765	-2.3201	0.0101678	-1.38882	0.0824443	3.5913	0.999835	0.705967	0.48	0.654981	0.0146904	0.05	0.07	0.227229	t(83)=2.24	t(40)=3.28	t(83)=1.99	t(26)=2.26	F(1,67)=9.91	chi2(1)=4.84	F(1,38)=7.45	z()=1.98	F(1,60)=7.22	t(34)=2.30	F(1,73)=7.08	F(1,73)=11.51	F(1,53)=5.41	F(1,39)=5.08	F(1,70)=6.23	F(1,101)=4.02	F(1,79)=4.24	F(1,37)=5.13	F(1,18)=4.94	F(1,16)=7.73	F(3,90)=3.29	t(79)=2.21	F(1,87)=1.26	F(1,80)=9.44	chi2(1)=13.0	F(1,66)=4.12
26	25	11	0.113667	0.545249	-2.81905	0.00240831	-1.10914	0.133684	3.34163	0.999584	0.705978	0.44	0.787822	0.00490719	0.05	0.05	0.157411	t(83)=2.24	t(40)=3.28	t(83)=1.99	t(26)=2.26	F(1,67)=9.91	chi2(1)=4.84	F(1,39)=4.29	z()=1.98	F(1,60)=8.33	t(34)=2.30	F(1,73)=7.08	F(1,73)=7.30	F(1,53)=5.41	F(1,39)=5.08	F(1,70)=6.23	F(1,101)=4.02	F(1,79)=4.24	F(1,37)=5.13	F(1,18)=4.94	F(1,16)=7.73	F(3,90)=3.29	t(79)=2.21	F(1,87)=1.26	F(1,80)=9.44	chi2(1)=13.0	F(1,66)=4.12
26	25	11	0.315484	0.623803	-3.00352	0.00133437	-1.10914	0.133684	3.34163	0.999584	0.706408	0.44	0.787822	0.00483604	0.05	0.05	0.135694	t(83)=2.24	t(40)=3.28	t(83)=1.99	t(26)=2.26	F(1,67)=9.91	chi2(1)=4.84	chi2(1)=3.86	z()=1.98	F(1,60)=8.33	t(34)=2.30	F(1,73)=7.08	F(1,73)=7.30	F(1,53)=5.41	F(1,39)=5.08	F(1,70)=6.23	F(1,101)=4.02	F(1,79)=4.24	F(1,37)=5.13	F(1,18)=4.94	F(1,16)=7.73	F(3,90)=3.29	t(79)=2.21	F(1,87)=1.26	F(1,80)=9.44	chi2(1)=13.0	F(1,66)=4.12
26	25	12	-0.248509	0.40187	-2.50624	0.00610117	-1.01583	0.154855	3.38646	0.999646	0.705967	0.48	0.654981	0.0146904	0.05	0.06	0.200101	t(83)=2.24	t(40)=3.28	t(83)=1.99	t(26)=2.26	F(1,67)=9.91	chi2(1)=4.84	F(1,38)=7.45	z()=1.98	F(1,60)=7.22	t(34)=2.30	F(1,73)=7.08	F(1,73)=7.30	F(1,53)=5.41	F(1,39)=5.08	F(1,70)=6.23	F(1,101)=4.02	F(1,79)=4.24	F(1,37)=5.13	F(1,18)=4.94	F(1,16)=7.73	F(3,90)=3.29	t(79)=2.21	F(1,87)=1.26	F(1,80)=9.44	chi2(1)=13.0	F(1,66)=4.12
26	25	11	-0.0159134	0.493652	-2.70665	0.00339825	-1.22482	0.110322	3.49415	0.999762	0.706208	0.44	0.787822	0.00486893	0.05	0.05	0.172136	t(83)=2.24	t(40)=3.28	t(83)=1.99	t(26)=2.26	F(1,67)=9.91	chi2(1)=4.84	F(1,39)=4.29	z()=1.98	F(1,60)=8.33	t(34)=2.30	F(1,73)=7.08	chi2(1)=5.28	F(1,53)=5.41	F(1,39)=5.08	F(1,70)=11.28	F(1,101)=4.02	F(1,79)=4.24	F(1,37)=5.13	F(1,18)=4.94	F(1,16)=7.73	F(3,90)=3.29	t(79)=2.21	F(1,87)=1.26	F(1,80)=9.44	chi2(1)=13.0	F(1,66)=4.12
26	25	11	0.185903	0.57374	-2.89113	0.0019193	-1.22482	0.110322	3.49415	0.999762	0.706637	0.44	0.787822	0.00479827	0.05	0.05	0.148812	t(83)=2.24	t(40)=3.28	t(83)=1.99	t(26)=2.26	F(1,67)=9.91	chi2(1)=4.84	chi2(1)=3.86	z()=1.98	F(1,60)=8.33	t(34)=2.30	F(1,73)=7.08	chi2(1)=5.28	F(1,53)=5.41	F(1,39)=5.08	F(1,70)=11.28	F(1,101)=4.02	F(1,79)=4.24	F(1,37)=5.13	F(1,18)=4.94	F(1,16)=7.73	F(3,90)=3.29	t(79)=2.21	F(1,87)=1.26	F(1,80)=9.44	chi2(1)=13.0	F(1,66)=4.12
26	25	12	-0.37809	0.352682	-2.39384	0.00833641	-1.12658	0.12996	3.53248	0.999794	0.706197	0.48	0.654981	0.0145909	0.05	0.06	0.216369	t(83)=2.24	t(40)=3.28	t(83)=1.99	t(26)=2.26	F(1,67)=9.91	chi2(1)=4.84	F(1,38)=7.45	z()=1.98	F(1,60)=7.22	t(34)=2.30	F(1,73)=7.08	chi2(1)=5.28	F(1,53)=5.41	F(1,39)=5.08	F(1,70)=11.28	F(1,101)=4.02	F(1,79)=4.24	F(1,37)=5.13	F(1,18)=4.94	F(1,16)=7.73	F(3,90)=3.29	t(79)=2.21	F(1,87)=1.26	F(1,80)=9.44	chi2(1)=13.0	F(1,66)=4.12
26	25	11	-0.382585	0.351014	-2.38402	0.00856241	-2.06613	0.0194082	3.82657	0.999935	0.705978	0.44	0.787822	0.00490719	0.05	0.06	0.21748	t(83)=2.24	t(40)=3.28	t(83)=1.99	t(26)=2.26	F(1,67)=9.91	chi2(1)=4.84	F(1,39)=4.29	z()=1.98	F(1,60)=8.33	t(34)=2.30	F(1,73)=7.08	F(1,73)=11.51	F(1,53)=5.41	F(1,39)=5.08	F(1,70)=11.28	F(1,101)=4.02	F(1,79)=4.24	F(1,37)=5.13	F(1,18)=4.94	F(1,16)=7.73	F(3,90)=3.29	t(79)=2.21	F(1,87)=1.26	F(1,80)=9.44	chi2(1)=13.0	F(1,66)=4.12
26	25	11	-0.180768	0.428275	-2.56849	0.00510711	-2.06613	0.0194082	3.82657	0.999935	0.706408	0.44	0.787822	0.00483604	0.05	0.06	0.191185	t(83)=2.24	t(40)=3.28	t(83)=1.99	t(26)=2.26	F(1,67)=9.91	chi2(1)=4.84	chi2(1)=3.86	z()=1.98	F(1,60)=8.33	t(34)=2.30	F(1,73)=7.08	F(1,73)=11.51	F(1,53)=5.41	F(1,39)=5.08	F(1,70)=11.28	F(1,101)=4.02	F(1,79)=4.24	F(1,37)=5.13	F(1,18)=4.94	F(1,16)=7.73	F(3,90)=3.29	t(79)=2.21	F(1,87)=1.26	F(1,80)=9.44	chi2(1)=13.0	F(1,66)=4.12
26	25	12	-0.744762	0.228208	-2.07121	0.0191698	-1.93207	0.0266752	3.85075	0.999941	0.705967	0.48	0.654981	0.0146904	0.05	0.08	0.265424	t(83)=2.24	t(40)=3.28	t(83)=1.99	t(26)=2.26	F(1,67)=9.91	chi2(1)=4.84	F(1,38)=7.45	z()=1.98	F(1,60)=7.22	t(34)=2.30	F(1,73)=7.08	F(1,73)=11.51	F(1,53)=5.41	F(1,39)=5.08	F(1,70)=11.28	F(1,101)=4.02	F(1,79)=4.24	F(1,37)=5.13	F(1,18)=4.94	F(1,16)=7.73	F(3,90)=3.29	t(79)=2.21	F(1,87)=1.26	F(1,80)=9.44	chi2(1)=13.0	F(1,66)=4.12
26	25	11	-0.171115	0.432067	-2.57016	0.00508261	-1.67656	0.0468145	3.61262	0.999848	0.705978	0.44	0.787822	0.00490719	0.05	0.06	0.190763	t(83)=2.24	t(40)=3.28	t(83)=1.99	t(26)=2.26	F(1,67)=9.91	chi2(1)=4.84	F(1,39)=4.29	z()=1.98	F(1,60)=8.33	t(34)=2.30	F(1,73)=7.08	F(1,73)=7.30	F(1,53)=5.41	F(1,39)=5.08	F(1,70)=11.28	F(1,101)=4.02	F(1,79)=4.24	F(1,37)=5.13	F(1,18)=4.94	F(1,16)=7.73	F(3,90)=3.29	t(79)=2.21	F(1,87)=1.26	F(1,80)=9.44	chi2(1)=13.0	F(1,66)=4.12
26	25	11	0.0307018	0.512246	-2.75463	0.00293791	-1.67656	0.0468145	3.61262	0.999848	0.706408	0.44	0.787822	0.00483604	0.05	0.05	0.166074	t(83)=2.24	t(40)=3.28	t(83)=1.99	t(26)=2.26	F(1,67)=9.91	chi2(1)=4.84	chi2(1)=3.86	z()=1.98	F(1,60)=8.33	t(34)=2.30	F(1,73)=7.08	F(1,73)=7.30	F(1,53)=5.41	F(1,39)=5.08	F(1,70)=11.28	F(1,101)=4.02	F(1,79)=4.24	F(1,37)=5.13	F(1,18)=4.94	F(1,16)=7.73	F(3,90)=3.29	t(79)=2.21	F(1,87)=1.26	F(1,80)=9.44	chi2(1)=13.0	F(1,66)=4.12
26	25	12	-0.533291	0.296916	-2.25735	0.0119932	-1.55909	0.0594877	3.64591	0.999867	0.705967	0.48	0.654981	0.0146904	0.05	0.07	0.236699	t(83)=2.24	t(40)=3.28	t(83)=1.99	t(26)=2.26	F(1,67)=9.91	chi2(1)=4.84	F(1,38)=7.45	z()=1.98	F(1,60)=7.22	t(34)=2.30	F(1,73)=7.08	F(1,73)=7.30	F(1,53)=5.41	F(1,39)=5.08	F(1,70)=11.28	F(1,101)=4.02	F(1,79)=4.24	F(1,37)=5.13	F(1,18)=4.94	F(1,16)=7.73	F(3,90)=3.29	t(79)=2.21	F(1,87)=1.26	F(1,80)=9.44	chi2(1)=13.0	F(1,66)=4.12
26	25	12	0.0287807	0.51148	-2.74783	0.00299957	-0.747552	0.227365	3.3532	0.999601	0.706208	0.48	0.654981	0.014586	0.05	0.05	0.166824	t(83)=2.24	t(40)=3.28	t(83)=1.99	t(26)=2.26	F(1,67)=9.91	chi2(1)=4.84	F(1,39)=4.29	z()=1.98	F(1,60)=8.33	t(34)=2.30	F(1,73)=7.08	chi2(1)=5.28	F(1,53)=5.41	F(1,39)=5.08	F(1,70)=6.09	F(1,101)=4.02	F(1,79)=4.24	F(1,37)=8.01	F(1,18)=4.94	F(1,16)=7.73	F(3,90)=3.29	t(79)=2.21	F(1,87)=1.26	F(1,80)=9.44	chi2(1)=13.0	F(1,66)=4.12
26	25	12	0.230597	0.591186	-2.9323	0.00168229	-0.747552	0.227365	3.3532	0.999601	0.706637	0.48	0.654981	0.0144019	0.05	0.05	0.143981	t(83)=2.24	t(40)=3.28	t(83)=1.99	t(26)=2.26	F(1,67)=9.91	chi2(1)=4.84	chi2(1)=3.86	z()=1.98	F(1,60)=8.33	t(34)=2.30	F(1,73)=7.08	chi2(1)=5.28	F(1,53)=5.41	F(1,39)=5.08	F(1,70)=6.09	F(1,101)=4.02	F(1,79)=4.24	F(1,37)=8.01	F(1,18)=4.94	F(1,16)=7.73	F(3,90)=3.29	t(79)=2.21	F(1,87)=1.26	F(1,80)=9.44	chi2(1)=13.0	F(1,66)=4.12
26	25	13	-0.333396	0.369418	-2.43502	0.00744552	-0.67394	0.250175	3.4014	0.999665	0.706197	0.52	0.5	0.0379589	0.05	0.06	0.210486	t(83)=2.24	t(40)=3.28	t(83)=1.99	t(26)=2.26	F(1,67)=9.91	chi2(1)=4.84	F(1,38)=7.45	z()=1.98	F(1,60)=7.22	t(34)=2.30	F(1,73)=7.08	chi2(1)=5.28	F(1,53)=5.41	F(1,39)=5.08	F(1,70)=6.09	F(1,101)=4.02	F(1,79)=4.24	F(1,37)=8.01	F(1,18)=4.94	F(1,16)=7.73	F(3,90)=3.29	t(79)=2.21	F(1,87)=1.26	F(1,80)=9.44	chi2(1)=13.0	F(1,66)=4.12
26	25	12	-0.337891	0.367723	-2.42519	0.00765016	-1.55305	0.0602061	3.67146	0.999879	0.705978	0.48	0.654981	0.0146855	0.05	0.06	0.211575	t(83)=2.24	t(40)=3.28	t(83)=1.99	t(26)=2.26	F(1,67)=9.91	chi2(1)=4.84	F(1,39)=4.29	z()=1.98	F(1,60)=8.33	t(34)=2.30	F(1,73)=7.08	F(1,73)=11.51	F(1,53)=5.41	F(1,39)=5.08	F(1,70)=6.09	F(1,101)=4.02	F(1,79)=4.24	F(1,37)=8.01	F(1,18)=4.94	F(1,16)=7.73	F(3,90)=3.29	t(79)=2.21	F(1,87)=1.26	F(1,80)=9.44	chi2(1)=13.0	F(1,66)=4.12
26	25	12	-0.136074	0.445881	-2.60967	0.00453154	-1.55305	0.0602061	3.67146	0.999879	0.706408	0.48	0.654981	0.0145003	0.05	0.05	0.185622	t(83)=2.24	t(40)=3.28	t(83)=1.99	t(26)=2.26	F(1,67)=9.91	chi2(1)=4.84	chi2(1)=3.86	z()=1.98	F(1,60)=8.33	t(34)=2.30	F(1,73)=7.08	F(1,73)=11.51	F(1,53)=5.41	F(1,39)=5.08	F(1,70)=6.09	F(1,101)=4.02	F(1,79)=4.24	F(1,37)=8.01	F(1,18)=4.94	F(1,16)=7.73	F(3,90)=3.29	t(79)=2.21	F(1,87)=1.26	F(1,80)=9.44	chi2(1)=13.0	F(1,66)=4.12
26	25	13	-0.700067	0.241943	-2.11238	0.0173269	-1.44783	0.0738319	3.70718	0.999895	0.705967	0.52	0.5	0.0381794	0.05	0.08	0.259095	t(83)=2.24	t(40)=3.28	t(83)=1.99	t(26)=2.26	F(1,67)=9.91	chi2(1)=4.84	F(1,38)=7.45	z()=1.98	F(1,60)=7.22	t(34)=2.30	F(1,73)=7.08	F(1,73)=11.51	F(1,53)=5.41	F(1,39)=5.08	F(1,70)=6.09	F(1,101)=4.02	F(1,79)=4.24	F(1,37)=8.01	F(1,18)=4.94	F(1,16)=7.73	F(3,90)=3.29	t(79)=2.21	F(1,87)=1.26	F(1,80)=9.44	chi2(1)=13.0	F(1,66)=4.12
26	25	12	-0.126421	0.449699	-2.61133	0.00450952	-1.18006	0.118988	3.46663	0.999736	0.705978	0.48	0.654981	0.0146855	0.05	0.05	0.185274	t(83)=2.24	t(40)=3.28	t(83)=1.99	t(26)=2.26	F(1,67)=9.91	chi2(1)=4.84	F(1,39)=4.29	z()=1.98	F(1,60)=8.33	t(34)=2.30	F(1,73)=7.08	F(1,73)=7.30	F(1,53)=5.41	F(1,39)=5.08	F(1,70)=6.09	F(1,101)=4.02	F(1,79)=4.24	F(1,37)=8.01	F(1,18)=4.94	F(1,16)=7.73	F(3,90)=3.29	t(79)=2.21	F(1,87)=1.26	F(1,80)=9.44	chi2(1)=13.0	F(1,66)=4.12
26	25	12	0.0753959	0.53005	-2.79581	0.00258852	-1.18006	0.118988	3.46663	0.999736	0.706408	0.48	0.654981	0.0145003	0.05	0.05	0.161116	t(83)=2.24	t(40)=3.28	t(83)=1.99	t(26)=2.26	F(1,67)=9.91	chi2(1)=4.84	chi2(1)=3.86	z()=1.98	F(1,60)=8.33	t(34)=2.30	F(1,73)=7.08	F(1,73)=7.30	F(1,53)=5.41	F(1,39)=5.08	F(1,70)=6.09	F(1,101)=4.02	F(1,79)=4.24	F(1,37)=8.01	F(1,18)=4.94	F(1,16)=7.73	F(3,90)=3.29	t(79)=2.21	F(1,87)=1.26	F(1,80)=9.44	chi2(1)=13.0	F(1,66)=4.12
26	25	13	-0.488597	0.312563	-2.29852	0.0107661	-1.08948	0.137971	3.51037	0.999776	0.705967	0.52	0.5	0.0381794	0.05	0.07	0.230618	t(83)=2.24	t(40)=3.28	t(83)=1.99	t(26)=2.26	F(1,67)=9.91	chi2(1)=4.84	F(1,38)=7.45	z()=1.98	F(1,60)=7.22	t(34)=2.30	F(1,73)=7.08	F(1,73)=7.30	F(1,53)=5.41	F(1,39)=5.08	F(1,70)=6.09	F(1,101)=4.02	F(1,79)=4.24	F(1,37)=8.01	F(1,18)=4.94	F(1,16)=7.73	F(3,90)=3.29	t(79)=2.21	F(1,87)=1.26	F(1,80)=9.44	chi2(1)=13.0	F(1,66)=4.12
26	25	12	0.0187184	0.507467	-2.73923	0.00307917	-0.774634	0.219278	3.36033	0.999611	0.706208	0.48	0.654981	0.014586	0.05	0.05	0.167899	t(83)=2.24	t(40)=3.28	t(83)=1.99	t(26)=2.26	F(1,67)=9.91	chi2(1)=4.84	F(1,39)=4.29	z()=1.98	F(1,60)=8.33	t(34)=2.30	F(1,73)=7.08	chi2(1)=5.28	F(1,53)=5.41	F(1,39)=5.08	F(1,70)=6.20	F(1,101)=4.02	F(1,79)=4.24	F(1,37)=8.01	F(1,18)=4.94	F(1,16)=7.73	F(3,90)=3.29	t(79)=2.21	F(1,87)=1.26	F(1,80)=9.44	chi2(1)=13.0	F(1,66)=4.12
26	25	12	0.220535	0.587273	-2.9237	0.00172947	-0.774634	0.219278	3.36033	0.999611	0.706637	0.48	0.654981	0.0144019	0.05	0.05	0.145034	t(83)=2.24	t(40)=3.28	t(83)=1.99	t(26)=2.26	F(1,67)=9.91	chi2(1)=4.84	chi2(1)=3.86	z()=1.98	F(1,60)=8.33	t(34)=2.30	F(1,73)=7.08	chi2(1)=5.28	F(1,53)=5.41	F(1,39)=5.08	F(1,70)=6.20	F(1,101)=4.02	F(1,79)=4.24	F(1,37)=8.01	F(1,18)=4.94	F(1,16)=7.73	F(3,90)=3.29	t(79)=2.21	F(1,87)=1.26	F(1,80)=9.44	chi2(1)=13.0	F(1,66)=4.12
26	25	13	-0.343458	0.365627	-2.42642	0.00762433	-0.699958	0.241977	3.40825	0.999673	0.706197	0.52	0.5	0.0379589	0.05	0.06	0.211745	t(83)=2.24	t(40)=3.28	t(83)=1.99	t(26)=2.26	F(1,67)=9.91	chi2(1)=4.84	F(1,38)=7.45	z()=1.98	F(1,60)=7.22	t(34)=2.30	F(1,73)=7.08	chi2(1)=5.28	F(1,53)=5.41	F(1,39)=5.08	F(1,70)=6.20	F(1,101)=4.02	F(1,79)=4.24	F(1,37)=8.01	F(1,18)=4.94	F(1,16)=7.73	F(3,90)=3.29	t(79)=2.21	F(1,87)=1.26	F(1,80)=9.44	chi2(1)=13.0	F(1,66)=4.12
26	25	12	-0.347953	0.363938	-2.41659	0.00783329	-1.58013	0.0570389	3.67859	0.999883	0.705978	0.48	0.654981	0.0146855	0.05	0.06	0.212841	t(83)=2.24	t(40)=3.28	t(83)=1.99	t(26)=2.26	F(1,67)=9.91	chi2(1)=4.84	F(1,39)=4.29	z()=1.98	F(1,60)=8.33	t(34)=2.30	F(1,73)=7.08	F(1,73)=11.51	F(1,53)=5.41	F(1,39)=5.08	F(1,70)=6.20	F(1,101)=4.02	F(1,79)=4.24	F(1,37)=8.01	F(1,18)=4.94	F(1,16)=7.73	F(3,90)=3.29	t(79)=2.21	F(1,87)=1.26	F(1,80)=9.44	chi2(1)=13.0	F(1,66)=4.12
26	25	12	-0.146136	0.441907	-2.60107	0.00464672	-1.58013	0.0570389	3.67859	0.999883	0.706408	0.48	0.654981	0.0145003	0.05	0.05	0.186819	t(83)=2.24	t(40)=3.28	t(83)=1.99	t(26)=2.26	F(1,67)=9.91	chi2(1)=4.84	chi2(1)=3.86	z()=1.98	F(1,60)=8.33	t(34)=2.30	F(1,73)=7.08	F(1,73)=11.51	F(1,53)=5.41	F(1,39)=5.08	F(1,70)=6.20	F(1,101)=4.02	F(1,79)=4.24	F(1,37)=8.01	F(1,18)=4.94	F(1,16)=7.73	F(3,90)=3.29	t(79)=2.21	F(1,87)=1.26	F(1,80)=9.44	chi2(1)=13.0	F(1,66)=4.12
26	25	13	-0.71013	0.238812	-2.10378	0.0176988	-1.47385	0.0702608	3.71403	0.999898	0.705967	0.52	0.5	0.0381794	0.05	0.08	0.260425	t(83)=2.24	t(40)=3.28	t(83)=1.99	t(26)=2.26	F(1,67)=9.91	chi2(1)=4.84	F(1,38)=7.45	z()=1.98	F(1,60)=7.22	t(34)=2.30	F(1,73)=7.08	F(1,73)=11.51	F(1,53)=5.41	F(1,39)=5.08	F(1,70)=6.20	F(1,101)=4.02	F(1,79)=4.24	F(1,37)=8.01	F(1,18)=4.94	F(1,16)=7.73	F(3,90)=3.29	t(79)=2.21	F(1,87)=1.26	F(1,80)=9.44	chi2(1)=13.0	F(1,66)=4.12
26	25	12	-0.136483	0.44572	-2.60273	0.00462421	-1.20714	0.113689	3.47376	0.999743	0.705978	0.48	0.654981	0.0146855	0.05	0.05	0.186393	t(83)=2.24	t(40)=3.28	t(83)=1.99	t(26)=2.26	F(1,67)=9.91	chi2(1)=4.84	F(1,39)=4.29	z()=1.98	F(1,60)=8.33	t(34)=2.30	F(1,73)=7.08	F(1,73)=7.30	F(1,53)=5.41	F(1,39)=5.08	F(1,70)=6.20	F(1,101)=4.02	F(1,79)=4.24	F(1,37)=8.01	F(1,18)=4.94	F(1,16)=7.73	F(3,90)=3.29	t(79)=2.21	F(1,87)=1.26	F(1,80)=9.44	chi2(1)=13.0	F(1,66)=4.12
26	25	12	0.0653336	0.526046	-2.78721	0.00265822	-1.20714	0.113689	3.47376	0.999743	0.706408	0.48	0.654981	0.0145003	0.05	0.05	0.162185	t(83)=2.24	t(40)=3.28	t(83)=1.99	t(26)=2.26	F(1,67)=9.91	chi2(1)=4.84	chi2(1)=3.86	z()=1.98	F(1,60)=8.33	t(34)=2.30	F(1,73)=7.08	F(1,73)=7.30	F(1,53)=5.41	F(1,39)=5.08	F(1,70)=6.20	F(1,101)=4.02	F(1,79)=4.24	F(1,37)=8.01	F(1,18)=4.94	F(1,16)=7.73	F(3,90)=3.29	t(79)=2.21	F(1,87)=1.26	F(1,80)=9.44	chi2(1)=13.0	F(1,66)=4.12
26	25	13	-0.49866	0.30901	-2.28992	0.0110129	-1.1155	0.132318	3.51722	0.999782	0.705967	0.52	0.5	0.0381794	0.05	0.07	0.231913	t(83)=2.24	t(40)=3.28	t(83)=1.99	t(26)=2.26	F(1,67)=9.91	chi2(1)=4.84	F(1,38)=7.45	z()=1.98	F(1,60)=7.22	t(34)=2.30	F(1,73)=7.08	F(1,73)=7.30	F(1,53)=5.41	F(1,39)=5.08	F(1,70)=6.20	F(1,101)=4.02	F(1,79)=4.24	F(1,37)=8.01	F(1,18)=4.94	F(1,16)=7.73	F(3,90)=3.29	t(79)=2.21	F(1,87)=1.26	F(1,80)=9.44	chi2(1)=13.0	F(1,66)=4.12
26	25	12	-0.0368174	0.485315	-2.6916	0.00355548	-0.905025	0.182726	3.40247	0.999666	0.706208	0.48	0.654981	0.014586	0.05	0.05	0.174366	t(83)=2.24	t(40)=3.28	t(83)=1.99	t(26)=2.26	F(1,67)=9.91	chi2(1)=4.84	F(1,39)=4.29	z()=1.98	F(1,60)=8.33	t(34)=2.30	F(1,73)=7.08	chi2(1)=5.28	F(1,53)=5.41	F(1,39)=5.08	F(1,70)=6.88	F(1,101)=4.02	F(1,79)=4.24	F(1,37)=8.01	F(1,18)=4.94	F(1,16)=7.73	F(3,90)=3.29	t(79)=2.21	F(1,87)=1.26	F(1,80)=9.44	chi2(1)=13.0	F(1,66)=4.12
26	25	12	0.164999	0.565528	-2.87608	0.00201326	-0.905025	0.182726	3.40247	0.999666	0.706637	0.48	0.654981	0.0144019	0.05	0.05	0.150902	t(83)=2.24	t(40)=3.28	t(83)=1.99	t(26)=2.26	F(1,67)=9.91	chi2(1)=4.84	chi2(1)=3.86	z()=1.98	F(1,60)=8.33	t(34)=2.30	F(1,73)=7.08	chi2(1)=5.28	F(1,53)=5.41	F(1,39)=5.08	F(1,70)=6.88	F(1,101)=4.02	F(1,79)=4.24	F(1,37)=8.01	F(1,18)=4.94	F(1,16)=7.73	F(3,90)=3.29	t(79)=2.21	F(1,87)=1.26	F(1,80)=9.44	chi2(1)=13.0	F(1,66)=4.12
26	25	13	-0.398994	0.344949	-2.37879	0.00868474	-0.825234	0.204619	3.44873	0.999718	0.706197	0.52	0.5	0.0379589	0.05	0.06	0.218761	t(83)=2.24	t(40)=3.28	t(83)=1.99	t(26)=2.26	F(1,67)=9.91	chi2(1)=4.84	F(1,38)=7.45	z()=1.98	F(1,60)=7.22	t(34)=2.30	F(1,73)=7.08	chi2(1)=5.28	F(1,53)=5.41	F(1,39)=5.08	F(1,70)=6.88	F(1,101)=4.02	F(1,79)=4.24	F(1,37)=8.01	F(1,18)=4.94	F(1,16)=7.73	F(3,90)=3.29	t(79)=2.21	F(1,87)=1.26	F(1,80)=9.44	chi2(1)=13.0	F(1,66)=4.12
26	25	12	-0.403489	0.343294	-2.36896	0.00891898	-1.71052	0.0435851	3.72073	0.999901	0.705978	0.48	0.654981	0.0146855	0.05	0.07	0.21988	t(83)=2.24	t(40)=3.28	t(83)=1.99	t(26)=2.26	F(1,67)=9.91	chi2(1)=4.84	F(1,39)=4.29	z()=1.98	F(1,60)=8.33	t(34)=2.30	F(1,73)=7.08	F(1,73)=11.51	F(1,53)=5.41	F(1,39)=5.08	F(1,70)=6.88	F(1,101)=4.02	F(1,79)=4.24	F(1,37)=8.01	F(1,18)=4.94	F(1,16)=7.73	F(3,90)=3.29	t(79)=2.21	F(1,87)=1.26	F(1,80)=9.44	chi2(1)=13.0	F(1,66)=4.12
26	25	12	-0.201672	0.420086	-2.55344	0.00533324	-1.71052	0.0435851	3.72073	0.999901	0.706408	0.48	0.654981	0.0145003	0.05	0.06	0.193498	t(83)=2.24	t(40)=3.28	t(83)=1.99	t(26)=2.26	F(1,67)=9.91	chi2(1)=4.84	chi2(1)=3.86	z()=1.98	F(1,60)=8.33	t(34)=2.30	F(1,73)=7.08	F(1,73)=11.51	F(1,53)=5.41	F(1,39)=5.08	F(1,70)=6.88	F(1,101)=4.02	F(1,79)=4.24	F(1,37)=8.01	F(1,18)=4.94	F(1,16)=7.73	F(3,90)=3.29	t(79)=2.21	F(1,87)=1.26	F(1,80)=9.44	chi2(1)=13.0	F(1,66)=4.12
26	25	13	-0.765666	0.221938	-2.05615	0.0198838	-1.59913	0.0548962	3.75451	0.999913	0.705967	0.52	0.5	0.0381794	0.05	0.08	0.267882	t(83)=2.24	t(40)=3.28	t(83)=1.99	t(26)=2.26	F(1,67)=9.91	chi2(1)=4.84	F(1,38)=7.45	z()=1.98	F(1,60)=7.22	t(34)=2.30	F(1,73)=7.08	F(1,73)=11.51	F(1,53)=5.41	F(1,39)=5.08	F(1,70)=6.88	F(1,101)=4.02	F(1,79)=4.24	F(1,37)=8.01	F(1,18)=4.94	F(1,16)=7.73	F(3,90)=3.29	t(79)=2.21	F(1,87)=1.26	F(1,80)=9.44	chi2(1)=13.0	F(1,66)=4.12
26	25	12	-0.192019	0.423864	-2.55511	0.00530778	-1.33753	0.0905244	3.5159	0.999781	0.705978	0.48	0.654981	0.0146855	0.05	0.06	0.193079	t(83)=2.24	t(40)=3.28	t(83)=1.99	t(26)=2.26	F(1,67)=9.91	chi2(1)=4.84	F(1,39)=4.29	z()=1.98	F(1,60)=8.33	t(34)=2.30	F(1,73)=7.08	F(1,73)=7.30	F(1,53)=5.41	F(1,39)=5.08	F(1,70)=6.88	F(1,101)=4.02	F(1,79)=4.24	F(1,37)=8.01	F(1,18)=4.94	F(1,16)=7.73	F(3,90)=3.29	t(79)=2.21	F(1,87)=1.26	F(1,80)=9.44	chi2(1)=13.0	F(1,66)=4.12
26	25	12	0.00979785	0.503909	-2.73958	0.00307589	-1.33753	0.0905244	3.5159	0.999781	0.706408	0.48	0.654981	0.0145003	0.05	0.05	0.168186	t(83)=2.24	t(40)=3.28	t(83)=1.99	t(26)=2.26	F(1,67)=9.91	chi2(1)=4.84	chi2(1)=3.86	z()=1.98	F(1,60)=8.33	t(34)=2.30	F(1,73)=7.08	F(1,73)=7.30	F(1,53)=5.41	F(1,39)=5.08	F(1,70)=6.88	F(1,101)=4.02	F(1,79)=4.24	F(1,37)=8.01	F(1,18)=4.94	F(1,16)=7.73	F(3,90)=3.29	t(79)=2.21	F(1,87)=1.26	F(1,80)=9.44	chi2(1)=13.0	F(1,66)=4.12
26	25	13	-0.554195	0.289723	-2.24229	0.0124712	-1.24077	0.107345	3.55771	0.999813	0.705967	0.52	0.5	0.0381794	0.05	0.07	0.239125	t(83)=2.24	t(40)=3.28	t(83)=1.99	t(26)=2.26	F(1,67)=9.91	chi2(1)=4.84	F(1,38)=7.45	z()=1.98	F(1,60)=7.22	t(34)=2.30	F(1,73)=7.08	F(1,73)=7.30	F(1,53)=5.41	F(1,39)=5.08	F(1,70)=6.88	F(1,101)=4.02	F(1,79)=4.24	F(1,37)=8.01	F(1,18)=4.94	F(1,16)=7.73	F(3,90)=3.29	t(79)=2.21	F(1,87)=1.26	F(1,80)=9.44	chi2(1)=13.0	F(1,66)=4.12
26	25	12	-0.127543	0.449255	-2.61299	0.00448767	-1.08272	0.139467	3.48068	0.99975	0.706208	0.48	0.654981	0.014586	0.05	0.05	0.185118	t(83)=2.24	t(40)=3.28	t(83)=1.99	t(26)=2.26	F(1,67)=9.91	chi2(1)=4.84	F(1,39)=4.29	z()=1.98	F(1,60)=8.33	t(34)=2.30	F(1,73)=7.08	chi2(1)=5.28	F(1,53)=5.41	F(1,39)=5.08	F(1,70)=8.28	F(1,101)=4.02	F(1,79)=4.24	F(1,37)=8.01	F(1,18)=4.94	F(1,16)=7.73	F(3,90)=3.29	t(79)=2.21	F(1,87)=1.26	F(1,80)=9.44	chi2(1)=13.0	F(1,66)=4.12
26	25	12	0.0742737	0.529604	-2.79747	0.00257525	-1.08272	0.139467	3.48068	0.99975	0.706637	0.48	0.654981	0.0144019	0.05	0.05	0.161017	t(83)=2.24	t(40)=3.28	t(83)=1.99	t(26)=2.26	F(1,67)=9.91	chi2(1)=4.84	chi2(1)=3.86	z()=1.98	F(1,60)=8.33	t(34)=2.30	F(1,73)=7.08	chi2(1)=5.28	F(1,53)=5.41	F(1,39)=5.08	F(1,70)=8.28	F(1,101)=4.02	F(1,79)=4.24	F(1,37)=8.01	F(1,18)=4.94	F(1,16)=7.73	F(3,90)=3.29	t(79)=2.21	F(1,87)=1.26	F(1,80)=9.44	chi2(1)=13.0	F(1,66)=4.12
26	25	13	-0.48972	0.312166	-2.30018	0.010719	-0.995958	0.159635	3.52388	0.999787	0.706197	0.52	0.5	0.0379589	0.05	0.07	0.230437	t(83)=2.24	t(40)=3.28	t(83)=1.99	t(26)=2.26	F(1,67)=9.91	chi2(1)=4.84	F(1,38)=7.45	z()=1.98	F(1,60)=7.22	t(34)=2.30	F(1,73)=7.08	chi2(1)=5.28	F(1,53)=5.41	F(1,39)=5.08	F(1,70)=8.28	F(1,101)=4.02	F(1,79)=4.24	F(1,37)=8.01	F(1,18)=4.94	F(1,16)=7.73	F(3,90)=3.29	t(79)=2.21	F(1,87)=1.26	F(1,80)=9.44	chi2(1)=13.0	F(1,66)=4.12
26	25	12	-0.494215	0.310577	-2.29035	0.0110004	-1.88821	0.0294987	3.79895	0.999927	0.705978	0.48	0.654981	0.0146855	0.05	0.07	0.231618	t(83)=2.24	t(40)=3.28	t(83)=1.99	t(26)=2.26	F(1,67)=9.91	chi2(1)=4.84	F(1,39)=4.29	z()=1.98	F(1,60)=8.33	t(34)=2.30	F(1,73)=7.08	F(1,73)=11.51	F(1,53)=5.41	F(1,39)=5.08	F(1,70)=8.28	F(1,101)=4.02	F(1,79)=4.24	F(1,37)=8.01	F(1,18)=4.94	F(1,16)=7.73	F(3,90)=3.29	t(79)=2.21	F(1,87)=1.26	F(1,80)=9.44	chi2(1)=13.0	F(1,66)=4.12
26	25	12	-0.292398	0.384991	-2.47483	0.006665	-1.88821	0.0294987	3.79895	0.999927	0.706408	0.48	0.654981	0.0145003	0.05	0.06	0.204698	t(83)=2.24	t(40)=3.28	t(83)=1.99	t(26)=2.26	F(1,67)=9.91	chi2(1)=4.84	chi2(1)=3.86	z()=1.98	F(1,60)=8.33	t(34)=2.30	F(1,73)=7.08	F(1,73)=11.51	F(1,53)=5.41	F(1,39)=5.08	F(1,70)=8.28	F(1,101)=4.02	F(1,79)=4.24	F(1,37)=8.01	F(1,18)=4.94	F(1,16)=7.73	F(3,90)=3.29	t(79)=2.21	F(1,87)=1.26	F(1,80)=9.44	chi2(1)=13.0	F(1,66)=4.12
26	25	13	-0.856391	0.195891	-1.97754	0.0239901	-1.76985	0.038376	3.82966	0.999936	0.705967	0.52	0.5	0.0381794	0.05	0.09	0.280238	t(83)=2.24	t(40)=3.28	t(83)=1.99	t(26)=2.26	F(1,67)=9.91	chi2(1)=4.84	F(1,38)=7.45	z()=1.98	F(1,60)=7.22	t(34)=2.30	F(1,73)=7.08	F(1,73)=11.51	F(1,53)=5.41	F(1,39)=5.08	F(1,70)=8.28	F(1,101)=4.02	F(1,79)=4.24	F(1,37)=8.01	F(1,18)=4.94	F(1,16)=7.73	F(3,90)=3.29	t(79)=2.21	F(1,87)=1.26	F(1,80)=9.44	chi2(1)=13.0	F(1,66)=4.12
26	25	12	-0.282744	0.388686	-2.4765	0.00663397	-1.51523	0.0648574	3.59411	0.999837	0.705978	0.48	0.654981	0.0146855	0.05	0.06	0.204287	t(83)=2.24	t(40)=3.28	t(83)=1.99	t(26)=2.26	F(1,67)=9.91	chi2(1)=4.84	F(1,39)=4.29	z()=1.98	F(1,60)=8.33	t(34)=2.30	F(1,73)=7.08	F(1,73)=7.30	F(1,53)=5.41	F(1,39)=5.08	F(1,70)=8.28	F(1,101)=4.02	F(1,79)=4.24	F(1,37)=8.01	F(1,18)=4.94	F(1,16)=7.73	F(3,90)=3.29	t(79)=2.21	F(1,87)=1.26	F(1,80)=9.44	chi2(1)=13.0	F(1,66)=4.12
26	25	12	-0.0809278	0.46775	-2.66097	0.0038958	-1.51523	0.0648574	3.59411	0.999837	0.706408	0.48	0.654981	0.0145003	0.05	0.05	0.178791	t(83)=2.24	t(40)=3.28	t(83)=1.99	t(26)=2.26	F(1,67)=9.91	chi2(1)=4.84	chi2(1)=3.86	z()=1.98	F(1,60)=8.33	t(34)=2.30	F(1,73)=7.08	F(1,73)=7.30	F(1,53)=5.41	F(1,39)=5.08	F(1,70)=8.28	F(1,101)=4.02	F(1,79)=4.24	F(1,37)=8.01	F(1,18)=4.94	F(1,16)=7.73	F(3,90)=3.29	t(79)=2.21	F(1,87)=1.26	F(1,80)=9.44	chi2(1)=13.0	F(1,66)=4.12
26	25	13	-0.644921	0.259489	-2.16368	0.0152443	-1.4115	0.079049	3.63285	0.99986	0.705967	0.52	0.5	0.0381794	0.05	0.08	0.251338	t(83)=2.24	t(40)=3.28	t(83)=1.99	t(26)=2.26	F(1,67)=9.91	chi2(1)=4.84	F(1,38)=7.45	z()=1.98	F(1,60)=7.22	t(34)=2.30	F(1,73)=7.08	F(1,73)=7.30	F(1,53)=5.41	F(1,39)=5.08	F(1,70)=8.28	F(1,101)=4.02	F(1,79)=4.24	F(1,37)=8.01	F(1,18)=4.94	F(1,16)=7.73	F(3,90)=3.29	t(79)=2.21	F(1,87)=1.26	F(1,80)=9.44	chi2(1)=13.0	F(1,66)=4.12
26	25	12	0.0160348	0.506397	-2.73693	0.00310073	-0.78162	0.217219	3.36226	0.999613	0.706208	0.48	0.654981	0.014586	0.05	0.05	0.168194	t(83)=2.24	t(40)=3.28	t(83)=1.99	t(26)=2.26	F(1,67)=9.91	chi2(1)=4.84	F(1,39)=4.29	z()=1.98	F(1,60)=8.33	t(34)=2.30	F(1,73)=7.08	chi2(1)=5.28	F(1,53)=5.41	F(1,39)=5.08	F(1,70)=6.23	F(1,101)=4.02	F(1,79)=4.24	F(1,37)=8.01	F(1,18)=4.94	F(1,16)=7.73	F(3,90)=3.29	t(79)=2.21	F(1,87)=1.26	F(1,80)=9.44	chi2(1)=13.0	F(1,66)=4.12
26	25	12	0.217852	0.586228	-2.92141	0.00174226	-0.78162	0.217219	3.36226	0.999613	0.706637	0.48	0.654981	0.0144019	0.05	0.05	0.145316	t(83)=2.24	t(40)=3.28	t(83)=1.99	t(26)=2.26	F(1,67)=9.91	chi2(1)=4.84	chi2(1)=3.86	z()=1.98	F(1,60)=8.33	t(34)=2.30	F(1,73)=7.08	chi2(1)=5.28	F(1,53)=5.41	F(1,39)=5.08	F(1,70)=6.23	F(1,101)=4.02	F(1,79)=4.24	F(1,37)=8.01	F(1,18)=4.94	F(1,16)=7.73	F(3,90)=3.29	t(79)=2.21	F(1,87)=1.26	F(1,80)=9.44	chi2(1)=13.0	F(1,66)=4.12
26	25	13	-0.346142	0.364618	-2.42412	0.00767268	-0.70667	0.239886	3.4101	0.999675	0.706197	0.52	0.5	0.0379589	0.05	0.06	0.212082	t(83)=2.24	t(40)=3.28	t(83)=1.99	t(26)=2.26	F(1,67)=9.91	chi2(1)=4.84	F(1,38)=7.45	z()=1.98	F(1,60)=7.22	t(34)=2.30	F(1,73)=7.08	chi2(1)=5.28	F(1,53)=5.41	F(1,39)=5.08	F(1,70)=6.23	F(1,101)=4.02	F(1,79)=4.24	F(1,37)=8.01	F(1,18)=4.94	F(1,16)=7.73	F(3,90)=3.29	t(79)=2.21	F(1,87)=1.26	F(1,80)=9.44	chi2(1)=13.0	F(1,66)=4.12
26	25	12	-0.350637	0.36293	-2.4143	0.0078828	-1.58711	0.0562435	3.68052	0.999884	0.705978	0.48	0.654981	0.0146855	0.05	0.06	0.213179	t(83)=2.24	t(40)=3.28	t(83)=1.99	t(26)=2.26	F(1,67)=9.91	chi2(1)=4.84	F(1,39)=4.29	z()=1.98	F(1,60)=8.33	t(34)=2.30	F(1,73)=7.08	F(1,73)=11.51	F(1,53)=5.41	F(1,39)=5.08	F(1,70)=6.23	F(1,101)=4.02	F(1,79)=4.24	F(1,37)=8.01	F(1,18)=4.94	F(1,16)=7.73	F(3,90)=3.29	t(79)=2.21	F(1,87)=1.26	F(1,80)=9.44	chi2(1)=13.0	F(1,66)=4.12
26	25	12	-0.14882	0.440848	-2.59877	0.0046779	-1.58711	0.0562435	3.68052	0.999884	0.706408	0.48	0.654981	0.0145003	0.05	0.05	0.18714	t(83)=2.24	t(40)=3.28	t(83)=1.99	t(26)=2.26	F(1,67)=9.91	chi2(1)=4.84	chi2(1)=3.86	z()=1.98	F(1,60)=8.33	t(34)=2.30	F(1,73)=7.08	F(1,73)=11.51	F(1,53)=5.41	F(1,39)=5.08	F(1,70)=6.23	F(1,101)=4.02	F(1,79)=4.24	F(1,37)=8.01	F(1,18)=4.94	F(1,16)=7.73	F(3,90)=3.29	t(79)=2.21	F(1,87)=1.26	F(1,80)=9.44	chi2(1)=13.0	F(1,66)=4.12
26	25	13	-0.712813	0.237981	-2.10149	0.0177991	-1.48056	0.0693615	3.71588	0.999899	0.705967	0.52	0.5	0.0381794	0.05	0.08	0.260784	t(83)=2.24	t(40)=3.28	t(83)=1.99	t(26)=2.26	F(1,67)=9.91	chi2(1)=4.84	F(1,38)=7.45	z()=1.98	F(1,60)=7.22	t(34)=2.30	F(1,73)=7.08	F(1,73)=11.51	F(1,53)=5.41	F(1,39)=5.08	F(1,70)=6.23	F(1,101)=4.02	F(1,79)=4.24	F(1,37)=8.01	F(1,18)=4.94	F(1,16)=7.73	F(3,90)=3.29	t(79)=2.21	F(1,87)=1.26	F(1,80)=9.44	chi2(1)=13.0	F(1,66)=4.12
26	25	12	-0.139167	0.444659	-2.60044	0.00465525	-1.21413	0.11235	3.47568	0.999745	0.705978	0.48	0.654981	0.0146855	0.05	0.05	0.186714	t(83)=2.24	t(40)=3.28	t(83)=1.99	t(26)=2.26	F(1,67)=9.91	chi2(1)=4.84	F(1,39)=4.29	z()=1.98	F(1,60)=8.33	t(34)=2.30	F(1,73)=7.08	F(1,73)=7.30	F(1,53)=5.41	F(1,39)=5.08	F(1,70)=6.23	F(1,101)=4.02	F(1,79)=4.24	F(1,37)=8.01	F(1,18)=4.94	F(1,16)=7.73	F(3,90)=3.29	t(79)=2.21	F(1,87)=1.26	F(1,80)=9.44	chi2(1)=13.0	F(1,66)=4.12
26	25	12	0.06265	0.524977	-2.78491	0.00267711	-1.21413	0.11235	3.47568	0.999745	0.706408	0.48	0.654981	0.0145003	0.05	0.05	0.16247	t(83)=2.24	t(40)=3.28	t(83)=1.99	t(26)=2.26	F(1,67)=9.91	chi2(1)=4.84	chi2(1)=3.86	z()=1.98	F(1,60)=8.33	t(34)=2.30	F(1,73)=7.08	F(1,73)=7.30	F(1,53)=5.41	F(1,39)=5.08	F(1,70)=6.23	F(1,101)=4.02	F(1,79)=4.24	F(1,37)=8.01	F(1,18)=4.94	F(1,16)=7.73	F(3,90)=3.29	t(79)=2.21	F(1,87)=1.26	F(1,80)=9.44	chi2(1)=13.0	F(1,66)=4.12
26	25	13	-0.501343	0.308065	-2.28763	0.0110796	-1.12221	0.130886	3.51908	0.999783	0.705967	0.52	0.5	0.0381794	0.05	0.07	0.232259	t(83)=2.24	t(40)=3.28	t(83)=1.99	t(26)=2.26	F(1,67)=9.91	chi2(1)=4.84	F(1,38)=7.45	z()=1.98	F(1,60)=7.22	t(34)=2.30	F(1,73)=7.08	F(1,73)=7.30	F(1,53)=5.41	F(1,39)=5.08	F(1,70)=6.23	F(1,101)=4.02	F(1,79)=4.24	F(1,37)=8.01	F(1,18)=4.94	F(1,16)=7.73	F(3,90)=3.29	t(79)=2.21	F(1,87)=1.26	F(1,80)=9.44	chi2(1)=13.0	F(1,66)=4.12
26	25	12	-0.268747	0.394062	-2.48804	0.00642239	-1.32488	0.092606	3.62171	0.999854	0.706208	0.48	0.654981	0.014586	0.05	0.06	0.202555	t(83)=2.24	t(40)=3.28	t(83)=1.99	t(26)=2.26	F(1,67)=9.91	chi2(1)=4.84	F(1,39)=4.29	z()=1.98	F(1,60)=8.33	t(34)=2.30	F(1,73)=7.08	chi2(1)=5.28	F(1,53)=5.41	F(1,39)=5.08	F(1,70)=11.28	F(1,101)=4.02	F(1,79)=4.24	F(1,37)=8.01	F(1,18)=4.94	F(1,16)=7.73	F(3,90)=3.29	t(79)=2.21	F(1,87)=1.26	F(1,80)=9.44	chi2(1)=13.0	F(1,66)=4.12
26	25	12	-0.0669306	0.473318	-2.67252	0.00376421	-1.32488	0.092606	3.62171	0.999854	0.706637	0.48	0.654981	0.0144019	0.05	0.05	0.177145	t(83)=2.24	t(40)=3.28	t(83)=1.99	t(26)=2.26	F(1,67)=9.91	chi2(1)=4.84	chi2(1)=3.86	z()=1.98	F(1,60)=8.33	t(34)=2.30	F(1,73)=7.08	chi2(1)=5.28	F(1,53)=5.41	F(1,39)=5.08	F(1,70)=11.28	F(1,101)=4.02	F(1,79)=4.24	F(1,37)=8.01	F(1,18)=4.94	F(1,16)=7.73	F(3,90)=3.29	t(79)=2.21	F(1,87)=1.26	F(1,80)=9.44	chi2(1)=13.0	F(1,66)=4.12
26	25	13	-0.630924	0.264045	-2.17523	0.0148063	-1.22861	0.109608	3.65937	0.999874	0.706197	0.52	0.5	0.0379589	0.05	0.08	0.249446	t(83)=2.24	t(40)=3.28	t(83)=1.99	t(26)=2.26	F(1,67)=9.91	chi2(1)=4.84	F(1,38)=7.45	z()=1.98	F(1,60)=7.22	t(34)=2.30	F(1,73)=7.08	chi2(1)=5.28	F(1,53)=5.41	F(1,39)=5.08	F(1,70)=11.28	F(1,101)=4.02	F(1,79)=4.24	F(1,37)=8.01	F(1,18)=4.94	F(1,16)=7.73	F(3,90)=3.29	t(79)=2.21	F(1,87)=1.26	F(1,80)=9.44	chi2(1)=13.0	F(1,66)=4.12
26	25	12	-0.635419	0.262578	-2.16541	0.0151783	-2.13037	0.0165705	3.93997	0.999959	0.705978	0.48	0.654981	0.0146855	0.05	0.08	0.250764	t(83)=2.24	t(40)=3.28	t(83)=1.99	t(26)=2.26	F(1,67)=9.91	chi2(1)=4.84	F(1,39)=4.29	z()=1.98	F(1,60)=8.33	t(34)=2.30	F(1,73)=7.08	F(1,73)=11.51	F(1,53)=5.41	F(1,39)=5.08	F(1,70)=11.28	F(1,101)=4.02	F(1,79)=4.24	F(1,37)=8.01	F(1,18)=4.94	F(1,16)=7.73	F(3,90)=3.29	t(79)=2.21	F(1,87)=1.26	F(1,80)=9.44	chi2(1)=13.0	F(1,66)=4.12
26	25	12	-0.433602	0.332289	-2.34988	0.00938971	-2.13037	0.0165705	3.93997	0.999959	0.706408	0.48	0.654981	0.0145003	0.05	0.07	0.222843	t(83)=2.24	t(40)=3.28	t(83)=1.99	t(26)=2.26	F(1,67)=9.91	chi2(1)=4.84	chi2(1)=3.86	z()=1.98	F(1,60)=8.33	t(34)=2.30	F(1,73)=7.08	F(1,73)=11.51	F(1,53)=5.41	F(1,39)=5.08	F(1,70)=11.28	F(1,101)=4.02	F(1,79)=4.24	F(1,37)=8.01	F(1,18)=4.94	F(1,16)=7.73	F(3,90)=3.29	t(79)=2.21	F(1,87)=1.26	F(1,80)=9.44	chi2(1)=13.0	F(1,66)=4.12
26	25	13	-0.997595	0.159238	-1.8526	0.0319702	-2.00251	0.0226151	3.96515	0.999963	0.705967	0.52	0.5	0.0381794	0.05	0.1	0.30007	t(83)=2.24	t(40)=3.28	t(83)=1.99	t(26)=2.26	F(1,67)=9.91	chi2(1)=4.84	F(1,38)=7.45	z()=1.98	F(1,60)=7.22	t(34)=2.30	F(1,73)=7.08	F(1,73)=11.51	F(1,53)=5.41	F(1,39)=5.08	F(1,70)=11.28	F(1,101)=4.02	F(1,79)=4.24	F(1,37)=8.01	F(1,18)=4.94	F(1,16)=7.73	F(3,90)=3.29	t(79)=2.21	F(1,87)=1.26	F(1,80)=9.44	chi2(1)=13.0	F(1,66)=4.12
26	25	12	-0.423949	0.335802	-2.35155	0.00934777	-1.75738	0.0394261	3.73513	0.999906	0.705978	0.48	0.654981	0.0146855	0.05	0.07	0.222478	t(83)=2.24	t(40)=3.28	t(83)=1.99	t(26)=2.26	F(1,67)=9.91	chi2(1)=4.84	F(1,39)=4.29	z()=1.98	F(1,60)=8.33	t(34)=2.30	F(1,73)=7.08	F(1,73)=7.30	F(1,53)=5.41	F(1,39)=5.08	F(1,70)=11.28	F(1,101)=4.02	F(1,79)=4.24	F(1,37)=8.01	F(1,18)=4.94	F(1,16)=7.73	F(3,90)=3.29	t(79)=2.21	F(1,87)=1.26	F(1,80)=9.44	chi2(1)=13.0	F(1,66)=4.12
26	25	12	-0.222132	0.412106	-2.53602	0.00560599	-1.75738	0.0394261	3.73513	0.999906	0.706408	0.48	0.654981	0.0145003	0.05	0.06	0.195974	t(83)=2.24	t(40)=3.28	t(83)=1.99	t(26)=2.26	F(1,67)=9.91	chi2(1)=4.84	chi2(1)=3.86	z()=1.98	F(1,60)=8.33	t(34)=2.30	F(1,73)=7.08	F(1,73)=7.30	F(1,53)=5.41	F(1,39)=5.08	F(1,70)=11.28	F(1,101)=4.02	F(1,79)=4.24	F(1,37)=8.01	F(1,18)=4.94	F(1,16)=7.73	F(3,90)=3.29	t(79)=2.21	F(1,87)=1.26	F(1,80)=9.44	chi2(1)=13.0	F(1,66)=4.12
26	25	13	-0.786125	0.215897	-2.03874	0.0207382	-1.64416	0.0500721	3.76835	0.999918	0.705967	0.52	0.5	0.0381794	0.05	0.08	0.27062	t(83)=2.24	t(40)=3.28	t(83)=1.99	t(26)=2.26	F(1,67)=9.91	chi2(1)=4.84	F(1,38)=7.45	z()=1.98	F(1,60)=7.22	t(34)=2.30	F(1,73)=7.08	F(1,73)=7.30	F(1,53)=5.41	F(1,39)=5.08	F(1,70)=11.28	F(1,101)=4.02	F(1,79)=4.24	F(1,37)=8.01	F(1,18)=4.94	F(1,16)=7.73	F(3,90)=3.29	t(79)=2.21	F(1,87)=1.26	F(1,80)=9.44	chi2(1)=13.0	F(1,66)=4.12
26	25	12	0.201648	0.579904	-2.89782	0.00187885	-0.281283	0.389247	3.22177	0.999363	0.706208	0.48	0.654981	0.014586	0.05	0.05	0.147773	t(83)=2.24	t(40)=3.28	t(83)=1.99	t(26)=2.26	F(1,67)=9.91	chi2(1)=4.84	F(1,39)=4.29	z()=1.98	F(1,60)=8.33	t(34)=2.30	F(1,73)=7.08	chi2(1)=5.28	F(1,53)=5.41	F(1,39)=5.08	F(1,70)=6.09	F(1,101)=4.02	F(1,79)=4.24	F(1,37)=5.76	F(1,18)=4.94	F(1,16)=7.73	F(3,90)=3.29	t(79)=2.21	F(1,87)=1.26	F(1,80)=9.44	chi2(1)=13.0	F(1,66)=4.12
26	25	12	0.403465	0.656697	-3.08229	0.00102707	-0.281283	0.389247	3.22177	0.999363	0.706637	0.48	0.654981	0.0144019	0.05	0.05	0.126949	t(83)=2.24	t(40)=3.28	t(83)=1.99	t(26)=2.26	F(1,67)=9.91	chi2(1)=4.84	chi2(1)=3.86	z()=1.98	F(1,60)=8.33	t(34)=2.30	F(1,73)=7.08	chi2(1)=5.28	F(1,53)=5.41	F(1,39)=5.08	F(1,70)=6.09	F(1,101)=4.02	F(1,79)=4.24	F(1,37)=5.76	F(1,18)=4.94	F(1,16)=7.73	F(3,90)=3.29	t(79)=2.21	F(1,87)=1.26	F(1,80)=9.44	chi2(1)=13.0	F(1,66)=4.12
26	25	13	-0.160529	0.436232	-2.58501	0.00486886	-0.225963	0.410615	3.27513	0.999472	0.706197	0.52	0.5	0.0379589	0.05	0.06	0.189085	t(83)=2.24	t(40)=3.28	t(83)=1.99	t(26)=2.26	F(1,67)=9.91	chi2(1)=4.84	F(1,38)=7.45	z()=1.98	F(1,60)=7.22	t(34)=2.30	F(1,73)=7.08	chi2(1)=5.28	F(1,53)=5.41	F(1,39)=5.08	F(1,70)=6.09	F(1,101)=4.02	F(1,79)=4.24	F(1,37)=5.76	F(1,18)=4.94	F(1,16)=7.73	F(3,90)=3.29	t(79)=2.21	F(1,87)=1.26	F(1,80)=9.44	chi2(1)=13.0	F(1,66)=4.12
26	25	12	-0.165024	0.434463	-2.57518	0.00500941	-1.08678	0.138568	3.54004	0.9998	0.705978	0.48	0.654981	0.0146855	0.05	0.06	0.190062	t(83)=2.24	t(40)=3.28	t(83)=1.99	t(26)=2.26	F(1,67)=9.91	chi2(1)=4.84	F(1,39)=4.29	z()=1.98	F(1,60)=8.33	t(34)=2.30	F(1,73)=7.08	F(1,73)=11.51	F(1,53)=5.41	F(1,39)=5.08	F(1,70)=6.09	F(1,101)=4.02	F(1,79)=4.24	F(1,37)=5.76	F(1,18)=4.94	F(1,16)=7.73	F(3,90)=3.29	t(79)=2.21	F(1,87)=1.26	F(1,80)=9.44	chi2(1)=13.0	F(1,66)=4.12
26	25	12	0.0367931	0.514675	-2.75965	0.00289313	-1.08678	0.138568	3.54004	0.9998	0.706408	0.48	0.654981	0.0145003	0.05	0.05	0.165455	t(83)=2.24	t(40)=3.28	t(83)=1.99	t(26)=2.26	F(1,67)=9.91	chi2(1)=4.84	chi2(1)=3.86	z()=1.98	F(1,60)=8.33	t(34)=2.30	F(1,73)=7.08	F(1,73)=11.51	F(1,53)=5.41	F(1,39)=5.08	F(1,70)=6.09	F(1,101)=4.02	F(1,79)=4.24	F(1,37)=5.76	F(1,18)=4.94	F(1,16)=7.73	F(3,90)=3.29	t(79)=2.21	F(1,87)=1.26	F(1,80)=9.44	chi2(1)=13.0	F(1,66)=4.12
26	25	13	-0.5272	0.299027	-2.26237	0.0118373	-0.999856	0.15869	3.58091	0.999829	0.705967	0.52	0.5	0.0381794	0.05	0.07	0.235942	t(83)=2.24	t(40)=3.28	t(83)=1.99	t(26)=2.26	F(1,67)=9.91	chi2(1)=4.84	F(1,38)=7.45	z()=1.98	F(1,60)=7.22	t(34)=2.30	F(1,73)=7.08	F(1,73)=11.51	F(1,53)=5.41	F(1,39)=5.08	F(1,70)=6.09	F(1,101)=4.02	F(1,79)=4.24	F(1,37)=5.76	F(1,18)=4.94	F(1,16)=7.73	F(3,90)=3.29	t(79)=2.21	F(1,87)=1.26	F(1,80)=9.44	chi2(1)=13.0	F(1,66)=4.12
26	25	12	0.0464464	0.518523	-2.76132	0.00287841	-0.713791	0.237678	3.3352	0.999574	0.705978	0.48	0.654981	0.0146855	0.05	0.05	0.165059	t(83)=2.24	t(40)=3.28	t(83)=1.99	t(26)=2.26	F(1,67)=9.91	chi2(1)=4.84	F(1,39)=4.29	z()=1.98	F(1,60)=8.33	t(34)=2.30	F(1,73)=7.08	F(1,73)=7.30	F(1,53)=5.41	F(1,39)=5.08	F(1,70)=6.09	F(1,101)=4.02	F(1,79)=4.24	F(1,37)=5.76	F(1,18)=4.94	F(1,16)=7.73	F(3,90)=3.29	t(79)=2.21	F(1,87)=1.26	F(1,80)=9.44	chi2(1)=13.0	F(1,66)=4.12
26	25	12	0.248263	0.598035	-2.94579	0.00161063	-0.713791	0.237678	3.3352	0.999574	0.706408	0.48	0.654981	0.0145003	0.05	0.05	0.142544	t(83)=2.24	t(40)=3.28	t(83)=1.99	t(26)=2.26	F(1,67)=9.91	chi2(1)=4.84	chi2(1)=3.86	z()=1.98	F(1,60)=8.33	t(34)=2.30	F(1,73)=7.08	F(1,73)=7.30	F(1,53)=5.41	F(1,39)=5.08	F(1,70)=6.09	F(1,101)=4.02	F(1,79)=4.24	F(1,37)=5.76	F(1,18)=4.94	F(1,16)=7.73	F(3,90)=3.29	t(79)=2.21	F(1,87)=1.26	F(1,80)=9.44	chi2(1)=13.0	F(1,66)=4.12
26	25	13	-0.31573	0.376104	-2.44851	0.00717244	-0.641503	0.260598	3.3841	0.999643	0.705967	0.52	0.5	0.0381794	0.05	0.06	0.20846	t(83)=2.24	t(40)=3.28	t(83)=1.99	t(26)=2.26	F(1,67)=9.91	chi2(1)=4.84	F(1,38)=7.45	z()=1.98	F(1,60)=7.22	t(34)=2.30	F(1,73)=7.08	F(1,73)=7.30	F(1,53)=5.41	F(1,39)=5.08	F(1,70)=6.09	F(1,101)=4.02	F(1,79)=4.24	F(1,37)=5.76	F(1,18)=4.94	F(1,16)=7.73	F(3,90)=3.29	t(79)=2.21	F(1,87)=1.26	F(1,80)=9.44	chi2(1)=13.0	F(1,66)=4.12
26	25	12	0.191586	0.575967	-2.88922	0.00193101	-0.308364	0.378903	3.2289	0.999379	0.706208	0.48	0.654981	0.014586	0.05	0.05	0.148841	t(83)=2.24	t(40)=3.28	t(83)=1.99	t(26)=2.26	F(1,67)=9.91	chi2(1)=4.84	F(1,39)=4.29	z()=1.98	F(1,60)=8.33	t(34)=2.30	F(1,73)=7.08	chi2(1)=5.28	F(1,53)=5.41	F(1,39)=5.08	F(1,70)=6.20	F(1,101)=4.02	F(1,79)=4.24	F(1,37)=5.76	F(1,18)=4.94	F(1,16)=7.73	F(3,90)=3.29	t(79)=2.21	F(1,87)=1.26	F(1,80)=9.44	chi2(1)=13.0	F(1,66)=4.12
26	25	12	0.393402	0.652989	-3.07369	0.00105714	-0.308364	0.378903	3.2289	0.999379	0.706637	0.48	0.654981	0.0144019	0.05	0.05	0.127907	t(83)=2.24	t(40)=3.28	t(83)=1.99	t(26)=2.26	F(1,67)=9.91	chi2(1)=4.84	chi2(1)=3.86	z()=1.98	F(1,60)=8.33	t(34)=2.30	F(1,73)=7.08	chi2(1)=5.28	F(1,53)=5.41	F(1,39)=5.08	F(1,70)=6.20	F(1,101)=4.02	F(1,79)=4.24	F(1,37)=5.76	F(1,18)=4.94	F(1,16)=7.73	F(3,90)=3.29	t(79)=2.21	F(1,87)=1.26	F(1,80)=9.44	chi2(1)=13.0	F(1,66)=4.12
26	25	13	-0.170591	0.432273	-2.57641	0.00499165	-0.251981	0.400528	3.28197	0.999485	0.706197	0.52	0.5	0.0379589	0.05	0.06	0.190292	t(83)=2.24	t(40)=3.28	t(83)=1.99	t(26)=2.26	F(1,67)=9.91	chi2(1)=4.84	F(1,38)=7.45	z()=1.98	F(1,60)=7.22	t(34)=2.30	F(1,73)=7.08	chi2(1)=5.28	F(1,53)=5.41	F(1,39)=5.08	F(1,70)=6.20	F(1,101)=4.02	F(1,79)=4.24	F(1,37)=5.76	F(1,18)=4.94	F(1,16)=7.73	F(3,90)=3.29	t(79)=2.21	F(1,87)=1.26	F(1,80)=9.44	chi2(1)=13.0	F(1,66)=4.12
26	25	12	-0.175086	0.430506	-2.56658	0.00513535	-1.11386	0.13267	3.54717	0.999805	0.705978	0.48	0.654981	0.0146855	0.05	0.06	0.191275	t(83)=2.24	t(40)=3.28	t(83)=1.99	t(26)=2.26	F(1,67)=9.91	chi2(1)=4.84	F(1,39)=4.29	z()=1.98	F(1,60)=8.33	t(34)=2.30	F(1,73)=7.08	F(1,73)=11.51	F(1,53)=5.41	F(1,39)=5.08	F(1,70)=6.20	F(1,101)=4.02	F(1,79)=4.24	F(1,37)=5.76	F(1,18)=4.94	F(1,16)=7.73	F(3,90)=3.29	t(79)=2.21	F(1,87)=1.26	F(1,80)=9.44	chi2(1)=13.0	F(1,66)=4.12
26	25	12	0.0267307	0.510663	-2.75105	0.00297019	-1.11386	0.13267	3.54717	0.999805	0.706408	0.48	0.654981	0.0145003	0.05	0.05	0.166553	t(83)=2.24	t(40)=3.28	t(83)=1.99	t(26)=2.26	F(1,67)=9.91	chi2(1)=4.84	chi2(1)=3.86	z()=1.98	F(1,60)=8.33	t(34)=2.30	F(1,73)=7.08	F(1,73)=11.51	F(1,53)=5.41	F(1,39)=5.08	F(1,70)=6.20	F(1,101)=4.02	F(1,79)=4.24	F(1,37)=5.76	F(1,18)=4.94	F(1,16)=7.73	F(3,90)=3.29	t(79)=2.21	F(1,87)=1.26	F(1,80)=9.44	chi2(1)=13.0	F(1,66)=4.12
26	25	13	-0.537263	0.295543	-2.25377	0.0121053	-1.02587	0.152475	3.58776	0.999833	0.705967	0.52	0.5	0.0381794	0.05	0.07	0.237249	t(83)=2.24	t(40)=3.28	t(83)=1.99	t(26)=2.26	F(1,67)=9.91	chi2(1)=4.84	F(1,38)=7.45	z()=1.98	F(1,60)=7.22	t(34)=2.30	F(1,73)=7.08	F(1,73)=11.51	F(1,53)=5.41	F(1,39)=5.08	F(1,70)=6.20	F(1,101)=4.02	F(1,79)=4.24	F(1,37)=5.76	F(1,18)=4.94	F(1,16)=7.73	F(3,90)=3.29	t(79)=2.21	F(1,87)=1.26	F(1,80)=9.44	chi2(1)=13.0	F(1,66)=4.12
26	25	12	0.0363841	0.514512	-2.75272	0.00295512	-0.740872	0.229385	3.34233	0.999585	0.705978	0.48	0.654981	0.0146855	0.05	0.05	0.166141	t(83)=2.24	t(40)=3.28	t(83)=1.99	t(26)=2.26	F(1,67)=9.91	chi2(1)=4.84	F(1,39)=4.29	z()=1.98	F(1,60)=8.33	t(34)=2.30	F(1,73)=7.08	F(1,73)=7.30	F(1,53)=5.41	F(1,39)=5.08	F(1,70)=6.20	F(1,101)=4.02	F(1,79)=4.24	F(1,37)=5.76	F(1,18)=4.94	F(1,16)=7.73	F(3,90)=3.29	t(79)=2.21	F(1,87)=1.26	F(1,80)=9.44	chi2(1)=13.0	F(1,66)=4.12
26	25	12	0.238201	0.594137	-2.9372	0.00165598	-0.740872	0.229385	3.34233	0.999585	0.706408	0.48	0.654981	0.0145003	0.05	0.05	0.143304	t(83)=2.24	t(40)=3.28	t(83)=1.99	t(26)=2.26	F(1,67)=9.91	chi2(1)=4.84	chi2(1)=3.86	z()=1.98	F(1,60)=8.33	t(34)=2.30	F(1,73)=7.08	F(1,73)=7.30	F(1,53)=5.41	F(1,39)=5.08	F(1,70)=6.20	F(1,101)=4.02	F(1,79)=4.24	F(1,37)=5.76	F(1,18)=4.94	F(1,16)=7.73	F(3,90)=3.29	t(79)=2.21	F(1,87)=1.26	F(1,80)=9.44	chi2(1)=13.0	F(1,66)=4.12
26	25	13	-0.325792	0.372291	-2.43991	0.00734546	-0.667522	0.25222	3.39095	0.999652	0.705967	0.52	0.5	0.0381794	0.05	0.06	0.209716	t(83)=2.24	t(40)=3.28	t(83)=1.99	t(26)=2.26	F(1,67)=9.91	chi2(1)=4.84	F(1,38)=7.45	z()=1.98	F(1,60)=7.22	t(34)=2.30	F(1,73)=7.08	F(1,73)=7.30	F(1,53)=5.41	F(1,39)=5.08	F(1,70)=6.20	F(1,101)=4.02	F(1,79)=4.24	F(1,37)=5.76	F(1,18)=4.94	F(1,16)=7.73	F(3,90)=3.29	t(79)=2.21	F(1,87)=1.26	F(1,80)=9.44	chi2(1)=13.0	F(1,66)=4.12
26	25	12	0.13605	0.554109	-2.84159	0.00224446	-0.438755	0.330419	3.27104	0.999464	0.706208	0.48	0.654981	0.014586	0.05	0.05	0.154752	t(83)=2.24	t(40)=3.28	t(83)=1.99	t(26)=2.26	F(1,67)=9.91	chi2(1)=4.84	F(1,39)=4.29	z()=1.98	F(1,60)=8.33	t(34)=2.30	F(1,73)=7.08	chi2(1)=5.28	F(1,53)=5.41	F(1,39)=5.08	F(1,70)=6.88	F(1,101)=4.02	F(1,79)=4.24	F(1,37)=5.76	F(1,18)=4.94	F(1,16)=7.73	F(3,90)=3.29	t(79)=2.21	F(1,87)=1.26	F(1,80)=9.44	chi2(1)=13.0	F(1,66)=4.12
26	25	12	0.337867	0.632268	-3.02607	0.0012388	-0.438755	0.330419	3.27104	0.999464	0.706637	0.48	0.654981	0.0144019	0.05	0.05	0.133274	t(83)=2.24	t(40)=3.28	t(83)=1.99	t(26)=2.26	F(1,67)=9.91	chi2(1)=4.84	chi2(1)=3.86	z()=1.98	F(1,60)=8.33	t(34)=2.30	F(1,73)=7.08	chi2(1)=5.28	F(1,53)=5.41	F(1,39)=5.08	F(1,70)=6.88	F(1,101)=4.02	F(1,79)=4.24	F(1,37)=5.76	F(1,18)=4.94	F(1,16)=7.73	F(3,90)=3.29	t(79)=2.21	F(1,87)=1.26	F(1,80)=9.44	chi2(1)=13.0	F(1,66)=4.12
26	25	13	-0.226127	0.410551	-2.52878	0.00572299	-0.377257	0.352991	3.32246	0.999554	0.706197	0.52	0.5	0.0379589	0.05	0.06	0.197024	t(83)=2.24	t(40)=3.28	t(83)=1.99	t(26)=2.26	F(1,67)=9.91	chi2(1)=4.84	F(1,38)=7.45	z()=1.98	F(1,60)=7.22	t(34)=2.30	F(1,73)=7.08	chi2(1)=5.28	F(1,53)=5.41	F(1,39)=5.08	F(1,70)=6.88	F(1,101)=4.02	F(1,79)=4.24	F(1,37)=5.76	F(1,18)=4.94	F(1,16)=7.73	F(3,90)=3.29	t(79)=2.21	F(1,87)=1.26	F(1,80)=9.44	chi2(1)=13.0	F(1,66)=4.12
26	25	12	-0.230622	0.408804	-2.51895	0.00588523	-1.24425	0.106704	3.58931	0.999834	0.705978	0.48	0.654981	0.0146855	0.05	0.06	0.198043	t(83)=2.24	t(40)=3.28	t(83)=1.99	t(26)=2.26	F(1,67)=9.91	chi2(1)=4.84	F(1,39)=4.29	z()=1.98	F(1,60)=8.33	t(34)=2.30	F(1,73)=7.08	F(1,73)=11.51	F(1,53)=5.41	F(1,39)=5.08	F(1,70)=6.88	F(1,101)=4.02	F(1,79)=4.24	F(1,37)=5.76	F(1,18)=4.94	F(1,16)=7.73	F(3,90)=3.29	t(79)=2.21	F(1,87)=1.26	F(1,80)=9.44	chi2(1)=13.0	F(1,66)=4.12
26	25	12	-0.028805	0.48851	-2.70343	0.00343142	-1.24425	0.106704	3.58931	0.999834	0.706408	0.48	0.654981	0.0145003	0.05	0.05	0.17291	t(83)=2.24	t(40)=3.28	t(83)=1.99	t(26)=2.26	F(1,67)=9.91	chi2(1)=4.84	chi2(1)=3.86	z()=1.98	F(1,60)=8.33	t(34)=2.30	F(1,73)=7.08	F(1,73)=11.51	F(1,53)=5.41	F(1,39)=5.08	F(1,70)=6.88	F(1,101)=4.02	F(1,79)=4.24	F(1,37)=5.76	F(1,18)=4.94	F(1,16)=7.73	F(3,90)=3.29	t(79)=2.21	F(1,87)=1.26	F(1,80)=9.44	chi2(1)=13.0	F(1,66)=4.12
26	25	13	-0.592798	0.276658	-2.20614	0.013687	-1.15115	0.124835	3.62824	0.999857	0.705967	0.52	0.5	0.0381794	0.05	0.07	0.244553	t(83)=2.24	t(40)=3.28	t(83)=1.99	t(26)=2.26	F(1,67)=9.91	chi2(1)=4.84	F(1,38)=7.45	z()=1.98	F(1,60)=7.22	t(34)=2.30	F(1,73)=7.08	F(1,73)=11.51	F(1,53)=5.41	F(1,39)=5.08	F(1,70)=6.88	F(1,101)=4.02	F(1,79)=4.24	F(1,37)=5.76	F(1,18)=4.94	F(1,16)=7.73	F(3,90)=3.29	t(79)=2.21	F(1,87)=1.26	F(1,80)=9.44	chi2(1)=13.0	F(1,66)=4.12
26	25	12	-0.0191517	0.49236	-2.70509	0.00341426	-0.871263	0.191805	3.38447	0.999643	0.705978	0.48	0.654981	0.0146855	0.05	0.05	0.17248	t(83)=2.24	t(40)=3.28	t(83)=1.99	t(26)=2.26	F(1,67)=9.91	chi2(1)=4.84	F(1,39)=4.29	z()=1.98	F(1,60)=8.33	t(34)=2.30	F(1,73)=7.08	F(1,73)=7.30	F(1,53)=5.41	F(1,39)=5.08	F(1,70)=6.88	F(1,101)=4.02	F(1,79)=4.24	F(1,37)=5.76	F(1,18)=4.94	F(1,16)=7.73	F(3,90)=3.29	t(79)=2.21	F(1,87)=1.26	F(1,80)=9.44	chi2(1)=13.0	F(1,66)=4.12
26	25	12	0.182665	0.57247	-2.88957	0.00192886	-0.871263	0.191805	3.38447	0.999643	0.706408	0.48	0.654981	0.0145003	0.05	0.05	0.149152	t(83)=2.24	t(40)=3.28	t(83)=1.99	t(26)=2.26	F(1,67)=9.91	chi2(1)=4.84	chi2(1)=3.86	z()=1.98	F(1,60)=8.33	t(34)=2.30	F(1,73)=7.08	F(1,73)=7.30	F(1,53)=5.41	F(1,39)=5.08	F(1,70)=6.88	F(1,101)=4.02	F(1,79)=4.24	F(1,37)=5.76	F(1,18)=4.94	F(1,16)=7.73	F(3,90)=3.29	t(79)=2.21	F(1,87)=1.26	F(1,80)=9.44	chi2(1)=13.0	F(1,66)=4.12
26	25	13	-0.381328	0.35148	-2.39228	0.00837197	-0.792797	0.213948	3.43144	0.9997	0.705967	0.52	0.5	0.0381794	0.05	0.06	0.216694	t(83)=2.24	t(40)=3.28	t(83)=1.99	t(26)=2.26	F(1,67)=9.91	chi2(1)=4.84	F(1,38)=7.45	z()=1.98	F(1,60)=7.22	t(34)=2.30	F(1,73)=7.08	F(1,73)=7.30	F(1,53)=5.41	F(1,39)=5.08	F(1,70)=6.88	F(1,101)=4.02	F(1,79)=4.24	F(1,37)=5.76	F(1,18)=4.94	F(1,16)=7.73	F(3,90)=3.29	t(79)=2.21	F(1,87)=1.26	F(1,80)=9.44	chi2(1)=13.0	F(1,66)=4.12
26	25	12	0.0453242	0.518076	-2.76298	0.00286381	-0.61645	0.268799	3.34925	0.999595	0.706208	0.48	0.654981	0.014586	0.05	0.05	0.164957	t(83)=2.24	t(40)=3.28	t(83)=1.99	t(26)=2.26	F(1,67)=9.91	chi2(1)=4.84	F(1,39)=4.29	z()=1.98	F(1,60)=8.33	t(34)=2.30	F(1,73)=7.08	chi2(1)=5.28	F(1,53)=5.41	F(1,39)=5.08	F(1,70)=8.28	F(1,101)=4.02	F(1,79)=4.24	F(1,37)=5.76	F(1,18)=4.94	F(1,16)=7.73	F(3,90)=3.29	t(79)=2.21	F(1,87)=1.26	F(1,80)=9.44	chi2(1)=13.0	F(1,66)=4.12
26	25	12	0.247141	0.5976	-2.94745	0.00160201	-0.61645	0.268799	3.34925	0.999595	0.706637	0.48	0.654981	0.0144019	0.05	0.05	0.142464	t(83)=2.24	t(40)=3.28	t(83)=1.99	t(26)=2.26	F(1,67)=9.91	chi2(1)=4.84	chi2(1)=3.86	z()=1.98	F(1,60)=8.33	t(34)=2.30	F(1,73)=7.08	chi2(1)=5.28	F(1,53)=5.41	F(1,39)=5.08	F(1,70)=8.28	F(1,101)=4.02	F(1,79)=4.24	F(1,37)=5.76	F(1,18)=4.94	F(1,16)=7.73	F(3,90)=3.29	t(79)=2.21	F(1,87)=1.26	F(1,80)=9.44	chi2(1)=13.0	F(1,66)=4.12
26	25	13	-0.316852	0.375678	-2.45017	0.00713945	-0.547981	0.291853	3.3976	0.99966	0.706197	0.52	0.5	0.0379589	0.05	0.06	0.208302	t(83)=2.24	t(40)=3.28	t(83)=1.99	t(26)=2.26	F(1,67)=9.91	chi2(1)=4.84	F(1,38)=7.45	z()=1.98	F(1,60)=7.22	t(34)=2.30	F(1,73)=7.08	chi2(1)=5.28	F(1,53)=5.41	F(1,39)=5.08	F(1,70)=8.28	F(1,101)=4.02	F(1,79)=4.24	F(1,37)=5.76	F(1,18)=4.94	F(1,16)=7.73	F(3,90)=3.29	t(79)=2.21	F(1,87)=1.26	F(1,80)=9.44	chi2(1)=13.0	F(1,66)=4.12
26	25	12	-0.321347	0.373974	-2.44034	0.00733668	-1.42194	0.0775213	3.66752	0.999878	0.705978	0.48	0.654981	0.0146855	0.05	0.06	0.20938	t(83)=2.24	t(40)=3.28	t(83)=1.99	t(26)=2.26	F(1,67)=9.91	chi2(1)=4.84	F(1,39)=4.29	z()=1.98	F(1,60)=8.33	t(34)=2.30	F(1,73)=7.08	F(1,73)=11.51	F(1,53)=5.41	F(1,39)=5.08	F(1,70)=8.28	F(1,101)=4.02	F(1,79)=4.24	F(1,37)=5.76	F(1,18)=4.94	F(1,16)=7.73	F(3,90)=3.29	t(79)=2.21	F(1,87)=1.26	F(1,80)=9.44	chi2(1)=13.0	F(1,66)=4.12
26	25	12	-0.119531	0.452427	-2.62482	0.00433478	-1.42194	0.0775213	3.66752	0.999878	0.706408	0.48	0.654981	0.0145003	0.05	0.05	0.183628	t(83)=2.24	t(40)=3.28	t(83)=1.99	t(26)=2.26	F(1,67)=9.91	chi2(1)=4.84	chi2(1)=3.86	z()=1.98	F(1,60)=8.33	t(34)=2.30	F(1,73)=7.08	F(1,73)=11.51	F(1,53)=5.41	F(1,39)=5.08	F(1,70)=8.28	F(1,101)=4.02	F(1,79)=4.24	F(1,37)=5.76	F(1,18)=4.94	F(1,16)=7.73	F(3,90)=3.29	t(79)=2.21	F(1,87)=1.26	F(1,80)=9.44	chi2(1)=13.0	F(1,66)=4.12
26	25	13	-0.683524	0.247138	-2.12753	0.016688	-1.32187	0.0931051	3.70339	0.999894	0.705967	0.52	0.5	0.0381794	0.05	0.08	0.256748	t(83)=2.24	t(40)=3.28	t(83)=1.99	t(26)=2.26	F(1,67)=9.91	chi2(1)=4.84	F(1,38)=7.45	z()=1.98	F(1,60)=7.22	t(34)=2.30	F(1,73)=7.08	F(1,73)=11.51	F(1,53)=5.41	F(1,39)=5.08	F(1,70)=8.28	F(1,101)=4.02	F(1,79)=4.24	F(1,37)=5.76	F(1,18)=4.94	F(1,16)=7.73	F(3,90)=3.29	t(79)=2.21	F(1,87)=1.26	F(1,80)=9.44	chi2(1)=13.0	F(1,66)=4.12
26	25	12	-0.109877	0.456253	-2.62648	0.00431362	-1.04896	0.147099	3.46268	0.999733	0.705978	0.48	0.654981	0.0146855	0.05	0.05	0.18312	t(83)=2.24	t(40)=3.28	t(83)=1.99	t(26)=2.26	F(1,67)=9.91	chi2(1)=4.84	F(1,39)=4.29	z()=1.98	F(1,60)=8.33	t(34)=2.30	F(1,73)=7.08	F(1,73)=7.30	F(1,53)=5.41	F(1,39)=5.08	F(1,70)=8.28	F(1,101)=4.02	F(1,79)=4.24	F(1,37)=5.76	F(1,18)=4.94	F(1,16)=7.73	F(3,90)=3.29	t(79)=2.21	F(1,87)=1.26	F(1,80)=9.44	chi2(1)=13.0	F(1,66)=4.12
26	25	12	0.0919394	0.536627	-2.81096	0.00246971	-1.04896	0.147099	3.46268	0.999733	0.706408	0.48	0.654981	0.0145003	0.05	0.05	0.158908	t(83)=2.24	t(40)=3.28	t(83)=1.99	t(26)=2.26	F(1,67)=9.91	chi2(1)=4.84	chi2(1)=3.86	z()=1.98	F(1,60)=8.33	t(34)=2.30	F(1,73)=7.08	F(1,73)=7.30	F(1,53)=5.41	F(1,39)=5.08	F(1,70)=8.28	F(1,101)=4.02	F(1,79)=4.24	F(1,37)=5.76	F(1,18)=4.94	F(1,16)=7.73	F(3,90)=3.29	t(79)=2.21	F(1,87)=1.26	F(1,80)=9.44	chi2(1)=13.0	F(1,66)=4.12
26	25	13	-0.472054	0.318444	-2.31367	0.0103428	-0.963521	0.167643	3.50658	0.999773	0.705967	0.52	0.5	0.0381794	0.05	0.07	0.228366	t(83)=2.24	t(40)=3.28	t(83)=1.99	t(26)=2.26	F(1,67)=9.91	chi2(1)=4.84	F(1,38)=7.45	z()=1.98	F(1,60)=7.22	t(34)=2.30	F(1,73)=7.08	F(1,73)=7.30	F(1,53)=5.41	F(1,39)=5.08	F(1,70)=8.28	F(1,101)=4.02	F(1,79)=4.24	F(1,37)=5.76	F(1,18)=4.94	F(1,16)=7.73	F(3,90)=3.29	t(79)=2.21	F(1,87)=1.26	F(1,80)=9.44	chi2(1)=13.0	F(1,66)=4.12
26	25	12	0.188902	0.574915	-2.88692	0.00194515	-0.31535	0.376248	3.23083	0.999383	0.706208	0.48	0.654981	0.014586	0.05	0.05	0.149126	t(83)=2.24	t(40)=3.28	t(83)=1.99	t(26)=2.26	F(1,67)=9.91	chi2(1)=4.84	F(1,39)=4.29	z()=1.98	F(1,60)=8.33	t(34)=2.30	F(1,73)=7.08	chi2(1)=5.28	F(1,53)=5.41	F(1,39)=5.08	F(1,70)=6.23	F(1,101)=4.02	F(1,79)=4.24	F(1,37)=5.76	F(1,18)=4.94	F(1,16)=7.73	F(3,90)=3.29	t(79)=2.21	F(1,87)=1.26	F(1,80)=9.44	chi2(1)=13.0	F(1,66)=4.12
26	25	12	0.390719	0.651997	-3.0714	0.0010653	-0.31535	0.376248	3.23083	0.999383	0.706637	0.48	0.654981	0.0144019	0.05	0.05	0.128163	t(83)=2.24	t(40)=3.28	t(83)=1.99	t(26)=2.26	F(1,67)=9.91	chi2(1)=4.84	chi2(1)=3.86	z()=1.98	F(1,60)=8.33	t(34)=2.30	F(1,73)=7.08	chi2(1)=5.28	F(1,53)=5.41	F(1,39)=5.08	F(1,70)=6.23	F(1,101)=4.02	F(1,79)=4.24	F(1,37)=5.76	F(1,18)=4.94	F(1,16)=7.73	F(3,90)=3.29	t(79)=2.21	F(1,87)=1.26	F(1,80)=9.44	chi2(1)=13.0	F(1,66)=4.12
26	25	13	-0.173275	0.431218	-2.57411	0.00502488	-0.258693	0.397936	3.28383	0.999488	0.706197	0.52	0.5	0.0379589	0.05	0.06	0.190614	t(83)=2.24	t(40)=3.28	t(83)=1.99	t(26)=2.26	F(1,67)=9.91	chi2(1)=4.84	F(1,38)=7.45	z()=1.98	F(1,60)=7.22	t(34)=2.30	F(1,73)=7.08	chi2(1)=5.28	F(1,53)=5.41	F(1,39)=5.08	F(1,70)=6.23	F(1,101)=4.02	F(1,79)=4.24	F(1,37)=5.76	F(1,18)=4.94	F(1,16)=7.73	F(3,90)=3.29	t(79)=2.21	F(1,87)=1.26	F(1,80)=9.44	chi2(1)=13.0	F(1,66)=4.12
26	25	12	-0.17777	0.429452	-2.56428	0.00516943	-1.12084	0.131177	3.5491	0.999807	0.705978	0.48	0.654981	0.0146855	0.05	0.06	0.191599	t(83)=2.24	t(40)=3.28	t(83)=1.99	t(26)=2.26	F(1,67)=9.91	chi2(1)=4.84	F(1,39)=4.29	z()=1.98	F(1,60)=8.33	t(34)=2.30	F(1,73)=7.08	F(1,73)=11.51	F(1,53)=5.41	F(1,39)=5.08	F(1,70)=6.23	F(1,101)=4.02	F(1,79)=4.24	F(1,37)=5.76	F(1,18)=4.94	F(1,16)=7.73	F(3,90)=3.29	t(79)=2.21	F(1,87)=1.26	F(1,80)=9.44	chi2(1)=13.0	F(1,66)=4.12
26	25	12	0.0240472	0.509593	-2.74876	0.00299106	-1.12084	0.131177	3.5491	0.999807	0.706408	0.48	0.654981	0.0145003	0.05	0.05	0.16684	t(83)=2.24	t(40)=3.28	t(83)=1.99	t(26)=2.26	F(1,67)=9.91	chi2(1)=4.84	chi2(1)=3.86	z()=1.98	F(1,60)=8.33	t(34)=2.30	F(1,73)=7.08	F(1,73)=11.51	F(1,53)=5.41	F(1,39)=5.08	F(1,70)=6.23	F(1,101)=4.02	F(1,79)=4.24	F(1,37)=5.76	F(1,18)=4.94	F(1,16)=7.73	F(3,90)=3.29	t(79)=2.21	F(1,87)=1.26	F(1,80)=9.44	chi2(1)=13.0	F(1,66)=4.12
26	25	13	-0.539946	0.294617	-2.25147	0.0121778	-1.03259	0.150899	3.58961	0.999834	0.705967	0.52	0.5	0.0381794	0.05	0.07	0.237598	t(83)=2.24	t(40)=3.28	t(83)=1.99	t(26)=2.26	F(1,67)=9.91	chi2(1)=4.84	F(1,38)=7.45	z()=1.98	F(1,60)=7.22	t(34)=2.30	F(1,73)=7.08	F(1,73)=11.51	F(1,53)=5.41	F(1,39)=5.08	F(1,70)=6.23	F(1,101)=4.02	F(1,79)=4.24	F(1,37)=5.76	F(1,18)=4.94	F(1,16)=7.73	F(3,90)=3.29	t(79)=2.21	F(1,87)=1.26	F(1,80)=9.44	chi2(1)=13.0	F(1,66)=4.12
26	25	12	0.0337005	0.513442	-2.75043	0.0029759	-0.747858	0.227273	3.34426	0.999587	0.705978	0.48	0.654981	0.0146855	0.05	0.05	0.166428	t(83)=2.24	t(40)=3.28	t(83)=1.99	t(26)=2.26	F(1,67)=9.91	chi2(1)=4.84	F(1,39)=4.29	z()=1.98	F(1,60)=8.33	t(34)=2.30	F(1,73)=7.08	F(1,73)=7.30	F(1,53)=5.41	F(1,39)=5.08	F(1,70)=6.23	F(1,101)=4.02	F(1,79)=4.24	F(1,37)=5.76	F(1,18)=4.94	F(1,16)=7.73	F(3,90)=3.29	t(79)=2.21	F(1,87)=1.26	F(1,80)=9.44	chi2(1)=13.0	F(1,66)=4.12
26	25	12	0.235517	0.593096	-2.9349	0.00166827	-0.747858	0.227273	3.34426	0.999587	0.706408	0.48	0.654981	0.0145003	0.05	0.05	0.143584	t(83)=2.24	t(40)=3.28	t(83)=1.99	t(26)=2.26	F(1,67)=9.91	chi2(1)=4.84	chi2(1)=3.86	z()=1.98	F(1,60)=8.33	t(34)=2.30	F(1,73)=7.08	F(1,73)=7.30	F(1,53)=5.41	F(1,39)=5.08	F(1,70)=6.23	F(1,101)=4.02	F(1,79)=4.24	F(1,37)=5.76	F(1,18)=4.94	F(1,16)=7.73	F(3,90)=3.29	t(79)=2.21	F(1,87)=1.26	F(1,80)=9.44	chi2(1)=13.0	F(1,66)=4.12
26	25	13	-0.328476	0.371276	-2.43762	0.00739225	-0.674233	0.250081	3.39281	0.999654	0.705967	0.52	0.5	0.0381794	0.05	0.06	0.210052	t(83)=2.24	t(40)=3.28	t(83)=1.99	t(26)=2.26	F(1,67)=9.91	chi2(1)=4.84	F(1,38)=7.45	z()=1.98	F(1,60)=7.22	t(34)=2.30	F(1,73)=7.08	F(1,73)=7.30	F(1,53)=5.41	F(1,39)=5.08	F(1,70)=6.23	F(1,101)=4.02	F(1,79)=4.24	F(1,37)=5.76	F(1,18)=4.94	F(1,16)=7.73	F(3,90)=3.29	t(79)=2.21	F(1,87)=1.26	F(1,80)=9.44	chi2(1)=13.0	F(1,66)=4.12
26	25	12	-0.0958801	0.461808	-2.63803	0.00416944	-0.858608	0.195279	3.49028	0.999759	0.706208	0.48	0.654981	0.014586	0.05	0.05	0.18147	t(83)=2.24	t(40)=3.28	t(83)=1.99	t(26)=2.26	F(1,67)=9.91	chi2(1)=4.84	F(1,39)=4.29	z()=1.98	F(1,60)=8.33	t(34)=2.30	F(1,73)=7.08	chi2(1)=5.28	F(1,53)=5.41	F(1,39)=5.08	F(1,70)=11.28	F(1,101)=4.02	F(1,79)=4.24	F(1,37)=5.76	F(1,18)=4.94	F(1,16)=7.73	F(3,90)=3.29	t(79)=2.21	F(1,87)=1.26	F(1,80)=9.44	chi2(1)=13.0	F(1,66)=4.12
26	25	12	0.105937	0.542184	-2.82251	0.00238249	-0.858608	0.195279	3.49028	0.999759	0.706637	0.48	0.654981	0.0144019	0.05	0.05	0.157422	t(83)=2.24	t(40)=3.28	t(83)=1.99	t(26)=2.26	F(1,67)=9.91	chi2(1)=4.84	chi2(1)=3.86	z()=1.98	F(1,60)=8.33	t(34)=2.30	F(1,73)=7.08	chi2(1)=5.28	F(1,53)=5.41	F(1,39)=5.08	F(1,70)=11.28	F(1,101)=4.02	F(1,79)=4.24	F(1,37)=5.76	F(1,18)=4.94	F(1,16)=7.73	F(3,90)=3.29	t(79)=2.21	F(1,87)=1.26	F(1,80)=9.44	chi2(1)=13.0	F(1,66)=4.12
26	25	13	-0.458057	0.323456	-2.32522	0.0100301	-0.780638	0.217508	3.5331	0.999795	0.706197	0.52	0.5	0.0379589	0.05	0.07	0.226582	t(83)=2.24	t(40)=3.28	t(83)=1.99	t(26)=2.26	F(1,67)=9.91	chi2(1)=4.84	F(1,38)=7.45	z()=1.98	F(1,60)=7.22	t(34)=2.30	F(1,73)=7.08	chi2(1)=5.28	F(1,53)=5.41	F(1,39)=5.08	F(1,70)=11.28	F(1,101)=4.02	F(1,79)=4.24	F(1,37)=5.76	F(1,18)=4.94	F(1,16)=7.73	F(3,90)=3.29	t(79)=2.21	F(1,87)=1.26	F(1,80)=9.44	chi2(1)=13.0	F(1,66)=4.12
26	25	12	-0.462552	0.321843	-2.31539	0.0102957	-1.6641	0.0480461	3.80855	0.99993	0.705978	0.48	0.654981	0.0146855	0.05	0.07	0.227748	t(83)=2.24	t(40)=3.28	t(83)=1.99	t(26)=2.26	F(1,67)=9.91	chi2(1)=4.84	F(1,39)=4.29	z()=1.98	F(1,60)=8.33	t(34)=2.30	F(1,73)=7.08	F(1,73)=11.51	F(1,53)=5.41	F(1,39)=5.08	F(1,70)=11.28	F(1,101)=4.02	F(1,79)=4.24	F(1,37)=5.76	F(1,18)=4.94	F(1,16)=7.73	F(3,90)=3.29	t(79)=2.21	F(1,87)=1.26	F(1,80)=9.44	chi2(1)=13.0	F(1,66)=4.12
26	25	12	-0.260735	0.397148	-2.49987	0.00621197	-1.6641	0.0480461	3.80855	0.99993	0.706408	0.48	0.654981	0.0145003	0.05	0.06	0.200964	t(83)=2.24	t(40)=3.28	t(83)=1.99	t(26)=2.26	F(1,67)=9.91	chi2(1)=4.84	chi2(1)=3.86	z()=1.98	F(1,60)=8.33	t(34)=2.30	F(1,73)=7.08	F(1,73)=11.51	F(1,53)=5.41	F(1,39)=5.08	F(1,70)=11.28	F(1,101)=4.02	F(1,79)=4.24	F(1,37)=5.76	F(1,18)=4.94	F(1,16)=7.73	F(3,90)=3.29	t(79)=2.21	F(1,87)=1.26	F(1,80)=9.44	chi2(1)=13.0	F(1,66)=4.12
26	25	13	-0.824728	0.204763	-2.00258	0.022611	-1.55453	0.0600289	3.83888	0.999938	0.705967	0.52	0.5	0.0381794	0.05	0.09	0.27623	t(83)=2.24	t(40)=3.28	t(83)=1.99	t(26)=2.26	F(1,67)=9.91	chi2(1)=4.84	F(1,38)=7.45	z()=1.98	F(1,60)=7.22	t(34)=2.30	F(1,73)=7.08	F(1,73)=11.51	F(1,53)=5.41	F(1,39)=5.08	F(1,70)=11.28	F(1,101)=4.02	F(1,79)=4.24	F(1,37)=5.76	F(1,18)=4.94	F(1,16)=7.73	F(3,90)=3.29	t(79)=2.21	F(1,87)=1.26	F(1,80)=9.44	chi2(1)=13.0	F(1,66)=4.12
26	25	12	-0.251082	0.400876	-2.50153	0.00618282	-1.29112	0.0983318	3.60371	0.999843	0.705978	0.48	0.654981	0.0146855	0.05	0.06	0.20055	t(83)=2.24	t(40)=3.28	t(83)=1.99	t(26)=2.26	F(1,67)=9.91	chi2(1)=4.84	F(1,39)=4.29	z()=1.98	F(1,60)=8.33	t(34)=2.30	F(1,73)=7.08	F(1,73)=7.30	F(1,53)=5.41	F(1,39)=5.08	F(1,70)=11.28	F(1,101)=4.02	F(1,79)=4.24	F(1,37)=5.76	F(1,18)=4.94	F(1,16)=7.73	F(3,90)=3.29	t(79)=2.21	F(1,87)=1.26	F(1,80)=9.44	chi2(1)=13.0	F(1,66)=4.12
26	25	12	-0.0492649	0.480354	-2.68601	0.00361555	-1.29112	0.0983318	3.60371	0.999843	0.706408	0.48	0.654981	0.0145003	0.05	0.05	0.17526	t(83)=2.24	t(40)=3.28	t(83)=1.99	t(26)=2.26	F(1,67)=9.91	chi2(1)=4.84	chi2(1)=3.86	z()=1.98	F(1,60)=8.33	t(34)=2.30	F(1,73)=7.08	F(1,73)=7.30	F(1,53)=5.41	F(1,39)=5.08	F(1,70)=11.28	F(1,101)=4.02	F(1,79)=4.24	F(1,37)=5.76	F(1,18)=4.94	F(1,16)=7.73	F(3,90)=3.29	t(79)=2.21	F(1,87)=1.26	F(1,80)=9.44	chi2(1)=13.0	F(1,66)=4.12
26	25	13	-0.613258	0.269853	-2.18872	0.0143084	-1.19618	0.115814	3.64208	0.999865	0.705967	0.52	0.5	0.0381794	0.05	0.08	0.247276	t(83)=2.24	t(40)=3.28	t(83)=1.99	t(26)=2.26	F(1,67)=9.91	chi2(1)=4.84	F(1,38)=7.45	z()=1.98	F(1,60)=7.22	t(34)=2.30	F(1,73)=7.08	F(1,73)=7.30	F(1,53)=5.41	F(1,39)=5.08	F(1,70)=11.28	F(1,101)=4.02	F(1,79)=4.24	F(1,37)=5.76	F(1,18)=4.94	F(1,16)=7.73	F(3,90)=3.29	t(79)=2.21	F(1,87)=1.26	F(1,80)=9.44	chi2(1)=13.0	F(1,66)=4.12
26	25	11	0.406378	0.657767	-3.07673	0.00104642	-0.621823	0.267029	3.2137	0.999345	0.706208	0.44	0.787822	0.00486893	0.05	0.05	0.127107	t(83)=2.24	t(40)=3.28	t(83)=1.99	t(26)=2.26	F(1,67)=9.91	chi2(1)=4.84	F(1,39)=4.29	z()=1.98	F(1,60)=8.33	t(34)=2.30	F(1,73)=7.08	chi2(1)=5.28	F(1,53)=5.41	F(1,39)=5.08	F(1,70)=6.09	F(1,101)=4.02	F(1,79)=4.24	F(1,37)=5.13	F(1,18)=4.59	F(1,16)=7.73	F(3,90)=3.29	t(79)=2.21	F(1,87)=1.26	F(1,80)=9.44	chi2(1)=13.0	F(1,66)=4.12
26	25	11	0.608194	0.728471	-3.26121	0.000554696	-0.621823	0.267029	3.2137	0.999345	0.706637	0.44	0.787822	0.00479827	0.05	0.05	0.108537	t(83)=2.24	t(40)=3.28	t(83)=1.99	t(26)=2.26	F(1,67)=9.91	chi2(1)=4.84	chi2(1)=3.86	z()=1.98	F(1,60)=8.33	t(34)=2.30	F(1,73)=7.08	chi2(1)=5.28	F(1,53)=5.41	F(1,39)=5.08	F(1,70)=6.09	F(1,101)=4.02	F(1,79)=4.24	F(1,37)=5.13	F(1,18)=4.59	F(1,16)=7.73	F(3,90)=3.29	t(79)=2.21	F(1,87)=1.26	F(1,80)=9.44	chi2(1)=13.0	F(1,66)=4.12
26	25	12	0.0442012	0.517628	-2.76392	0.00285557	-0.549256	0.291415	3.26397	0.999451	0.706197	0.48	0.654981	0.0145909	0.05	0.05	0.16498	t(83)=2.24	t(40)=3.28	t(83)=1.99	t(26)=2.26	F(1,67)=9.91	chi2(1)=4.84	F(1,38)=7.45	z()=1.98	F(1,60)=7.22	t(34)=2.30	F(1,73)=7.08	chi2(1)=5.28	F(1,53)=5.41	F(1,39)=5.08	F(1,70)=6.09	F(1,101)=4.02	F(1,79)=4.24	F(1,37)=5.13	F(1,18)=4.59	F(1,16)=7.73	F(3,90)=3.29	t(79)=2.21	F(1,87)=1.26	F(1,80)=9.44	chi2(1)=13.0	F(1,66)=4.12
26	25	11	0.0397061	0.515836	-2.75409	0.00294274	-1.46313	0.0717155	3.54612	0.999805	0.705978	0.44	0.787822	0.00490719	0.05	0.05	0.165773	t(83)=2.24	t(40)=3.28	t(83)=1.99	t(26)=2.26	F(1,67)=9.91	chi2(1)=4.84	F(1,39)=4.29	z()=1.98	F(1,60)=8.33	t(34)=2.30	F(1,73)=7.08	F(1,73)=11.51	F(1,53)=5.41	F(1,39)=5.08	F(1,70)=6.09	F(1,101)=4.02	F(1,79)=4.24	F(1,37)=5.13	F(1,18)=4.59	F(1,16)=7.73	F(3,90)=3.29	t(79)=2.21	F(1,87)=1.26	F(1,80)=9.44	chi2(1)=13.0	F(1,66)=4.12
26	25	11	0.241523	0.595425	-2.93857	0.00164866	-1.46313	0.0717155	3.54612	0.999805	0.706408	0.44	0.787822	0.00483604	0.05	0.05	0.142925	t(83)=2.24	t(40)=3.28	t(83)=1.99	t(26)=2.26	F(1,67)=9.91	chi2(1)=4.84	chi2(1)=3.86	z()=1.98	F(1,60)=8.33	t(34)=2.30	F(1,73)=7.08	F(1,73)=11.51	F(1,53)=5.41	F(1,39)=5.08	F(1,70)=6.09	F(1,101)=4.02	F(1,79)=4.24	F(1,37)=5.13	F(1,18)=4.59	F(1,16)=7.73	F(3,90)=3.29	t(79)=2.21	F(1,87)=1.26	F(1,80)=9.44	chi2(1)=13.0	F(1,66)=4.12
26	25	12	-0.32247	0.373548	-2.44128	0.00731758	-1.35475	0.0877487	3.58224	0.99983	0.705967	0.48	0.654981	0.0146904	0.05	0.06	0.209357	t(83)=2.24	t(40)=3.28	t(83)=1.99	t(26)=2.26	F(1,67)=9.91	chi2(1)=4.84	F(1,38)=7.45	z()=1.98	F(1,60)=7.22	t(34)=2.30	F(1,73)=7.08	F(1,73)=11.51	F(1,53)=5.41	F(1,39)=5.08	F(1,70)=6.09	F(1,101)=4.02	F(1,79)=4.24	F(1,37)=5.13	F(1,18)=4.59	F(1,16)=7.73	F(3,90)=3.29	t(79)=2.21	F(1,87)=1.26	F(1,80)=9.44	chi2(1)=13.0	F(1,66)=4.12
26	25	11	0.251176	0.599161	-2.94023	0.00163982	-1.07356	0.141509	3.33217	0.999569	0.705978	0.44	0.787822	0.00490719	0.05	0.05	0.142741	t(83)=2.24	t(40)=3.28	t(83)=1.99	t(26)=2.26	F(1,67)=9.91	chi2(1)=4.84	F(1,39)=4.29	z()=1.98	F(1,60)=8.33	t(34)=2.30	F(1,73)=7.08	F(1,73)=7.30	F(1,53)=5.41	F(1,39)=5.08	F(1,70)=6.09	F(1,101)=4.02	F(1,79)=4.24	F(1,37)=5.13	F(1,18)=4.59	F(1,16)=7.73	F(3,90)=3.29	t(79)=2.21	F(1,87)=1.26	F(1,80)=9.44	chi2(1)=13.0	F(1,66)=4.12
26	25	11	0.452993	0.674723	-3.12471	0.000889904	-1.07356	0.141509	3.33217	0.999569	0.706408	0.44	0.787822	0.00483604	0.05	0.05	0.122246	t(83)=2.24	t(40)=3.28	t(83)=1.99	t(26)=2.26	F(1,67)=9.91	chi2(1)=4.84	chi2(1)=3.86	z()=1.98	F(1,60)=8.33	t(34)=2.30	F(1,73)=7.08	F(1,73)=7.30	F(1,53)=5.41	F(1,39)=5.08	F(1,70)=6.09	F(1,101)=4.02	F(1,79)=4.24	F(1,37)=5.13	F(1,18)=4.59	F(1,16)=7.73	F(3,90)=3.29	t(79)=2.21	F(1,87)=1.26	F(1,80)=9.44	chi2(1)=13.0	F(1,66)=4.12
26	25	12	-0.111	0.455808	-2.62742	0.0043017	-0.981764	0.163108	3.3774	0.999634	0.705967	0.48	0.654981	0.0146904	0.05	0.05	0.183125	t(83)=2.24	t(40)=3.28	t(83)=1.99	t(26)=2.26	F(1,67)=9.91	chi2(1)=4.84	F(1,38)=7.45	z()=1.98	F(1,60)=7.22	t(34)=2.30	F(1,73)=7.08	F(1,73)=7.30	F(1,53)=5.41	F(1,39)=5.08	F(1,70)=6.09	F(1,101)=4.02	F(1,79)=4.24	F(1,37)=5.13	F(1,18)=4.59	F(1,16)=7.73	F(3,90)=3.29	t(79)=2.21	F(1,87)=1.26	F(1,80)=9.44	chi2(1)=13.0	F(1,66)=4.12
26	25	11	0.396315	0.654064	-3.06813	0.00107701	-0.650108	0.257811	3.22115	0.999362	0.706208	0.44	0.787822	0.00486893	0.05	0.05	0.128067	t(83)=2.24	t(40)=3.28	t(83)=1.99	t(26)=2.26	F(1,67)=9.91	chi2(1)=4.84	F(1,39)=4.29	z()=1.98	F(1,60)=8.33	t(34)=2.30	F(1,73)=7.08	chi2(1)=5.28	F(1,53)=5.41	F(1,39)=5.08	F(1,70)=6.20	F(1,101)=4.02	F(1,79)=4.24	F(1,37)=5.13	F(1,18)=4.59	F(1,16)=7.73	F(3,90)=3.29	t(79)=2.21	F(1,87)=1.26	F(1,80)=9.44	chi2(1)=13.0	F(1,66)=4.12
26	25	11	0.598132	0.725124	-3.25261	0.000571758	-0.650108	0.257811	3.22115	0.999362	0.706637	0.44	0.787822	0.00479827	0.05	0.05	0.109311	t(83)=2.24	t(40)=3.28	t(83)=1.99	t(26)=2.26	F(1,67)=9.91	chi2(1)=4.84	chi2(1)=3.86	z()=1.98	F(1,60)=8.33	t(34)=2.30	F(1,73)=7.08	chi2(1)=5.28	F(1,53)=5.41	F(1,39)=5.08	F(1,70)=6.20	F(1,101)=4.02	F(1,79)=4.24	F(1,37)=5.13	F(1,18)=4.59	F(1,16)=7.73	F(3,90)=3.29	t(79)=2.21	F(1,87)=1.26	F(1,80)=9.44	chi2(1)=13.0	F(1,66)=4.12
26	25	12	0.0341388	0.513617	-2.75532	0.00293172	-0.576337	0.282194	3.2711	0.999464	0.706197	0.48	0.654981	0.0145909	0.05	0.05	0.166052	t(83)=2.24	t(40)=3.28	t(83)=1.99	t(26)=2.26	F(1,67)=9.91	chi2(1)=4.84	F(1,38)=7.45	z()=1.98	F(1,60)=7.22	t(34)=2.30	F(1,73)=7.08	chi2(1)=5.28	F(1,53)=5.41	F(1,39)=5.08	F(1,70)=6.20	F(1,101)=4.02	F(1,79)=4.24	F(1,37)=5.13	F(1,18)=4.59	F(1,16)=7.73	F(3,90)=3.29	t(79)=2.21	F(1,87)=1.26	F(1,80)=9.44	chi2(1)=13.0	F(1,66)=4.12
26	25	11	0.0296438	0.511824	-2.74549	0.00302099	-1.49142	0.0679258	3.55357	0.99981	0.705978	0.44	0.787822	0.00490719	0.05	0.05	0.166858	t(83)=2.24	t(40)=3.28	t(83)=1.99	t(26)=2.26	F(1,67)=9.91	chi2(1)=4.84	F(1,39)=4.29	z()=1.98	F(1,60)=8.33	t(34)=2.30	F(1,73)=7.08	F(1,73)=11.51	F(1,53)=5.41	F(1,39)=5.08	F(1,70)=6.20	F(1,101)=4.02	F(1,79)=4.24	F(1,37)=5.13	F(1,18)=4.59	F(1,16)=7.73	F(3,90)=3.29	t(79)=2.21	F(1,87)=1.26	F(1,80)=9.44	chi2(1)=13.0	F(1,66)=4.12
26	25	11	0.231461	0.591521	-2.92997	0.00169498	-1.49142	0.0679258	3.55357	0.99981	0.706408	0.44	0.787822	0.00483604	0.05	0.05	0.143973	t(83)=2.24	t(40)=3.28	t(83)=1.99	t(26)=2.26	F(1,67)=9.91	chi2(1)=4.84	chi2(1)=3.86	z()=1.98	F(1,60)=8.33	t(34)=2.30	F(1,73)=7.08	F(1,73)=11.51	F(1,53)=5.41	F(1,39)=5.08	F(1,70)=6.20	F(1,101)=4.02	F(1,79)=4.24	F(1,37)=5.13	F(1,18)=4.59	F(1,16)=7.73	F(3,90)=3.29	t(79)=2.21	F(1,87)=1.26	F(1,80)=9.44	chi2(1)=13.0	F(1,66)=4.12
26	25	12	-0.332533	0.369743	-2.43268	0.00749369	-1.38183	0.0835119	3.58937	0.999834	0.705967	0.48	0.654981	0.0146904	0.05	0.06	0.210616	t(83)=2.24	t(40)=3.28	t(83)=1.99	t(26)=2.26	F(1,67)=9.91	chi2(1)=4.84	F(1,38)=7.45	z()=1.98	F(1,60)=7.22	t(34)=2.30	F(1,73)=7.08	F(1,73)=11.51	F(1,53)=5.41	F(1,39)=5.08	F(1,70)=6.20	F(1,101)=4.02	F(1,79)=4.24	F(1,37)=5.13	F(1,18)=4.59	F(1,16)=7.73	F(3,90)=3.29	t(79)=2.21	F(1,87)=1.26	F(1,80)=9.44	chi2(1)=13.0	F(1,66)=4.12
26	25	11	0.241114	0.595267	-2.93164	0.00168591	-1.10185	0.135264	3.33962	0.999581	0.705978	0.44	0.787822	0.00490719	0.05	0.05	0.143558	t(83)=2.24	t(40)=3.28	t(83)=1.99	t(26)=2.26	F(1,67)=9.91	chi2(1)=4.84	F(1,39)=4.29	z()=1.98	F(1,60)=8.33	t(34)=2.30	F(1,73)=7.08	F(1,73)=7.30	F(1,53)=5.41	F(1,39)=5.08	F(1,70)=6.20	F(1,101)=4.02	F(1,79)=4.24	F(1,37)=5.13	F(1,18)=4.59	F(1,16)=7.73	F(3,90)=3.29	t(79)=2.21	F(1,87)=1.26	F(1,80)=9.44	chi2(1)=13.0	F(1,66)=4.12
26	25	11	0.442931	0.671092	-3.11611	0.00091627	-1.10185	0.135264	3.33962	0.999581	0.706408	0.44	0.787822	0.00483604	0.05	0.05	0.123175	t(83)=2.24	t(40)=3.28	t(83)=1.99	t(26)=2.26	F(1,67)=9.91	chi2(1)=4.84	chi2(1)=3.86	z()=1.98	F(1,60)=8.33	t(34)=2.30	F(1,73)=7.08	F(1,73)=7.30	F(1,53)=5.41	F(1,39)=5.08	F(1,70)=6.20	F(1,101)=4.02	F(1,79)=4.24	F(1,37)=5.13	F(1,18)=4.59	F(1,16)=7.73	F(3,90)=3.29	t(79)=2.21	F(1,87)=1.26	F(1,80)=9.44	chi2(1)=13.0	F(1,66)=4.12
26	25	12	-0.121063	0.451821	-2.61882	0.00441166	-1.00885	0.156524	3.38453	0.999643	0.705967	0.48	0.654981	0.0146904	0.05	0.05	0.184228	t(83)=2.24	t(40)=3.28	t(83)=1.99	t(26)=2.26	F(1,67)=9.91	chi2(1)=4.84	F(1,38)=7.45	z()=1.98	F(1,60)=7.22	t(34)=2.30	F(1,73)=7.08	F(1,73)=7.30	F(1,53)=5.41	F(1,39)=5.08	F(1,70)=6.20	F(1,101)=4.02	F(1,79)=4.24	F(1,37)=5.13	F(1,18)=4.59	F(1,16)=7.73	F(3,90)=3.29	t(79)=2.21	F(1,87)=1.26	F(1,80)=9.44	chi2(1)=13.0	F(1,66)=4.12
26	25	11	0.34078	0.633365	-3.02051	0.00126177	-0.786297	0.215847	3.26516	0.999453	0.706208	0.44	0.787822	0.00486893	0.05	0.05	0.133509	t(83)=2.24	t(40)=3.28	t(83)=1.99	t(26)=2.26	F(1,67)=9.91	chi2(1)=4.84	F(1,39)=4.29	z()=1.98	F(1,60)=8.33	t(34)=2.30	F(1,73)=7.08	chi2(1)=5.28	F(1,53)=5.41	F(1,39)=5.08	F(1,70)=6.88	F(1,101)=4.02	F(1,79)=4.24	F(1,37)=5.13	F(1,18)=4.59	F(1,16)=7.73	F(3,90)=3.29	t(79)=2.21	F(1,87)=1.26	F(1,80)=9.44	chi2(1)=13.0	F(1,66)=4.12
26	25	11	0.542596	0.706296	-3.20498	0.00067536	-0.786297	0.215847	3.26516	0.999453	0.706637	0.44	0.787822	0.00479827	0.05	0.05	0.114053	t(83)=2.24	t(40)=3.28	t(83)=1.99	t(26)=2.26	F(1,67)=9.91	chi2(1)=4.84	chi2(1)=3.86	z()=1.98	F(1,60)=8.33	t(34)=2.30	F(1,73)=7.08	chi2(1)=5.28	F(1,53)=5.41	F(1,39)=5.08	F(1,70)=6.88	F(1,101)=4.02	F(1,79)=4.24	F(1,37)=5.13	F(1,18)=4.59	F(1,16)=7.73	F(3,90)=3.29	t(79)=2.21	F(1,87)=1.26	F(1,80)=9.44	chi2(1)=13.0	F(1,66)=4.12
26	25	12	-0.0213969	0.491465	-2.70769	0.00338762	-0.706728	0.239868	3.31324	0.999539	0.706197	0.48	0.654981	0.0145909	0.05	0.05	0.17238	t(83)=2.24	t(40)=3.28	t(83)=1.99	t(26)=2.26	F(1,67)=9.91	chi2(1)=4.84	F(1,38)=7.45	z()=1.98	F(1,60)=7.22	t(34)=2.30	F(1,73)=7.08	chi2(1)=5.28	F(1,53)=5.41	F(1,39)=5.08	F(1,70)=6.88	F(1,101)=4.02	F(1,79)=4.24	F(1,37)=5.13	F(1,18)=4.59	F(1,16)=7.73	F(3,90)=3.29	t(79)=2.21	F(1,87)=1.26	F(1,80)=9.44	chi2(1)=13.0	F(1,66)=4.12
26	25	11	-0.025892	0.489672	-2.69787	0.00348926	-1.62761	0.0518041	3.59758	0.999839	0.705978	0.44	0.787822	0.00490719	0.05	0.05	0.17326	t(83)=2.24	t(40)=3.28	t(83)=1.99	t(26)=2.26	F(1,67)=9.91	chi2(1)=4.84	F(1,39)=4.29	z()=1.98	F(1,60)=8.33	t(34)=2.30	F(1,73)=7.08	F(1,73)=11.51	F(1,53)=5.41	F(1,39)=5.08	F(1,70)=6.88	F(1,101)=4.02	F(1,79)=4.24	F(1,37)=5.13	F(1,18)=4.59	F(1,16)=7.73	F(3,90)=3.29	t(79)=2.21	F(1,87)=1.26	F(1,80)=9.44	chi2(1)=13.0	F(1,66)=4.12
26	25	11	0.175925	0.569823	-2.88234	0.00197366	-1.62761	0.0518041	3.59758	0.999839	0.706408	0.44	0.787822	0.00483604	0.05	0.05	0.14984	t(83)=2.24	t(40)=3.28	t(83)=1.99	t(26)=2.26	F(1,67)=9.91	chi2(1)=4.84	chi2(1)=3.86	z()=1.98	F(1,60)=8.33	t(34)=2.30	F(1,73)=7.08	F(1,73)=11.51	F(1,53)=5.41	F(1,39)=5.08	F(1,70)=6.88	F(1,101)=4.02	F(1,79)=4.24	F(1,37)=5.13	F(1,18)=4.59	F(1,16)=7.73	F(3,90)=3.29	t(79)=2.21	F(1,87)=1.26	F(1,80)=9.44	chi2(1)=13.0	F(1,66)=4.12
26	25	12	-0.388069	0.348983	-2.38506	0.00853824	-1.51222	0.0652388	3.63151	0.999859	0.705967	0.48	0.654981	0.0146904	0.05	0.06	0.217611	t(83)=2.24	t(40)=3.28	t(83)=1.99	t(26)=2.26	F(1,67)=9.91	chi2(1)=4.84	F(1,38)=7.45	z()=1.98	F(1,60)=7.22	t(34)=2.30	F(1,73)=7.08	F(1,73)=11.51	F(1,53)=5.41	F(1,39)=5.08	F(1,70)=6.88	F(1,101)=4.02	F(1,79)=4.24	F(1,37)=5.13	F(1,18)=4.59	F(1,16)=7.73	F(3,90)=3.29	t(79)=2.21	F(1,87)=1.26	F(1,80)=9.44	chi2(1)=13.0	F(1,66)=4.12
26	25	11	0.185578	0.573612	-2.88401	0.00196324	-1.23804	0.107851	3.38363	0.999642	0.705978	0.44	0.787822	0.00490719	0.05	0.05	0.149415	t(83)=2.24	t(40)=3.28	t(83)=1.99	t(26)=2.26	F(1,67)=9.91	chi2(1)=4.84	F(1,39)=4.29	z()=1.98	F(1,60)=8.33	t(34)=2.30	F(1,73)=7.08	F(1,73)=7.30	F(1,53)=5.41	F(1,39)=5.08	F(1,70)=6.88	F(1,101)=4.02	F(1,79)=4.24	F(1,37)=5.13	F(1,18)=4.59	F(1,16)=7.73	F(3,90)=3.29	t(79)=2.21	F(1,87)=1.26	F(1,80)=9.44	chi2(1)=13.0	F(1,66)=4.12
26	25	11	0.387395	0.650768	-3.06848	0.00107574	-1.23804	0.107851	3.38363	0.999642	0.706408	0.44	0.787822	0.00483604	0.05	0.05	0.128412	t(83)=2.24	t(40)=3.28	t(83)=1.99	t(26)=2.26	F(1,67)=9.91	chi2(1)=4.84	chi2(1)=3.86	z()=1.98	F(1,60)=8.33	t(34)=2.30	F(1,73)=7.08	F(1,73)=7.30	F(1,53)=5.41	F(1,39)=5.08	F(1,70)=6.88	F(1,101)=4.02	F(1,79)=4.24	F(1,37)=5.13	F(1,18)=4.59	F(1,16)=7.73	F(3,90)=3.29	t(79)=2.21	F(1,87)=1.26	F(1,80)=9.44	chi2(1)=13.0	F(1,66)=4.12
26	25	12	-0.176598	0.429912	-2.5712	0.00506738	-1.13924	0.127302	3.42667	0.999694	0.705967	0.48	0.654981	0.0146904	0.05	0.06	0.190966	t(83)=2.24	t(40)=3.28	t(83)=1.99	t(26)=2.26	F(1,67)=9.91	chi2(1)=4.84	F(1,38)=7.45	z()=1.98	F(1,60)=7.22	t(34)=2.30	F(1,73)=7.08	F(1,73)=7.30	F(1,53)=5.41	F(1,39)=5.08	F(1,70)=6.88	F(1,101)=4.02	F(1,79)=4.24	F(1,37)=5.13	F(1,18)=4.59	F(1,16)=7.73	F(3,90)=3.29	t(79)=2.21	F(1,87)=1.26	F(1,80)=9.44	chi2(1)=13.0	F(1,66)=4.12
26	25	11	0.250054	0.598727	-2.94189	0.00163105	-0.971893	0.165552	3.34685	0.999591	0.706208	0.44	0.787822	0.00486893	0.05	0.05	0.142661	t(83)=2.24	t(40)=3.28	t(83)=1.99	t(26)=2.26	F(1,67)=9.91	chi2(1)=4.84	F(1,39)=4.29	z()=1.98	F(1,60)=8.33	t(34)=2.30	F(1,73)=7.08	chi2(1)=5.28	F(1,53)=5.41	F(1,39)=5.08	F(1,70)=8.28	F(1,101)=4.02	F(1,79)=4.24	F(1,37)=5.13	F(1,18)=4.59	F(1,16)=7.73	F(3,90)=3.29	t(79)=2.21	F(1,87)=1.26	F(1,80)=9.44	chi2(1)=13.0	F(1,66)=4.12
26	25	11	0.451871	0.674319	-3.12637	0.000884895	-0.971893	0.165552	3.34685	0.999591	0.706637	0.44	0.787822	0.00479827	0.05	0.05	0.122195	t(83)=2.24	t(40)=3.28	t(83)=1.99	t(26)=2.26	F(1,67)=9.91	chi2(1)=4.84	chi2(1)=3.86	z()=1.98	F(1,60)=8.33	t(34)=2.30	F(1,73)=7.08	chi2(1)=5.28	F(1,53)=5.41	F(1,39)=5.08	F(1,70)=8.28	F(1,101)=4.02	F(1,79)=4.24	F(1,37)=5.13	F(1,18)=4.59	F(1,16)=7.73	F(3,90)=3.29	t(79)=2.21	F(1,87)=1.26	F(1,80)=9.44	chi2(1)=13.0	F(1,66)=4.12
26	25	12	-0.112123	0.455363	-2.62908	0.00428075	-0.884423	0.188234	3.39145	0.999652	0.706197	0.48	0.654981	0.0145909	0.05	0.05	0.183004	t(83)=2.24	t(40)=3.28	t(83)=1.99	t(26)=2.26	F(1,67)=9.91	chi2(1)=4.84	F(1,38)=7.45	z()=1.98	F(1,60)=7.22	t(34)=2.30	F(1,73)=7.08	chi2(1)=5.28	F(1,53)=5.41	F(1,39)=5.08	F(1,70)=8.28	F(1,101)=4.02	F(1,79)=4.24	F(1,37)=5.13	F(1,18)=4.59	F(1,16)=7.73	F(3,90)=3.29	t(79)=2.21	F(1,87)=1.26	F(1,80)=9.44	chi2(1)=13.0	F(1,66)=4.12
26	25	12	-0.14941	0.440615	-2.59373	0.00474709	-0.681771	0.247692	3.32443	0.999557	0.706197	0.48	0.654981	0.0145909	0.05	0.05	0.187804	t(83)=2.24	t(40)=3.28	t(83)=1.99	t(26)=2.26	F(1,67)=9.91	chi2(1)=4.84	F(1,38)=7.45	z()=1.98	F(1,60)=8.33	t(34)=2.30	F(1,73)=7.08	chi2(1)=5.28	F(1,53)=5.41	F(1,39)=5.08	F(1,70)=6.09	F(1,101)=4.02	F(1,79)=4.24	F(1,37)=5.13	F(1,18)=4.94	F(1,16)=7.73	F(3,90)=3.29	t(79)=2.21	F(1,87)=1.26	F(1,80)=9.44	chi2(1)=13.0	F(1,66)=4.12
26	25	11	0.350463	0.637004	-3.02634	0.00123766	-0.483416	0.3144	3.15056	0.999185	0.706208	0.44	0.787822	0.00486893	0.05	0.05	0.132743	t(83)=2.24	t(40)=3.28	t(83)=1.99	t(26)=2.26	F(1,67)=9.91	chi2(1)=4.84	F(1,39)=4.29	z()=1.98	F(1,60)=7.22	t(34)=2.30	F(1,73)=7.08	chi2(1)=5.28	F(1,53)=5.41	F(1,39)=5.08	F(1,70)=6.09	F(1,101)=4.02	F(1,79)=4.24	F(1,37)=5.13	F(1,18)=4.94	F(1,16)=7.73	F(3,90)=3.29	t(79)=2.21	F(1,87)=1.26	F(1,80)=9.44	chi2(1)=13.0	F(1,66)=4.12
26	25	11	0.55228	0.709622	-3.21082	0.000661792	-0.483416	0.3144	3.15056	0.999185	0.706637	0.44	0.787822	0.00479827	0.05	0.05	0.113395	t(83)=2.24	t(40)=3.28	t(83)=1.99	t(26)=2.26	F(1,67)=9.91	chi2(1)=4.84	chi2(1)=3.86	z()=1.98	F(1,60)=7.22	t(34)=2.30	F(1,73)=7.08	chi2(1)=5.28	F(1,53)=5.41	F(1,39)=5.08	F(1,70)=6.09	F(1,101)=4.02	F(1,79)=4.24	F(1,37)=5.13	F(1,18)=4.94	F(1,16)=7.73	F(3,90)=3.29	t(79)=2.21	F(1,87)=1.26	F(1,80)=9.44	chi2(1)=13.0	F(1,66)=4.12
26	25	12	-0.516082	0.302899	-2.27109	0.0115708	-1.48726	0.0684726	3.6427	0.999865	0.705967	0.48	0.654981	0.0146904	0.05	0.07	0.234575	t(83)=2.24	t(40)=3.28	t(83)=1.99	t(26)=2.26	F(1,67)=9.91	chi2(1)=4.84	F(1,38)=7.45	z()=1.98	F(1,60)=8.33	t(34)=2.30	F(1,73)=7.08	F(1,73)=11.51	F(1,53)=5.41	F(1,39)=5.08	F(1,70)=6.09	F(1,101)=4.02	F(1,79)=4.24	F(1,37)=5.13	F(1,18)=4.94	F(1,16)=7.73	F(3,90)=3.29	t(79)=2.21	F(1,87)=1.26	F(1,80)=9.44	chi2(1)=13.0	F(1,66)=4.12
26	25	11	-0.0162087	0.493534	-2.7037	0.00342857	-1.32473	0.092631	3.48297	0.999752	0.705978	0.44	0.787822	0.00490719	0.05	0.05	0.172418	t(83)=2.24	t(40)=3.28	t(83)=1.99	t(26)=2.26	F(1,67)=9.91	chi2(1)=4.84	F(1,39)=4.29	z()=1.98	F(1,60)=7.22	t(34)=2.30	F(1,73)=7.08	F(1,73)=11.51	F(1,53)=5.41	F(1,39)=5.08	F(1,70)=6.09	F(1,101)=4.02	F(1,79)=4.24	F(1,37)=5.13	F(1,18)=4.94	F(1,16)=7.73	F(3,90)=3.29	t(79)=2.21	F(1,87)=1.26	F(1,80)=9.44	chi2(1)=13.0	F(1,66)=4.12
26	25	11	0.185608	0.573624	-2.88818	0.0019374	-1.32473	0.092631	3.48297	0.999752	0.706408	0.44	0.787822	0.00483604	0.05	0.05	0.149052	t(83)=2.24	t(40)=3.28	t(83)=1.99	t(26)=2.26	F(1,67)=9.91	chi2(1)=4.84	chi2(1)=3.86	z()=1.98	F(1,60)=7.22	t(34)=2.30	F(1,73)=7.08	F(1,73)=11.51	F(1,53)=5.41	F(1,39)=5.08	F(1,70)=6.09	F(1,101)=4.02	F(1,79)=4.24	F(1,37)=5.13	F(1,18)=4.94	F(1,16)=7.73	F(3,90)=3.29	t(79)=2.21	F(1,87)=1.26	F(1,80)=9.44	chi2(1)=13.0	F(1,66)=4.12
26	25	12	-0.304612	0.380331	-2.45723	0.00700065	-1.11428	0.13258	3.43786	0.999707	0.705967	0.48	0.654981	0.0146904	0.05	0.06	0.207136	t(83)=2.24	t(40)=3.28	t(83)=1.99	t(26)=2.26	F(1,67)=9.91	chi2(1)=4.84	F(1,38)=7.45	z()=1.98	F(1,60)=8.33	t(34)=2.30	F(1,73)=7.08	F(1,73)=7.30	F(1,53)=5.41	F(1,39)=5.08	F(1,70)=6.09	F(1,101)=4.02	F(1,79)=4.24	F(1,37)=5.13	F(1,18)=4.94	F(1,16)=7.73	F(3,90)=3.29	t(79)=2.21	F(1,87)=1.26	F(1,80)=9.44	chi2(1)=13.0	F(1,66)=4.12
26	25	11	0.195261	0.577406	-2.88984	0.00192716	-0.935156	0.174854	3.26903	0.99946	0.705978	0.44	0.787822	0.00490719	0.05	0.05	0.148626	t(83)=2.24	t(40)=3.28	t(83)=1.99	t(26)=2.26	F(1,67)=9.91	chi2(1)=4.84	F(1,39)=4.29	z()=1.98	F(1,60)=7.22	t(34)=2.30	F(1,73)=7.08	F(1,73)=7.30	F(1,53)=5.41	F(1,39)=5.08	F(1,70)=6.09	F(1,101)=4.02	F(1,79)=4.24	F(1,37)=5.13	F(1,18)=4.94	F(1,16)=7.73	F(3,90)=3.29	t(79)=2.21	F(1,87)=1.26	F(1,80)=9.44	chi2(1)=13.0	F(1,66)=4.12
26	25	11	0.397078	0.654345	-3.07432	0.00105492	-0.935156	0.174854	3.26903	0.99946	0.706408	0.44	0.787822	0.00483604	0.05	0.05	0.127693	t(83)=2.24	t(40)=3.28	t(83)=1.99	t(26)=2.26	F(1,67)=9.91	chi2(1)=4.84	chi2(1)=3.86	z()=1.98	F(1,60)=7.22	t(34)=2.30	F(1,73)=7.08	F(1,73)=7.30	F(1,53)=5.41	F(1,39)=5.08	F(1,70)=6.09	F(1,101)=4.02	F(1,79)=4.24	F(1,37)=5.13	F(1,18)=4.94	F(1,16)=7.73	F(3,90)=3.29	t(79)=2.21	F(1,87)=1.26	F(1,80)=9.44	chi2(1)=13.0	F(1,66)=4.12
26	25	12	-0.159473	0.436648	-2.58513	0.00486714	-0.708852	0.239208	3.33156	0.999568	0.706197	0.48	0.654981	0.0145909	0.05	0.05	0.189009	t(83)=2.24	t(40)=3.28	t(83)=1.99	t(26)=2.26	F(1,67)=9.91	chi2(1)=4.84	F(1,38)=7.45	z()=1.98	F(1,60)=8.33	t(34)=2.30	F(1,73)=7.08	chi2(1)=5.28	F(1,53)=5.41	F(1,39)=5.08	F(1,70)=6.20	F(1,101)=4.02	F(1,79)=4.24	F(1,37)=5.13	F(1,18)=4.94	F(1,16)=7.73	F(3,90)=3.29	t(79)=2.21	F(1,87)=1.26	F(1,80)=9.44	chi2(1)=13.0	F(1,66)=4.12
26	25	11	0.340401	0.633223	-3.01774	0.00127333	-0.511701	0.30443	3.158	0.999206	0.706208	0.44	0.787822	0.00486893	0.05	0.05	0.133763	t(83)=2.24	t(40)=3.28	t(83)=1.99	t(26)=2.26	F(1,67)=9.91	chi2(1)=4.84	F(1,39)=4.29	z()=1.98	F(1,60)=7.22	t(34)=2.30	F(1,73)=7.08	chi2(1)=5.28	F(1,53)=5.41	F(1,39)=5.08	F(1,70)=6.20	F(1,101)=4.02	F(1,79)=4.24	F(1,37)=5.13	F(1,18)=4.94	F(1,16)=7.73	F(3,90)=3.29	t(79)=2.21	F(1,87)=1.26	F(1,80)=9.44	chi2(1)=13.0	F(1,66)=4.12
26	25	11	0.542217	0.706166	-3.20222	0.000681871	-0.511701	0.30443	3.158	0.999206	0.706637	0.44	0.787822	0.00479827	0.05	0.05	0.114268	t(83)=2.24	t(40)=3.28	t(83)=1.99	t(26)=2.26	F(1,67)=9.91	chi2(1)=4.84	chi2(1)=3.86	z()=1.98	F(1,60)=7.22	t(34)=2.30	F(1,73)=7.08	chi2(1)=5.28	F(1,53)=5.41	F(1,39)=5.08	F(1,70)=6.20	F(1,101)=4.02	F(1,79)=4.24	F(1,37)=5.13	F(1,18)=4.94	F(1,16)=7.73	F(3,90)=3.29	t(79)=2.21	F(1,87)=1.26	F(1,80)=9.44	chi2(1)=13.0	F(1,66)=4.12
26	25	12	-0.526144	0.299394	-2.26249	0.0118336	-1.51435	0.0649692	3.64983	0.999869	0.705967	0.48	0.654981	0.0146904	0.05	0.07	0.235881	t(83)=2.24	t(40)=3.28	t(83)=1.99	t(26)=2.26	F(1,67)=9.91	chi2(1)=4.84	F(1,38)=7.45	z()=1.98	F(1,60)=8.33	t(34)=2.30	F(1,73)=7.08	F(1,73)=11.51	F(1,53)=5.41	F(1,39)=5.08	F(1,70)=6.20	F(1,101)=4.02	F(1,79)=4.24	F(1,37)=5.13	F(1,18)=4.94	F(1,16)=7.73	F(3,90)=3.29	t(79)=2.21	F(1,87)=1.26	F(1,80)=9.44	chi2(1)=13.0	F(1,66)=4.12
26	25	11	-0.026271	0.489521	-2.6951	0.00351833	-1.35301	0.088026	3.49042	0.999759	0.705978	0.44	0.787822	0.00490719	0.05	0.05	0.173576	t(83)=2.24	t(40)=3.28	t(83)=1.99	t(26)=2.26	F(1,67)=9.91	chi2(1)=4.84	F(1,39)=4.29	z()=1.98	F(1,60)=7.22	t(34)=2.30	F(1,73)=7.08	F(1,73)=11.51	F(1,53)=5.41	F(1,39)=5.08	F(1,70)=6.20	F(1,101)=4.02	F(1,79)=4.24	F(1,37)=5.13	F(1,18)=4.94	F(1,16)=7.73	F(3,90)=3.29	t(79)=2.21	F(1,87)=1.26	F(1,80)=9.44	chi2(1)=13.0	F(1,66)=4.12
26	25	11	0.175546	0.569675	-2.87958	0.00199103	-1.35301	0.088026	3.49042	0.999759	0.706408	0.44	0.787822	0.00483604	0.05	0.05	0.150124	t(83)=2.24	t(40)=3.28	t(83)=1.99	t(26)=2.26	F(1,67)=9.91	chi2(1)=4.84	chi2(1)=3.86	z()=1.98	F(1,60)=7.22	t(34)=2.30	F(1,73)=7.08	F(1,73)=11.51	F(1,53)=5.41	F(1,39)=5.08	F(1,70)=6.20	F(1,101)=4.02	F(1,79)=4.24	F(1,37)=5.13	F(1,18)=4.94	F(1,16)=7.73	F(3,90)=3.29	t(79)=2.21	F(1,87)=1.26	F(1,80)=9.44	chi2(1)=13.0	F(1,66)=4.12
26	25	12	-0.314674	0.376505	-2.44863	0.00717002	-1.14136	0.12686	3.44499	0.999714	0.705967	0.48	0.654981	0.0146904	0.05	0.06	0.20839	t(83)=2.24	t(40)=3.28	t(83)=1.99	t(26)=2.26	F(1,67)=9.91	chi2(1)=4.84	F(1,38)=7.45	z()=1.98	F(1,60)=8.33	t(34)=2.30	F(1,73)=7.08	F(1,73)=7.30	F(1,53)=5.41	F(1,39)=5.08	F(1,70)=6.20	F(1,101)=4.02	F(1,79)=4.24	F(1,37)=5.13	F(1,18)=4.94	F(1,16)=7.73	F(3,90)=3.29	t(79)=2.21	F(1,87)=1.26	F(1,80)=9.44	chi2(1)=13.0	F(1,66)=4.12
26	25	11	0.185199	0.573464	-2.88125	0.00198054	-0.963441	0.167663	3.27647	0.999474	0.705978	0.44	0.787822	0.00490719	0.05	0.05	0.149698	t(83)=2.24	t(40)=3.28	t(83)=1.99	t(26)=2.26	F(1,67)=9.91	chi2(1)=4.84	F(1,39)=4.29	z()=1.98	F(1,60)=7.22	t(34)=2.30	F(1,73)=7.08	F(1,73)=7.30	F(1,53)=5.41	F(1,39)=5.08	F(1,70)=6.20	F(1,101)=4.02	F(1,79)=4.24	F(1,37)=5.13	F(1,18)=4.94	F(1,16)=7.73	F(3,90)=3.29	t(79)=2.21	F(1,87)=1.26	F(1,80)=9.44	chi2(1)=13.0	F(1,66)=4.12
26	25	11	0.387016	0.650628	-3.06572	0.00108573	-0.963441	0.167663	3.27647	0.999474	0.706408	0.44	0.787822	0.00483604	0.05	0.05	0.128656	t(83)=2.24	t(40)=3.28	t(83)=1.99	t(26)=2.26	F(1,67)=9.91	chi2(1)=4.84	chi2(1)=3.86	z()=1.98	F(1,60)=7.22	t(34)=2.30	F(1,73)=7.08	F(1,73)=7.30	F(1,53)=5.41	F(1,39)=5.08	F(1,70)=6.20	F(1,101)=4.02	F(1,79)=4.24	F(1,37)=5.13	F(1,18)=4.94	F(1,16)=7.73	F(3,90)=3.29	t(79)=2.21	F(1,87)=1.26	F(1,80)=9.44	chi2(1)=13.0	F(1,66)=4.12
26	25	12	-0.215008	0.41488	-2.5375	0.00558236	-0.839243	0.200667	3.3737	0.999629	0.706197	0.48	0.654981	0.0145909	0.05	0.06	0.195725	t(83)=2.24	t(40)=3.28	t(83)=1.99	t(26)=2.26	F(1,67)=9.91	chi2(1)=4.84	F(1,38)=7.45	z()=1.98	F(1,60)=8.33	t(34)=2.30	F(1,73)=7.08	chi2(1)=5.28	F(1,53)=5.41	F(1,39)=5.08	F(1,70)=6.88	F(1,101)=4.02	F(1,79)=4.24	F(1,37)=5.13	F(1,18)=4.94	F(1,16)=7.73	F(3,90)=3.29	t(79)=2.21	F(1,87)=1.26	F(1,80)=9.44	chi2(1)=13.0	F(1,66)=4.12
26	25	11	0.284865	0.612126	-2.97012	0.00148844	-0.64789	0.258528	3.20202	0.999318	0.706208	0.44	0.787822	0.00486893	0.05	0.05	0.139298	t(83)=2.24	t(40)=3.28	t(83)=1.99	t(26)=2.26	F(1,67)=9.91	chi2(1)=4.84	F(1,39)=4.29	z()=1.98	F(1,60)=7.22	t(34)=2.30	F(1,73)=7.08	chi2(1)=5.28	F(1,53)=5.41	F(1,39)=5.08	F(1,70)=6.88	F(1,101)=4.02	F(1,79)=4.24	F(1,37)=5.13	F(1,18)=4.94	F(1,16)=7.73	F(3,90)=3.29	t(79)=2.21	F(1,87)=1.26	F(1,80)=9.44	chi2(1)=13.0	F(1,66)=4.12
26	25	11	0.486682	0.686758	-3.15459	0.000803619	-0.64789	0.258528	3.20202	0.999318	0.706637	0.44	0.787822	0.00479827	0.05	0.05	0.119188	t(83)=2.24	t(40)=3.28	t(83)=1.99	t(26)=2.26	F(1,67)=9.91	chi2(1)=4.84	chi2(1)=3.86	z()=1.98	F(1,60)=7.22	t(34)=2.30	F(1,73)=7.08	chi2(1)=5.28	F(1,53)=5.41	F(1,39)=5.08	F(1,70)=6.88	F(1,101)=4.02	F(1,79)=4.24	F(1,37)=5.13	F(1,18)=4.94	F(1,16)=7.73	F(3,90)=3.29	t(79)=2.21	F(1,87)=1.26	F(1,80)=9.44	chi2(1)=13.0	F(1,66)=4.12
26	25	12	-0.58168	0.280391	-2.21486	0.0133847	-1.64474	0.0500121	3.69197	0.999889	0.705967	0.48	0.654981	0.0146904	0.05	0.07	0.243163	t(83)=2.24	t(40)=3.28	t(83)=1.99	t(26)=2.26	F(1,67)=9.91	chi2(1)=4.84	F(1,38)=7.45	z()=1.98	F(1,60)=8.33	t(34)=2.30	F(1,73)=7.08	F(1,73)=11.51	F(1,53)=5.41	F(1,39)=5.08	F(1,70)=6.88	F(1,101)=4.02	F(1,79)=4.24	F(1,37)=5.13	F(1,18)=4.94	F(1,16)=7.73	F(3,90)=3.29	t(79)=2.21	F(1,87)=1.26	F(1,80)=9.44	chi2(1)=13.0	F(1,66)=4.12
26	25	11	-0.0818068	0.4674	-2.64748	0.00405474	-1.4892	0.0682173	3.53443	0.999796	0.705978	0.44	0.787822	0.00490719	0.05	0.05	0.180058	t(83)=2.24	t(40)=3.28	t(83)=1.99	t(26)=2.26	F(1,67)=9.91	chi2(1)=4.84	F(1,39)=4.29	z()=1.98	F(1,60)=7.22	t(34)=2.30	F(1,73)=7.08	F(1,73)=11.51	F(1,53)=5.41	F(1,39)=5.08	F(1,70)=6.88	F(1,101)=4.02	F(1,79)=4.24	F(1,37)=5.13	F(1,18)=4.94	F(1,16)=7.73	F(3,90)=3.29	t(79)=2.21	F(1,87)=1.26	F(1,80)=9.44	chi2(1)=13.0	F(1,66)=4.12
26	25	11	0.12001	0.547762	-2.83195	0.00231324	-1.4892	0.0682173	3.53443	0.999796	0.706408	0.44	0.787822	0.00483604	0.05	0.05	0.1561	t(83)=2.24	t(40)=3.28	t(83)=1.99	t(26)=2.26	F(1,67)=9.91	chi2(1)=4.84	chi2(1)=3.86	z()=1.98	F(1,60)=7.22	t(34)=2.30	F(1,73)=7.08	F(1,73)=11.51	F(1,53)=5.41	F(1,39)=5.08	F(1,70)=6.88	F(1,101)=4.02	F(1,79)=4.24	F(1,37)=5.13	F(1,18)=4.94	F(1,16)=7.73	F(3,90)=3.29	t(79)=2.21	F(1,87)=1.26	F(1,80)=9.44	chi2(1)=13.0	F(1,66)=4.12
26	25	12	-0.37021	0.355613	-2.401	0.00817509	-1.27175	0.101731	3.48713	0.999756	0.705967	0.48	0.654981	0.0146904	0.05	0.06	0.215371	t(83)=2.24	t(40)=3.28	t(83)=1.99	t(26)=2.26	F(1,67)=9.91	chi2(1)=4.84	F(1,38)=7.45	z()=1.98	F(1,60)=8.33	t(34)=2.30	F(1,73)=7.08	F(1,73)=7.30	F(1,53)=5.41	F(1,39)=5.08	F(1,70)=6.88	F(1,101)=4.02	F(1,79)=4.24	F(1,37)=5.13	F(1,18)=4.94	F(1,16)=7.73	F(3,90)=3.29	t(79)=2.21	F(1,87)=1.26	F(1,80)=9.44	chi2(1)=13.0	F(1,66)=4.12
26	25	11	0.129663	0.551584	-2.83362	0.00230122	-1.09963	0.135747	3.32049	0.999551	0.705978	0.44	0.787822	0.00490719	0.05	0.05	0.155686	t(83)=2.24	t(40)=3.28	t(83)=1.99	t(26)=2.26	F(1,67)=9.91	chi2(1)=4.84	F(1,39)=4.29	z()=1.98	F(1,60)=7.22	t(34)=2.30	F(1,73)=7.08	F(1,73)=7.30	F(1,53)=5.41	F(1,39)=5.08	F(1,70)=6.88	F(1,101)=4.02	F(1,79)=4.24	F(1,37)=5.13	F(1,18)=4.94	F(1,16)=7.73	F(3,90)=3.29	t(79)=2.21	F(1,87)=1.26	F(1,80)=9.44	chi2(1)=13.0	F(1,66)=4.12
26	25	11	0.33148	0.629859	-3.01809	0.00127186	-1.09963	0.135747	3.32049	0.999551	0.706408	0.44	0.787822	0.00483604	0.05	0.05	0.134055	t(83)=2.24	t(40)=3.28	t(83)=1.99	t(26)=2.26	F(1,67)=9.91	chi2(1)=4.84	chi2(1)=3.86	z()=1.98	F(1,60)=7.22	t(34)=2.30	F(1,73)=7.08	F(1,73)=7.30	F(1,53)=5.41	F(1,39)=5.08	F(1,70)=6.88	F(1,101)=4.02	F(1,79)=4.24	F(1,37)=5.13	F(1,18)=4.94	F(1,16)=7.73	F(3,90)=3.29	t(79)=2.21	F(1,87)=1.26	F(1,80)=9.44	chi2(1)=13.0	F(1,66)=4.12
26	25	12	-0.305734	0.379904	-2.45889	0.00696835	-1.01694	0.154592	3.45191	0.999722	0.706197	0.48	0.654981	0.0145909	0.05	0.06	0.206979	t(83)=2.24	t(40)=3.28	t(83)=1.99	t(26)=2.26	F(1,67)=9.91	chi2(1)=4.84	F(1,38)=7.45	z()=1.98	F(1,60)=8.33	t(34)=2.30	F(1,73)=7.08	chi2(1)=5.28	F(1,53)=5.41	F(1,39)=5.08	F(1,70)=8.28	F(1,101)=4.02	F(1,79)=4.24	F(1,37)=5.13	F(1,18)=4.94	F(1,16)=7.73	F(3,90)=3.29	t(79)=2.21	F(1,87)=1.26	F(1,80)=9.44	chi2(1)=13.0	F(1,66)=4.12
26	25	11	0.194139	0.576967	-2.8915	0.00191701	-0.833486	0.202285	3.2837	0.999488	0.706208	0.44	0.787822	0.00486893	0.05	0.05	0.14854	t(83)=2.24	t(40)=3.28	t(83)=1.99	t(26)=2.26	F(1,67)=9.91	chi2(1)=4.84	F(1,39)=4.29	z()=1.98	F(1,60)=7.22	t(34)=2.30	F(1,73)=7.08	chi2(1)=5.28	F(1,53)=5.41	F(1,39)=5.08	F(1,70)=8.28	F(1,101)=4.02	F(1,79)=4.24	F(1,37)=5.13	F(1,18)=4.94	F(1,16)=7.73	F(3,90)=3.29	t(79)=2.21	F(1,87)=1.26	F(1,80)=9.44	chi2(1)=13.0	F(1,66)=4.12
26	25	11	0.395956	0.653931	-3.07598	0.00104906	-0.833486	0.202285	3.2837	0.999488	0.706637	0.44	0.787822	0.00479827	0.05	0.05	0.127634	t(83)=2.24	t(40)=3.28	t(83)=1.99	t(26)=2.26	F(1,67)=9.91	chi2(1)=4.84	chi2(1)=3.86	z()=1.98	F(1,60)=7.22	t(34)=2.30	F(1,73)=7.08	chi2(1)=5.28	F(1,53)=5.41	F(1,39)=5.08	F(1,70)=8.28	F(1,101)=4.02	F(1,79)=4.24	F(1,37)=5.13	F(1,18)=4.94	F(1,16)=7.73	F(3,90)=3.29	t(79)=2.21	F(1,87)=1.26	F(1,80)=9.44	chi2(1)=13.0	F(1,66)=4.12
26	25	12	-0.672406	0.250663	-2.13625	0.0163294	-1.82243	0.0341948	3.77018	0.999918	0.705967	0.48	0.654981	0.0146904	0.05	0.08	0.255353	t(83)=2.24	t(40)=3.28	t(83)=1.99	t(26)=2.26	F(1,67)=9.91	chi2(1)=4.84	F(1,38)=7.45	z()=1.98	F(1,60)=8.33	t(34)=2.30	F(1,73)=7.08	F(1,73)=11.51	F(1,53)=5.41	F(1,39)=5.08	F(1,70)=8.28	F(1,101)=4.02	F(1,79)=4.24	F(1,37)=5.13	F(1,18)=4.94	F(1,16)=7.73	F(3,90)=3.29	t(79)=2.21	F(1,87)=1.26	F(1,80)=9.44	chi2(1)=13.0	F(1,66)=4.12
26	25	11	-0.172532	0.43151	-2.56887	0.00510158	-1.6748	0.0469871	3.61612	0.99985	0.705978	0.44	0.787822	0.00490719	0.05	0.06	0.190939	t(83)=2.24	t(40)=3.28	t(83)=1.99	t(26)=2.26	F(1,67)=9.91	chi2(1)=4.84	F(1,39)=4.29	z()=1.98	F(1,60)=7.22	t(34)=2.30	F(1,73)=7.08	F(1,73)=11.51	F(1,53)=5.41	F(1,39)=5.08	F(1,70)=8.28	F(1,101)=4.02	F(1,79)=4.24	F(1,37)=5.13	F(1,18)=4.94	F(1,16)=7.73	F(3,90)=3.29	t(79)=2.21	F(1,87)=1.26	F(1,80)=9.44	chi2(1)=13.0	F(1,66)=4.12
26	25	11	0.0292844	0.511681	-2.75334	0.00294951	-1.6748	0.0469871	3.61612	0.99985	0.706408	0.44	0.787822	0.00483604	0.05	0.05	0.166252	t(83)=2.24	t(40)=3.28	t(83)=1.99	t(26)=2.26	F(1,67)=9.91	chi2(1)=4.84	chi2(1)=3.86	z()=1.98	F(1,60)=7.22	t(34)=2.30	F(1,73)=7.08	F(1,73)=11.51	F(1,53)=5.41	F(1,39)=5.08	F(1,70)=8.28	F(1,101)=4.02	F(1,79)=4.24	F(1,37)=5.13	F(1,18)=4.94	F(1,16)=7.73	F(3,90)=3.29	t(79)=2.21	F(1,87)=1.26	F(1,80)=9.44	chi2(1)=13.0	F(1,66)=4.12
26	25	12	-0.460935	0.322422	-2.32239	0.0101059	-1.44945	0.0736066	3.56534	0.999818	0.705967	0.48	0.654981	0.0146904	0.05	0.07	0.227013	t(83)=2.24	t(40)=3.28	t(83)=1.99	t(26)=2.26	F(1,67)=9.91	chi2(1)=4.84	F(1,38)=7.45	z()=1.98	F(1,60)=8.33	t(34)=2.30	F(1,73)=7.08	F(1,73)=7.30	F(1,53)=5.41	F(1,39)=5.08	F(1,70)=8.28	F(1,101)=4.02	F(1,79)=4.24	F(1,37)=5.13	F(1,18)=4.94	F(1,16)=7.73	F(3,90)=3.29	t(79)=2.21	F(1,87)=1.26	F(1,80)=9.44	chi2(1)=13.0	F(1,66)=4.12
26	25	11	0.0389377	0.51553	-2.75501	0.00293454	-1.28523	0.0993567	3.40218	0.999666	0.705978	0.44	0.787822	0.00490719	0.05	0.05	0.165833	t(83)=2.24	t(40)=3.28	t(83)=1.99	t(26)=2.26	F(1,67)=9.91	chi2(1)=4.84	F(1,39)=4.29	z()=1.98	F(1,60)=7.22	t(34)=2.30	F(1,73)=7.08	F(1,73)=7.30	F(1,53)=5.41	F(1,39)=5.08	F(1,70)=8.28	F(1,101)=4.02	F(1,79)=4.24	F(1,37)=5.13	F(1,18)=4.94	F(1,16)=7.73	F(3,90)=3.29	t(79)=2.21	F(1,87)=1.26	F(1,80)=9.44	chi2(1)=13.0	F(1,66)=4.12
26	25	11	0.240754	0.595127	-2.93948	0.0016438	-1.28523	0.0993567	3.40218	0.999666	0.706408	0.44	0.787822	0.00483604	0.05	0.05	0.143009	t(83)=2.24	t(40)=3.28	t(83)=1.99	t(26)=2.26	F(1,67)=9.91	chi2(1)=4.84	chi2(1)=3.86	z()=1.98	F(1,60)=7.22	t(34)=2.30	F(1,73)=7.08	F(1,73)=7.30	F(1,53)=5.41	F(1,39)=5.08	F(1,70)=8.28	F(1,101)=4.02	F(1,79)=4.24	F(1,37)=5.13	F(1,18)=4.94	F(1,16)=7.73	F(3,90)=3.29	t(79)=2.21	F(1,87)=1.26	F(1,80)=9.44	chi2(1)=13.0	F(1,66)=4.12
26	25	12	-0.162156	0.435591	-2.58283	0.00489963	-0.715838	0.237046	3.33349	0.999571	0.706197	0.48	0.654981	0.0145909	0.05	0.06	0.189331	t(83)=2.24	t(40)=3.28	t(83)=1.99	t(26)=2.26	F(1,67)=9.91	chi2(1)=4.84	F(1,38)=7.45	z()=1.98	F(1,60)=8.33	t(34)=2.30	F(1,73)=7.08	chi2(1)=5.28	F(1,53)=5.41	F(1,39)=5.08	F(1,70)=6.23	F(1,101)=4.02	F(1,79)=4.24	F(1,37)=5.13	F(1,18)=4.94	F(1,16)=7.73	F(3,90)=3.29	t(79)=2.21	F(1,87)=1.26	F(1,80)=9.44	chi2(1)=13.0	F(1,66)=4.12
26	25	11	0.337717	0.632212	-3.01545	0.001283	-0.518998	0.301881	3.16002	0.999211	0.706208	0.44	0.787822	0.00486893	0.05	0.05	0.133969	t(83)=2.24	t(40)=3.28	t(83)=1.99	t(26)=2.26	F(1,67)=9.91	chi2(1)=4.84	F(1,39)=4.29	z()=1.98	F(1,60)=7.22	t(34)=2.30	F(1,73)=7.08	chi2(1)=5.28	F(1,53)=5.41	F(1,39)=5.08	F(1,70)=6.23	F(1,101)=4.02	F(1,79)=4.24	F(1,37)=5.13	F(1,18)=4.94	F(1,16)=7.73	F(3,90)=3.29	t(79)=2.21	F(1,87)=1.26	F(1,80)=9.44	chi2(1)=13.0	F(1,66)=4.12
26	25	11	0.539534	0.705241	-3.19992	0.000687323	-0.518998	0.301881	3.16002	0.999211	0.706637	0.44	0.787822	0.00479827	0.05	0.05	0.114501	t(83)=2.24	t(40)=3.28	t(83)=1.99	t(26)=2.26	F(1,67)=9.91	chi2(1)=4.84	chi2(1)=3.86	z()=1.98	F(1,60)=7.22	t(34)=2.30	F(1,73)=7.08	chi2(1)=5.28	F(1,53)=5.41	F(1,39)=5.08	F(1,70)=6.23	F(1,101)=4.02	F(1,79)=4.24	F(1,37)=5.13	F(1,18)=4.94	F(1,16)=7.73	F(3,90)=3.29	t(79)=2.21	F(1,87)=1.26	F(1,80)=9.44	chi2(1)=13.0	F(1,66)=4.12
26	25	12	-0.528828	0.298462	-2.2602	0.0119046	-1.52133	0.0640884	3.65176	0.99987	0.705967	0.48	0.654981	0.0146904	0.05	0.07	0.23623	t(83)=2.24	t(40)=3.28	t(83)=1.99	t(26)=2.26	F(1,67)=9.91	chi2(1)=4.84	F(1,38)=7.45	z()=1.98	F(1,60)=8.33	t(34)=2.30	F(1,73)=7.08	F(1,73)=11.51	F(1,53)=5.41	F(1,39)=5.08	F(1,70)=6.23	F(1,101)=4.02	F(1,79)=4.24	F(1,37)=5.13	F(1,18)=4.94	F(1,16)=7.73	F(3,90)=3.29	t(79)=2.21	F(1,87)=1.26	F(1,80)=9.44	chi2(1)=13.0	F(1,66)=4.12
26	25	11	-0.0289546	0.48845	-2.69281	0.00354263	-1.36031	0.0868662	3.49243	0.999761	0.705978	0.44	0.787822	0.00490719	0.05	0.05	0.173886	t(83)=2.24	t(40)=3.28	t(83)=1.99	t(26)=2.26	F(1,67)=9.91	chi2(1)=4.84	F(1,39)=4.29	z()=1.98	F(1,60)=7.22	t(34)=2.30	F(1,73)=7.08	F(1,73)=11.51	F(1,53)=5.41	F(1,39)=5.08	F(1,70)=6.23	F(1,101)=4.02	F(1,79)=4.24	F(1,37)=5.13	F(1,18)=4.94	F(1,16)=7.73	F(3,90)=3.29	t(79)=2.21	F(1,87)=1.26	F(1,80)=9.44	chi2(1)=13.0	F(1,66)=4.12
26	25	11	0.172862	0.56862	-2.87728	0.00200557	-1.36031	0.0868662	3.49243	0.999761	0.706408	0.44	0.787822	0.00483604	0.05	0.05	0.150411	t(83)=2.24	t(40)=3.28	t(83)=1.99	t(26)=2.26	F(1,67)=9.91	chi2(1)=4.84	chi2(1)=3.86	z()=1.98	F(1,60)=7.22	t(34)=2.30	F(1,73)=7.08	F(1,73)=11.51	F(1,53)=5.41	F(1,39)=5.08	F(1,70)=6.23	F(1,101)=4.02	F(1,79)=4.24	F(1,37)=5.13	F(1,18)=4.94	F(1,16)=7.73	F(3,90)=3.29	t(79)=2.21	F(1,87)=1.26	F(1,80)=9.44	chi2(1)=13.0	F(1,66)=4.12
26	25	12	-0.317358	0.375486	-2.44634	0.00721582	-1.14835	0.125413	3.44692	0.999716	0.705967	0.48	0.654981	0.0146904	0.05	0.06	0.208725	t(83)=2.24	t(40)=3.28	t(83)=1.99	t(26)=2.26	F(1,67)=9.91	chi2(1)=4.84	F(1,38)=7.45	z()=1.98	F(1,60)=8.33	t(34)=2.30	F(1,73)=7.08	F(1,73)=7.30	F(1,53)=5.41	F(1,39)=5.08	F(1,70)=6.23	F(1,101)=4.02	F(1,79)=4.24	F(1,37)=5.13	F(1,18)=4.94	F(1,16)=7.73	F(3,90)=3.29	t(79)=2.21	F(1,87)=1.26	F(1,80)=9.44	chi2(1)=13.0	F(1,66)=4.12
26	25	11	0.182516	0.572411	-2.87895	0.00199501	-0.970737	0.16584	3.27849	0.999478	0.705978	0.44	0.787822	0.00490719	0.05	0.05	0.149985	t(83)=2.24	t(40)=3.28	t(83)=1.99	t(26)=2.26	F(1,67)=9.91	chi2(1)=4.84	F(1,39)=4.29	z()=1.98	F(1,60)=7.22	t(34)=2.30	F(1,73)=7.08	F(1,73)=7.30	F(1,53)=5.41	F(1,39)=5.08	F(1,70)=6.23	F(1,101)=4.02	F(1,79)=4.24	F(1,37)=5.13	F(1,18)=4.94	F(1,16)=7.73	F(3,90)=3.29	t(79)=2.21	F(1,87)=1.26	F(1,80)=9.44	chi2(1)=13.0	F(1,66)=4.12
26	25	11	0.384332	0.649634	-3.06343	0.00109409	-0.970737	0.16584	3.27849	0.999478	0.706408	0.44	0.787822	0.00483604	0.05	0.05	0.128913	t(83)=2.24	t(40)=3.28	t(83)=1.99	t(26)=2.26	F(1,67)=9.91	chi2(1)=4.84	chi2(1)=3.86	z()=1.98	F(1,60)=7.22	t(34)=2.30	F(1,73)=7.08	F(1,73)=7.30	F(1,53)=5.41	F(1,39)=5.08	F(1,70)=6.23	F(1,101)=4.02	F(1,79)=4.24	F(1,37)=5.13	F(1,18)=4.94	F(1,16)=7.73	F(3,90)=3.29	t(79)=2.21	F(1,87)=1.26	F(1,80)=9.44	chi2(1)=13.0	F(1,66)=4.12
26	25	12	-0.446938	0.32746	-2.33394	0.00979937	-1.25909	0.103998	3.59294	0.999837	0.706197	0.48	0.654981	0.0145909	0.05	0.07	0.225231	t(83)=2.24	t(40)=3.28	t(83)=1.99	t(26)=2.26	F(1,67)=9.91	chi2(1)=4.84	F(1,38)=7.45	z()=1.98	F(1,60)=8.33	t(34)=2.30	F(1,73)=7.08	chi2(1)=5.28	F(1,53)=5.41	F(1,39)=5.08	F(1,70)=11.28	F(1,101)=4.02	F(1,79)=4.24	F(1,37)=5.13	F(1,18)=4.94	F(1,16)=7.73	F(3,90)=3.29	t(79)=2.21	F(1,87)=1.26	F(1,80)=9.44	chi2(1)=13.0	F(1,66)=4.12
26	25	11	0.0529349	0.521108	-2.76656	0.00283259	-1.08641	0.138649	3.431	0.999699	0.706208	0.44	0.787822	0.00486893	0.05	0.05	0.164322	t(83)=2.24	t(40)=3.28	t(83)=1.99	t(26)=2.26	F(1,67)=9.91	chi2(1)=4.84	F(1,39)=4.29	z()=1.98	F(1,60)=7.22	t(34)=2.30	F(1,73)=7.08	chi2(1)=5.28	F(1,53)=5.41	F(1,39)=5.08	F(1,70)=11.28	F(1,101)=4.02	F(1,79)=4.24	F(1,37)=5.13	F(1,18)=4.94	F(1,16)=7.73	F(3,90)=3.29	t(79)=2.21	F(1,87)=1.26	F(1,80)=9.44	chi2(1)=13.0	F(1,66)=4.12
26	25	11	0.254752	0.600543	-2.95103	0.00158357	-1.08641	0.138649	3.431	0.999699	0.706637	0.44	0.787822	0.00479827	0.05	0.05	0.141879	t(83)=2.24	t(40)=3.28	t(83)=1.99	t(26)=2.26	F(1,67)=9.91	chi2(1)=4.84	chi2(1)=3.86	z()=1.98	F(1,60)=7.22	t(34)=2.30	F(1,73)=7.08	chi2(1)=5.28	F(1,53)=5.41	F(1,39)=5.08	F(1,70)=11.28	F(1,101)=4.02	F(1,79)=4.24	F(1,37)=5.13	F(1,18)=4.94	F(1,16)=7.73	F(3,90)=3.29	t(79)=2.21	F(1,87)=1.26	F(1,80)=9.44	chi2(1)=13.0	F(1,66)=4.12
26	25	12	-0.81361	0.207934	-2.0113	0.0221466	-2.06459	0.019481	3.91121	0.999954	0.705967	0.48	0.654981	0.0146904	0.05	0.09	0.274827	t(83)=2.24	t(40)=3.28	t(83)=1.99	t(26)=2.26	F(1,67)=9.91	chi2(1)=4.84	F(1,38)=7.45	z()=1.98	F(1,60)=8.33	t(34)=2.30	F(1,73)=7.08	F(1,73)=11.51	F(1,53)=5.41	F(1,39)=5.08	F(1,70)=11.28	F(1,101)=4.02	F(1,79)=4.24	F(1,37)=5.13	F(1,18)=4.94	F(1,16)=7.73	F(3,90)=3.29	t(79)=2.21	F(1,87)=1.26	F(1,80)=9.44	chi2(1)=13.0	F(1,66)=4.12
26	25	11	-0.313737	0.376861	-2.44392	0.00726435	-1.92772	0.0269449	3.76342	0.999916	0.705978	0.44	0.787822	0.00490719	0.05	0.06	0.208702	t(83)=2.24	t(40)=3.28	t(83)=1.99	t(26)=2.26	F(1,67)=9.91	chi2(1)=4.84	F(1,39)=4.29	z()=1.98	F(1,60)=7.22	t(34)=2.30	F(1,73)=7.08	F(1,73)=11.51	F(1,53)=5.41	F(1,39)=5.08	F(1,70)=11.28	F(1,101)=4.02	F(1,79)=4.24	F(1,37)=5.13	F(1,18)=4.94	F(1,16)=7.73	F(3,90)=3.29	t(79)=2.21	F(1,87)=1.26	F(1,80)=9.44	chi2(1)=13.0	F(1,66)=4.12
26	25	11	-0.11192	0.455443	-2.62839	0.00428946	-1.92772	0.0269449	3.76342	0.999916	0.706408	0.44	0.787822	0.00483604	0.05	0.05	0.182885	t(83)=2.24	t(40)=3.28	t(83)=1.99	t(26)=2.26	F(1,67)=9.91	chi2(1)=4.84	chi2(1)=3.86	z()=1.98	F(1,60)=7.22	t(34)=2.30	F(1,73)=7.08	F(1,73)=11.51	F(1,53)=5.41	F(1,39)=5.08	F(1,70)=11.28	F(1,101)=4.02	F(1,79)=4.24	F(1,37)=5.13	F(1,18)=4.94	F(1,16)=7.73	F(3,90)=3.29	t(79)=2.21	F(1,87)=1.26	F(1,80)=9.44	chi2(1)=13.0	F(1,66)=4.12
26	25	12	-0.60214	0.273541	-2.19745	0.0139943	-1.6916	0.0453609	3.70637	0.999895	0.705967	0.48	0.654981	0.0146904	0.05	0.07	0.245871	t(83)=2.24	t(40)=3.28	t(83)=1.99	t(26)=2.26	F(1,67)=9.91	chi2(1)=4.84	F(1,38)=7.45	z()=1.98	F(1,60)=8.33	t(34)=2.30	F(1,73)=7.08	F(1,73)=7.30	F(1,53)=5.41	F(1,39)=5.08	F(1,70)=11.28	F(1,101)=4.02	F(1,79)=4.24	F(1,37)=5.13	F(1,18)=4.94	F(1,16)=7.73	F(3,90)=3.29	t(79)=2.21	F(1,87)=1.26	F(1,80)=9.44	chi2(1)=13.0	F(1,66)=4.12
26	25	11	-0.102267	0.459273	-2.63006	0.0042685	-1.53815	0.0620058	3.54947	0.999807	0.705978	0.44	0.787822	0.00490719	0.05	0.05	0.18246	t(83)=2.24	t(40)=3.28	t(83)=1.99	t(26)=2.26	F(1,67)=9.91	chi2(1)=4.84	F(1,39)=4.29	z()=1.98	F(1,60)=7.22	t(34)=2.30	F(1,73)=7.08	F(1,73)=7.30	F(1,53)=5.41	F(1,39)=5.08	F(1,70)=11.28	F(1,101)=4.02	F(1,79)=4.24	F(1,37)=5.13	F(1,18)=4.94	F(1,16)=7.73	F(3,90)=3.29	t(79)=2.21	F(1,87)=1.26	F(1,80)=9.44	chi2(1)=13.0	F(1,66)=4.12
26	25	11	0.0995501	0.539649	-2.81453	0.0024424	-1.53815	0.0620058	3.54947	0.999807	0.706408	0.44	0.787822	0.00483604	0.05	0.05	0.158297	t(83)=2.24	t(40)=3.28	t(83)=1.99	t(26)=2.26	F(1,67)=9.91	chi2(1)=4.84	chi2(1)=3.86	z()=1.98	F(1,60)=7.22	t(34)=2.30	F(1,73)=7.08	F(1,73)=7.30	F(1,53)=5.41	F(1,39)=5.08	F(1,70)=11.28	F(1,101)=4.02	F(1,79)=4.24	F(1,37)=5.13	F(1,18)=4.94	F(1,16)=7.73	F(3,90)=3.29	t(79)=2.21	F(1,87)=1.26	F(1,80)=9.44	chi2(1)=13.0	F(1,66)=4.12
26	25	13	-0.402244	0.343752	-2.37512	0.0087717	-0.801255	0.211492	3.45948	0.999729	0.706197	0.52	0.5	0.0379589	0.05	0.07	0.219279	t(83)=2.24	t(40)=3.28	t(83)=1.99	t(26)=2.26	F(1,67)=9.91	chi2(1)=4.84	F(1,38)=7.45	z()=1.98	F(1,60)=8.33	t(34)=2.30	F(1,73)=7.08	chi2(1)=5.28	F(1,53)=5.41	F(1,39)=5.08	F(1,70)=6.09	F(1,101)=4.02	F(1,79)=4.24	F(1,37)=8.01	F(1,18)=4.94	F(1,16)=7.73	F(3,90)=3.29	t(79)=2.21	F(1,87)=1.26	F(1,80)=9.44	chi2(1)=13.0	F(1,66)=4.12
26	25	12	0.097629	0.538887	-2.80773	0.0024946	-0.615038	0.269265	3.29274	0.999504	0.706208	0.48	0.654981	0.014586	0.05	0.05	0.159014	t(83)=2.24	t(40)=3.28	t(83)=1.99	t(26)=2.26	F(1,67)=9.91	chi2(1)=4.84	F(1,39)=4.29	z()=1.98	F(1,60)=7.22	t(34)=2.30	F(1,73)=7.08	chi2(1)=5.28	F(1,53)=5.41	F(1,39)=5.08	F(1,70)=6.09	F(1,101)=4.02	F(1,79)=4.24	F(1,37)=8.01	F(1,18)=4.94	F(1,16)=7.73	F(3,90)=3.29	t(79)=2.21	F(1,87)=1.26	F(1,80)=9.44	chi2(1)=13.0	F(1,66)=4.12
26	25	12	0.299446	0.6177	-2.99221	0.00138485	-0.615038	0.269265	3.29274	0.999504	0.706637	0.48	0.654981	0.0144019	0.05	0.05	0.137182	t(83)=2.24	t(40)=3.28	t(83)=1.99	t(26)=2.26	F(1,67)=9.91	chi2(1)=4.84	chi2(1)=3.86	z()=1.98	F(1,60)=7.22	t(34)=2.30	F(1,73)=7.08	chi2(1)=5.28	F(1,53)=5.41	F(1,39)=5.08	F(1,70)=6.09	F(1,101)=4.02	F(1,79)=4.24	F(1,37)=8.01	F(1,18)=4.94	F(1,16)=7.73	F(3,90)=3.29	t(79)=2.21	F(1,87)=1.26	F(1,80)=9.44	chi2(1)=13.0	F(1,66)=4.12
26	25	13	-0.768916	0.220972	-2.05248	0.0200616	-1.57515	0.0576111	3.76526	0.999917	0.705967	0.52	0.5	0.0381794	0.05	0.08	0.268436	t(83)=2.24	t(40)=3.28	t(83)=1.99	t(26)=2.26	F(1,67)=9.91	chi2(1)=4.84	F(1,38)=7.45	z()=1.98	F(1,60)=8.33	t(34)=2.30	F(1,73)=7.08	F(1,73)=11.51	F(1,53)=5.41	F(1,39)=5.08	F(1,70)=6.09	F(1,101)=4.02	F(1,79)=4.24	F(1,37)=8.01	F(1,18)=4.94	F(1,16)=7.73	F(3,90)=3.29	t(79)=2.21	F(1,87)=1.26	F(1,80)=9.44	chi2(1)=13.0	F(1,66)=4.12
26	25	12	-0.269043	0.393948	-2.48509	0.00647588	-1.42053	0.0777265	3.61101	0.999847	0.705978	0.48	0.654981	0.0146855	0.05	0.06	0.202888	t(83)=2.24	t(40)=3.28	t(83)=1.99	t(26)=2.26	F(1,67)=9.91	chi2(1)=4.84	F(1,39)=4.29	z()=1.98	F(1,60)=7.22	t(34)=2.30	F(1,73)=7.08	F(1,73)=11.51	F(1,53)=5.41	F(1,39)=5.08	F(1,70)=6.09	F(1,101)=4.02	F(1,79)=4.24	F(1,37)=8.01	F(1,18)=4.94	F(1,16)=7.73	F(3,90)=3.29	t(79)=2.21	F(1,87)=1.26	F(1,80)=9.44	chi2(1)=13.0	F(1,66)=4.12
26	25	12	-0.0672258	0.473201	-2.66957	0.00379745	-1.42053	0.0777265	3.61101	0.999847	0.706408	0.48	0.654981	0.0145003	0.05	0.05	0.177432	t(83)=2.24	t(40)=3.28	t(83)=1.99	t(26)=2.26	F(1,67)=9.91	chi2(1)=4.84	chi2(1)=3.86	z()=1.98	F(1,60)=7.22	t(34)=2.30	F(1,73)=7.08	F(1,73)=11.51	F(1,53)=5.41	F(1,39)=5.08	F(1,70)=6.09	F(1,101)=4.02	F(1,79)=4.24	F(1,37)=8.01	F(1,18)=4.94	F(1,16)=7.73	F(3,90)=3.29	t(79)=2.21	F(1,87)=1.26	F(1,80)=9.44	chi2(1)=13.0	F(1,66)=4.12
26	25	13	-0.557446	0.288611	-2.23862	0.0125903	-1.2168	0.111841	3.56846	0.99982	0.705967	0.52	0.5	0.0381794	0.05	0.07	0.239653	t(83)=2.24	t(40)=3.28	t(83)=1.99	t(26)=2.26	F(1,67)=9.91	chi2(1)=4.84	F(1,38)=7.45	z()=1.98	F(1,60)=8.33	t(34)=2.30	F(1,73)=7.08	F(1,73)=7.30	F(1,53)=5.41	F(1,39)=5.08	F(1,70)=6.09	F(1,101)=4.02	F(1,79)=4.24	F(1,37)=8.01	F(1,18)=4.94	F(1,16)=7.73	F(3,90)=3.29	t(79)=2.21	F(1,87)=1.26	F(1,80)=9.44	chi2(1)=13.0	F(1,66)=4.12
26	25	12	-0.0575725	0.477045	-2.67123	0.00377865	-1.04755	0.147424	3.40617	0.999671	0.705978	0.48	0.654981	0.0146855	0.05	0.05	0.177015	t(83)=2.24	t(40)=3.28	t(83)=1.99	t(26)=2.26	F(1,67)=9.91	chi2(1)=4.84	F(1,39)=4.29	z()=1.98	F(1,60)=7.22	t(34)=2.30	F(1,73)=7.08	F(1,73)=7.30	F(1,53)=5.41	F(1,39)=5.08	F(1,70)=6.09	F(1,101)=4.02	F(1,79)=4.24	F(1,37)=8.01	F(1,18)=4.94	F(1,16)=7.73	F(3,90)=3.29	t(79)=2.21	F(1,87)=1.26	F(1,80)=9.44	chi2(1)=13.0	F(1,66)=4.12
26	25	12	0.144244	0.557346	-2.85571	0.00214705	-1.04755	0.147424	3.40617	0.999671	0.706408	0.48	0.654981	0.0145003	0.05	0.05	0.153348	t(83)=2.24	t(40)=3.28	t(83)=1.99	t(26)=2.26	F(1,67)=9.91	chi2(1)=4.84	chi2(1)=3.86	z()=1.98	F(1,60)=7.22	t(34)=2.30	F(1,73)=7.08	F(1,73)=7.30	F(1,53)=5.41	F(1,39)=5.08	F(1,70)=6.09	F(1,101)=4.02	F(1,79)=4.24	F(1,37)=8.01	F(1,18)=4.94	F(1,16)=7.73	F(3,90)=3.29	t(79)=2.21	F(1,87)=1.26	F(1,80)=9.44	chi2(1)=13.0	F(1,66)=4.12
26	25	13	-0.412307	0.340057	-2.36652	0.00897817	-0.827274	0.204041	3.46633	0.999736	0.706197	0.52	0.5	0.0379589	0.05	0.07	0.220565	t(83)=2.24	t(40)=3.28	t(83)=1.99	t(26)=2.26	F(1,67)=9.91	chi2(1)=4.84	F(1,38)=7.45	z()=1.98	F(1,60)=8.33	t(34)=2.30	F(1,73)=7.08	chi2(1)=5.28	F(1,53)=5.41	F(1,39)=5.08	F(1,70)=6.20	F(1,101)=4.02	F(1,79)=4.24	F(1,37)=8.01	F(1,18)=4.94	F(1,16)=7.73	F(3,90)=3.29	t(79)=2.21	F(1,87)=1.26	F(1,80)=9.44	chi2(1)=13.0	F(1,66)=4.12
26	25	12	0.0875667	0.534889	-2.79913	0.00256201	-0.642119	0.260398	3.29987	0.999516	0.706208	0.48	0.654981	0.014586	0.05	0.05	0.160128	t(83)=2.24	t(40)=3.28	t(83)=1.99	t(26)=2.26	F(1,67)=9.91	chi2(1)=4.84	F(1,39)=4.29	z()=1.98	F(1,60)=7.22	t(34)=2.30	F(1,73)=7.08	chi2(1)=5.28	F(1,53)=5.41	F(1,39)=5.08	F(1,70)=6.20	F(1,101)=4.02	F(1,79)=4.24	F(1,37)=8.01	F(1,18)=4.94	F(1,16)=7.73	F(3,90)=3.29	t(79)=2.21	F(1,87)=1.26	F(1,80)=9.44	chi2(1)=13.0	F(1,66)=4.12
26	25	12	0.289383	0.613856	-2.98361	0.00142437	-0.642119	0.260398	3.29987	0.999516	0.706637	0.48	0.654981	0.0144019	0.05	0.05	0.138199	t(83)=2.24	t(40)=3.28	t(83)=1.99	t(26)=2.26	F(1,67)=9.91	chi2(1)=4.84	chi2(1)=3.86	z()=1.98	F(1,60)=7.22	t(34)=2.30	F(1,73)=7.08	chi2(1)=5.28	F(1,53)=5.41	F(1,39)=5.08	F(1,70)=6.20	F(1,101)=4.02	F(1,79)=4.24	F(1,37)=8.01	F(1,18)=4.94	F(1,16)=7.73	F(3,90)=3.29	t(79)=2.21	F(1,87)=1.26	F(1,80)=9.44	chi2(1)=13.0	F(1,66)=4.12
26	25	13	-0.778978	0.217996	-2.04388	0.0204827	-1.60117	0.05467	3.77211	0.999919	0.705967	0.52	0.5	0.0381794	0.05	0.08	0.269787	t(83)=2.24	t(40)=3.28	t(83)=1.99	t(26)=2.26	F(1,67)=9.91	chi2(1)=4.84	F(1,38)=7.45	z()=1.98	F(1,60)=8.33	t(34)=2.30	F(1,73)=7.08	F(1,73)=11.51	F(1,53)=5.41	F(1,39)=5.08	F(1,70)=6.20	F(1,101)=4.02	F(1,79)=4.24	F(1,37)=8.01	F(1,18)=4.94	F(1,16)=7.73	F(3,90)=3.29	t(79)=2.21	F(1,87)=1.26	F(1,80)=9.44	chi2(1)=13.0	F(1,66)=4.12
26	25	12	-0.279105	0.390082	-2.47649	0.006634	-1.44761	0.0738627	3.61813	0.999852	0.705978	0.48	0.654981	0.0146855	0.05	0.06	0.204134	t(83)=2.24	t(40)=3.28	t(83)=1.99	t(26)=2.26	F(1,67)=9.91	chi2(1)=4.84	F(1,39)=4.29	z()=1.98	F(1,60)=7.22	t(34)=2.30	F(1,73)=7.08	F(1,73)=11.51	F(1,53)=5.41	F(1,39)=5.08	F(1,70)=6.20	F(1,101)=4.02	F(1,79)=4.24	F(1,37)=8.01	F(1,18)=4.94	F(1,16)=7.73	F(3,90)=3.29	t(79)=2.21	F(1,87)=1.26	F(1,80)=9.44	chi2(1)=13.0	F(1,66)=4.12
26	25	12	-0.0772882	0.469197	-2.66097	0.00389581	-1.44761	0.0738627	3.61813	0.999852	0.706408	0.48	0.654981	0.0145003	0.05	0.05	0.17862	t(83)=2.24	t(40)=3.28	t(83)=1.99	t(26)=2.26	F(1,67)=9.91	chi2(1)=4.84	chi2(1)=3.86	z()=1.98	F(1,60)=7.22	t(34)=2.30	F(1,73)=7.08	F(1,73)=11.51	F(1,53)=5.41	F(1,39)=5.08	F(1,70)=6.20	F(1,101)=4.02	F(1,79)=4.24	F(1,37)=8.01	F(1,18)=4.94	F(1,16)=7.73	F(3,90)=3.29	t(79)=2.21	F(1,87)=1.26	F(1,80)=9.44	chi2(1)=13.0	F(1,66)=4.12
26	25	13	-0.567508	0.285185	-2.23002	0.0128731	-1.24281	0.106968	3.57531	0.999825	0.705967	0.52	0.5	0.0381794	0.05	0.07	0.240969	t(83)=2.24	t(40)=3.28	t(83)=1.99	t(26)=2.26	F(1,67)=9.91	chi2(1)=4.84	F(1,38)=7.45	z()=1.98	F(1,60)=8.33	t(34)=2.30	F(1,73)=7.08	F(1,73)=7.30	F(1,53)=5.41	F(1,39)=5.08	F(1,70)=6.20	F(1,101)=4.02	F(1,79)=4.24	F(1,37)=8.01	F(1,18)=4.94	F(1,16)=7.73	F(3,90)=3.29	t(79)=2.21	F(1,87)=1.26	F(1,80)=9.44	chi2(1)=13.0	F(1,66)=4.12
26	25	12	-0.0676348	0.473038	-2.66263	0.00387658	-1.07463	0.141271	3.4133	0.999679	0.705978	0.48	0.654981	0.0146855	0.05	0.05	0.1782	t(83)=2.24	t(40)=3.28	t(83)=1.99	t(26)=2.26	F(1,67)=9.91	chi2(1)=4.84	F(1,39)=4.29	z()=1.98	F(1,60)=7.22	t(34)=2.30	F(1,73)=7.08	F(1,73)=7.30	F(1,53)=5.41	F(1,39)=5.08	F(1,70)=6.20	F(1,101)=4.02	F(1,79)=4.24	F(1,37)=8.01	F(1,18)=4.94	F(1,16)=7.73	F(3,90)=3.29	t(79)=2.21	F(1,87)=1.26	F(1,80)=9.44	chi2(1)=13.0	F(1,66)=4.12
26	25	12	0.134182	0.553371	-2.84711	0.00220591	-1.07463	0.141271	3.4133	0.999679	0.706408	0.48	0.654981	0.0145003	0.05	0.05	0.154428	t(83)=2.24	t(40)=3.28	t(83)=1.99	t(26)=2.26	F(1,67)=9.91	chi2(1)=4.84	chi2(1)=3.86	z()=1.98	F(1,60)=7.22	t(34)=2.30	F(1,73)=7.08	F(1,73)=7.30	F(1,53)=5.41	F(1,39)=5.08	F(1,70)=6.20	F(1,101)=4.02	F(1,79)=4.24	F(1,37)=8.01	F(1,18)=4.94	F(1,16)=7.73	F(3,90)=3.29	t(79)=2.21	F(1,87)=1.26	F(1,80)=9.44	chi2(1)=13.0	F(1,66)=4.12
26	25	13	-0.467842	0.319949	-2.31889	0.0102005	-0.95255	0.170409	3.50682	0.999773	0.706197	0.52	0.5	0.0379589	0.05	0.07	0.227632	t(83)=2.24	t(40)=3.28	t(83)=1.99	t(26)=2.26	F(1,67)=9.91	chi2(1)=4.84	F(1,38)=7.45	z()=1.98	F(1,60)=8.33	t(34)=2.30	F(1,73)=7.08	chi2(1)=5.28	F(1,53)=5.41	F(1,39)=5.08	F(1,70)=6.88	F(1,101)=4.02	F(1,79)=4.24	F(1,37)=8.01	F(1,18)=4.94	F(1,16)=7.73	F(3,90)=3.29	t(79)=2.21	F(1,87)=1.26	F(1,80)=9.44	chi2(1)=13.0	F(1,66)=4.12
26	25	12	0.0320309	0.512776	-2.7515	0.00296611	-0.77251	0.219906	3.34201	0.999584	0.706208	0.48	0.654981	0.014586	0.05	0.05	0.166415	t(83)=2.24	t(40)=3.28	t(83)=1.99	t(26)=2.26	F(1,67)=9.91	chi2(1)=4.84	F(1,39)=4.29	z()=1.98	F(1,60)=7.22	t(34)=2.30	F(1,73)=7.08	chi2(1)=5.28	F(1,53)=5.41	F(1,39)=5.08	F(1,70)=6.88	F(1,101)=4.02	F(1,79)=4.24	F(1,37)=8.01	F(1,18)=4.94	F(1,16)=7.73	F(3,90)=3.29	t(79)=2.21	F(1,87)=1.26	F(1,80)=9.44	chi2(1)=13.0	F(1,66)=4.12
26	25	12	0.233848	0.592448	-2.93598	0.00166248	-0.77251	0.219906	3.34201	0.999584	0.706637	0.48	0.654981	0.0144019	0.05	0.05	0.143594	t(83)=2.24	t(40)=3.28	t(83)=1.99	t(26)=2.26	F(1,67)=9.91	chi2(1)=4.84	chi2(1)=3.86	z()=1.98	F(1,60)=7.22	t(34)=2.30	F(1,73)=7.08	chi2(1)=5.28	F(1,53)=5.41	F(1,39)=5.08	F(1,70)=6.88	F(1,101)=4.02	F(1,79)=4.24	F(1,37)=8.01	F(1,18)=4.94	F(1,16)=7.73	F(3,90)=3.29	t(79)=2.21	F(1,87)=1.26	F(1,80)=9.44	chi2(1)=13.0	F(1,66)=4.12
26	25	13	-0.834514	0.201996	-1.99625	0.0229532	-1.72644	0.0421339	3.8126	0.999931	0.705967	0.52	0.5	0.0381794	0.05	0.09	0.277285	t(83)=2.24	t(40)=3.28	t(83)=1.99	t(26)=2.26	F(1,67)=9.91	chi2(1)=4.84	F(1,38)=7.45	z()=1.98	F(1,60)=8.33	t(34)=2.30	F(1,73)=7.08	F(1,73)=11.51	F(1,53)=5.41	F(1,39)=5.08	F(1,70)=6.88	F(1,101)=4.02	F(1,79)=4.24	F(1,37)=8.01	F(1,18)=4.94	F(1,16)=7.73	F(3,90)=3.29	t(79)=2.21	F(1,87)=1.26	F(1,80)=9.44	chi2(1)=13.0	F(1,66)=4.12
26	25	12	-0.334641	0.368948	-2.42887	0.00757305	-1.578	0.0572824	3.66027	0.999874	0.705978	0.48	0.654981	0.0146855	0.05	0.06	0.211077	t(83)=2.24	t(40)=3.28	t(83)=1.99	t(26)=2.26	F(1,67)=9.91	chi2(1)=4.84	F(1,39)=4.29	z()=1.98	F(1,60)=7.22	t(34)=2.30	F(1,73)=7.08	F(1,73)=11.51	F(1,53)=5.41	F(1,39)=5.08	F(1,70)=6.88	F(1,101)=4.02	F(1,79)=4.24	F(1,37)=8.01	F(1,18)=4.94	F(1,16)=7.73	F(3,90)=3.29	t(79)=2.21	F(1,87)=1.26	F(1,80)=9.44	chi2(1)=13.0	F(1,66)=4.12
26	25	12	-0.132824	0.447166	-2.61334	0.00448309	-1.578	0.0572824	3.66027	0.999874	0.706408	0.48	0.654981	0.0145003	0.05	0.05	0.185221	t(83)=2.24	t(40)=3.28	t(83)=1.99	t(26)=2.26	F(1,67)=9.91	chi2(1)=4.84	chi2(1)=3.86	z()=1.98	F(1,60)=7.22	t(34)=2.30	F(1,73)=7.08	F(1,73)=11.51	F(1,53)=5.41	F(1,39)=5.08	F(1,70)=6.88	F(1,101)=4.02	F(1,79)=4.24	F(1,37)=8.01	F(1,18)=4.94	F(1,16)=7.73	F(3,90)=3.29	t(79)=2.21	F(1,87)=1.26	F(1,80)=9.44	chi2(1)=13.0	F(1,66)=4.12
26	25	13	-0.623044	0.266628	-2.18239	0.0145403	-1.36809	0.085642	3.6158	0.99985	0.705967	0.52	0.5	0.0381794	0.05	0.08	0.248341	t(83)=2.24	t(40)=3.28	t(83)=1.99	t(26)=2.26	F(1,67)=9.91	chi2(1)=4.84	F(1,38)=7.45	z()=1.98	F(1,60)=8.33	t(34)=2.30	F(1,73)=7.08	F(1,73)=7.30	F(1,53)=5.41	F(1,39)=5.08	F(1,70)=6.88	F(1,101)=4.02	F(1,79)=4.24	F(1,37)=8.01	F(1,18)=4.94	F(1,16)=7.73	F(3,90)=3.29	t(79)=2.21	F(1,87)=1.26	F(1,80)=9.44	chi2(1)=13.0	F(1,66)=4.12
26	25	12	-0.123171	0.450986	-2.61501	0.00446128	-1.20502	0.114098	3.45544	0.999725	0.705978	0.48	0.654981	0.0146855	0.05	0.05	0.184704	t(83)=2.24	t(40)=3.28	t(83)=1.99	t(26)=2.26	F(1,67)=9.91	chi2(1)=4.84	F(1,39)=4.29	z()=1.98	F(1,60)=7.22	t(34)=2.30	F(1,73)=7.08	F(1,73)=7.30	F(1,53)=5.41	F(1,39)=5.08	F(1,70)=6.88	F(1,101)=4.02	F(1,79)=4.24	F(1,37)=8.01	F(1,18)=4.94	F(1,16)=7.73	F(3,90)=3.29	t(79)=2.21	F(1,87)=1.26	F(1,80)=9.44	chi2(1)=13.0	F(1,66)=4.12
26	25	12	0.0786462	0.531343	-2.79948	0.00255923	-1.20502	0.114098	3.45544	0.999725	0.706408	0.48	0.654981	0.0145003	0.05	0.05	0.160712	t(83)=2.24	t(40)=3.28	t(83)=1.99	t(26)=2.26	F(1,67)=9.91	chi2(1)=4.84	chi2(1)=3.86	z()=1.98	F(1,60)=7.22	t(34)=2.30	F(1,73)=7.08	F(1,73)=7.30	F(1,53)=5.41	F(1,39)=5.08	F(1,70)=6.88	F(1,101)=4.02	F(1,79)=4.24	F(1,37)=8.01	F(1,18)=4.94	F(1,16)=7.73	F(3,90)=3.29	t(79)=2.21	F(1,87)=1.26	F(1,80)=9.44	chi2(1)=13.0	F(1,66)=4.12
26	25	13	-0.558568	0.288228	-2.24028	0.0125364	-1.12327	0.130661	3.58196	0.999829	0.706197	0.52	0.5	0.0379589	0.05	0.07	0.239462	t(83)=2.24	t(40)=3.28	t(83)=1.99	t(26)=2.26	F(1,67)=9.91	chi2(1)=4.84	F(1,38)=7.45	z()=1.98	F(1,60)=8.33	t(34)=2.30	F(1,73)=7.08	chi2(1)=5.28	F(1,53)=5.41	F(1,39)=5.08	F(1,70)=8.28	F(1,101)=4.02	F(1,79)=4.24	F(1,37)=8.01	F(1,18)=4.94	F(1,16)=7.73	F(3,90)=3.29	t(79)=2.21	F(1,87)=1.26	F(1,80)=9.44	chi2(1)=13.0	F(1,66)=4.12
26	25	12	-0.0586947	0.476598	-2.67289	0.00376	-0.950205	0.171004	3.42022	0.999687	0.706208	0.48	0.654981	0.014586	0.05	0.05	0.176894	t(83)=2.24	t(40)=3.28	t(83)=1.99	t(26)=2.26	F(1,67)=9.91	chi2(1)=4.84	F(1,39)=4.29	z()=1.98	F(1,60)=7.22	t(34)=2.30	F(1,73)=7.08	chi2(1)=5.28	F(1,53)=5.41	F(1,39)=5.08	F(1,70)=8.28	F(1,101)=4.02	F(1,79)=4.24	F(1,37)=8.01	F(1,18)=4.94	F(1,16)=7.73	F(3,90)=3.29	t(79)=2.21	F(1,87)=1.26	F(1,80)=9.44	chi2(1)=13.0	F(1,66)=4.12
26	25	12	0.143122	0.556903	-2.85737	0.00213585	-0.950205	0.171004	3.42022	0.999687	0.706637	0.48	0.654981	0.0144019	0.05	0.05	0.153257	t(83)=2.24	t(40)=3.28	t(83)=1.99	t(26)=2.26	F(1,67)=9.91	chi2(1)=4.84	chi2(1)=3.86	z()=1.98	F(1,60)=7.22	t(34)=2.30	F(1,73)=7.08	chi2(1)=5.28	F(1,53)=5.41	F(1,39)=5.08	F(1,70)=8.28	F(1,101)=4.02	F(1,79)=4.24	F(1,37)=8.01	F(1,18)=4.94	F(1,16)=7.73	F(3,90)=3.29	t(79)=2.21	F(1,87)=1.26	F(1,80)=9.44	chi2(1)=13.0	F(1,66)=4.12
26	25	13	-0.925239	0.177421	-1.91764	0.0275782	-1.89717	0.028903	3.88774	0.999949	0.705967	0.52	0.5	0.0381794	0.05	0.09	0.289691	t(83)=2.24	t(40)=3.28	t(83)=1.99	t(26)=2.26	F(1,67)=9.91	chi2(1)=4.84	F(1,38)=7.45	z()=1.98	F(1,60)=8.33	t(34)=2.30	F(1,73)=7.08	F(1,73)=11.51	F(1,53)=5.41	F(1,39)=5.08	F(1,70)=8.28	F(1,101)=4.02	F(1,79)=4.24	F(1,37)=8.01	F(1,18)=4.94	F(1,16)=7.73	F(3,90)=3.29	t(79)=2.21	F(1,87)=1.26	F(1,80)=9.44	chi2(1)=13.0	F(1,66)=4.12
26	25	12	-0.425366	0.335285	-2.35026	0.00938024	-1.7557	0.03957	3.73849	0.999907	0.705978	0.48	0.654981	0.0146855	0.05	0.07	0.222669	t(83)=2.24	t(40)=3.28	t(83)=1.99	t(26)=2.26	F(1,67)=9.91	chi2(1)=4.84	F(1,39)=4.29	z()=1.98	F(1,60)=7.22	t(34)=2.30	F(1,73)=7.08	F(1,73)=11.51	F(1,53)=5.41	F(1,39)=5.08	F(1,70)=8.28	F(1,101)=4.02	F(1,79)=4.24	F(1,37)=8.01	F(1,18)=4.94	F(1,16)=7.73	F(3,90)=3.29	t(79)=2.21	F(1,87)=1.26	F(1,80)=9.44	chi2(1)=13.0	F(1,66)=4.12
26	25	12	-0.22355	0.411554	-2.53473	0.00562668	-1.7557	0.03957	3.73849	0.999907	0.706408	0.48	0.654981	0.0145003	0.05	0.06	0.196151	t(83)=2.24	t(40)=3.28	t(83)=1.99	t(26)=2.26	F(1,67)=9.91	chi2(1)=4.84	chi2(1)=3.86	z()=1.98	F(1,60)=7.22	t(34)=2.30	F(1,73)=7.08	F(1,73)=11.51	F(1,53)=5.41	F(1,39)=5.08	F(1,70)=8.28	F(1,101)=4.02	F(1,79)=4.24	F(1,37)=8.01	F(1,18)=4.94	F(1,16)=7.73	F(3,90)=3.29	t(79)=2.21	F(1,87)=1.26	F(1,80)=9.44	chi2(1)=13.0	F(1,66)=4.12
26	25	13	-0.713769	0.237685	-2.10378	0.0176987	-1.53881	0.0619249	3.69094	0.999888	0.705967	0.52	0.5	0.0381794	0.05	0.08	0.260515	t(83)=2.24	t(40)=3.28	t(83)=1.99	t(26)=2.26	F(1,67)=9.91	chi2(1)=4.84	F(1,38)=7.45	z()=1.98	F(1,60)=8.33	t(34)=2.30	F(1,73)=7.08	F(1,73)=7.30	F(1,53)=5.41	F(1,39)=5.08	F(1,70)=8.28	F(1,101)=4.02	F(1,79)=4.24	F(1,37)=8.01	F(1,18)=4.94	F(1,16)=7.73	F(3,90)=3.29	t(79)=2.21	F(1,87)=1.26	F(1,80)=9.44	chi2(1)=13.0	F(1,66)=4.12
26	25	12	-0.213896	0.415314	-2.5364	0.00559998	-1.38271	0.0833765	3.53365	0.999795	0.705978	0.48	0.654981	0.0146855	0.05	0.06	0.195733	t(83)=2.24	t(40)=3.28	t(83)=1.99	t(26)=2.26	F(1,67)=9.91	chi2(1)=4.84	F(1,39)=4.29	z()=1.98	F(1,60)=7.22	t(34)=2.30	F(1,73)=7.08	F(1,73)=7.30	F(1,53)=5.41	F(1,39)=5.08	F(1,70)=8.28	F(1,101)=4.02	F(1,79)=4.24	F(1,37)=8.01	F(1,18)=4.94	F(1,16)=7.73	F(3,90)=3.29	t(79)=2.21	F(1,87)=1.26	F(1,80)=9.44	chi2(1)=13.0	F(1,66)=4.12
26	25	12	-0.0120795	0.495181	-2.72087	0.0032555	-1.38271	0.0833765	3.53365	0.999795	0.706408	0.48	0.654981	0.0145003	0.05	0.05	0.170786	t(83)=2.24	t(40)=3.28	t(83)=1.99	t(26)=2.26	F(1,67)=9.91	chi2(1)=4.84	chi2(1)=3.86	z()=1.98	F(1,60)=7.22	t(34)=2.30	F(1,73)=7.08	F(1,73)=7.30	F(1,53)=5.41	F(1,39)=5.08	F(1,70)=8.28	F(1,101)=4.02	F(1,79)=4.24	F(1,37)=8.01	F(1,18)=4.94	F(1,16)=7.73	F(3,90)=3.29	t(79)=2.21	F(1,87)=1.26	F(1,80)=9.44	chi2(1)=13.0	F(1,66)=4.12
26	25	13	-0.41499	0.339075	-2.36422	0.00903398	-0.833986	0.202144	3.46818	0.999738	0.706197	0.52	0.5	0.0379589	0.05	0.07	0.220852	t(83)=2.24	t(40)=3.28	t(83)=1.99	t(26)=2.26	F(1,67)=9.91	chi2(1)=4.84	F(1,38)=7.45	z()=1.98	F(1,60)=8.33	t(34)=2.30	F(1,73)=7.08	chi2(1)=5.28	F(1,53)=5.41	F(1,39)=5.08	F(1,70)=6.23	F(1,101)=4.02	F(1,79)=4.24	F(1,37)=8.01	F(1,18)=4.94	F(1,16)=7.73	F(3,90)=3.29	t(79)=2.21	F(1,87)=1.26	F(1,80)=9.44	chi2(1)=13.0	F(1,66)=4.12
26	25	12	0.0848831	0.533823	-2.79684	0.00258028	-0.649105	0.258135	3.3018	0.99952	0.706208	0.48	0.654981	0.014586	0.05	0.05	0.160687	t(83)=2.24	t(40)=3.28	t(83)=1.99	t(26)=2.26	F(1,67)=9.91	chi2(1)=4.84	F(1,39)=4.29	z()=1.98	F(1,60)=7.22	t(34)=2.30	F(1,73)=7.08	chi2(1)=5.28	F(1,53)=5.41	F(1,39)=5.08	F(1,70)=6.23	F(1,101)=4.02	F(1,79)=4.24	F(1,37)=8.01	F(1,18)=4.94	F(1,16)=7.73	F(3,90)=3.29	t(79)=2.21	F(1,87)=1.26	F(1,80)=9.44	chi2(1)=13.0	F(1,66)=4.12
26	25	12	0.2867	0.612829	-2.98131	0.00143508	-0.649105	0.258135	3.3018	0.99952	0.706637	0.48	0.654981	0.0144019	0.05	0.05	0.138471	t(83)=2.24	t(40)=3.28	t(83)=1.99	t(26)=2.26	F(1,67)=9.91	chi2(1)=4.84	chi2(1)=3.86	z()=1.98	F(1,60)=7.22	t(34)=2.30	F(1,73)=7.08	chi2(1)=5.28	F(1,53)=5.41	F(1,39)=5.08	F(1,70)=6.23	F(1,101)=4.02	F(1,79)=4.24	F(1,37)=8.01	F(1,18)=4.94	F(1,16)=7.73	F(3,90)=3.29	t(79)=2.21	F(1,87)=1.26	F(1,80)=9.44	chi2(1)=13.0	F(1,66)=4.12
26	25	13	-0.781662	0.217207	-2.04158	0.0205964	-1.60788	0.0539308	3.77397	0.99992	0.705967	0.52	0.5	0.0381794	0.05	0.08	0.270148	t(83)=2.24	t(40)=3.28	t(83)=1.99	t(26)=2.26	F(1,67)=9.91	chi2(1)=4.84	F(1,38)=7.45	z()=1.98	F(1,60)=8.33	t(34)=2.30	F(1,73)=7.08	F(1,73)=11.51	F(1,53)=5.41	F(1,39)=5.08	F(1,70)=6.23	F(1,101)=4.02	F(1,79)=4.24	F(1,37)=8.01	F(1,18)=4.94	F(1,16)=7.73	F(3,90)=3.29	t(79)=2.21	F(1,87)=1.26	F(1,80)=9.44	chi2(1)=13.0	F(1,66)=4.12
26	25	12	-0.281788	0.389053	-2.4742	0.00667677	-1.4546	0.0728902	3.62006	0.999853	0.705978	0.48	0.654981	0.0146855	0.05	0.06	0.204467	t(83)=2.24	t(40)=3.28	t(83)=1.99	t(26)=2.26	F(1,67)=9.91	chi2(1)=4.84	F(1,39)=4.29	z()=1.98	F(1,60)=7.22	t(34)=2.30	F(1,73)=7.08	F(1,73)=11.51	F(1,53)=5.41	F(1,39)=5.08	F(1,70)=6.23	F(1,101)=4.02	F(1,79)=4.24	F(1,37)=8.01	F(1,18)=4.94	F(1,16)=7.73	F(3,90)=3.29	t(79)=2.21	F(1,87)=1.26	F(1,80)=9.44	chi2(1)=13.0	F(1,66)=4.12
26	25	12	-0.0799718	0.46813	-2.65867	0.00392245	-1.4546	0.0728902	3.62006	0.999853	0.706408	0.48	0.654981	0.0145003	0.05	0.05	0.178924	t(83)=2.24	t(40)=3.28	t(83)=1.99	t(26)=2.26	F(1,67)=9.91	chi2(1)=4.84	chi2(1)=3.86	z()=1.98	F(1,60)=7.22	t(34)=2.30	F(1,73)=7.08	F(1,73)=11.51	F(1,53)=5.41	F(1,39)=5.08	F(1,70)=6.23	F(1,101)=4.02	F(1,79)=4.24	F(1,37)=8.01	F(1,18)=4.94	F(1,16)=7.73	F(3,90)=3.29	t(79)=2.21	F(1,87)=1.26	F(1,80)=9.44	chi2(1)=13.0	F(1,66)=4.12
26	25	13	-0.570192	0.284274	-2.22773	0.0129494	-1.24953	0.105736	3.57716	0.999826	0.705967	0.52	0.5	0.0381794	0.05	0.07	0.241321	t(83)=2.24	t(40)=3.28	t(83)=1.99	t(26)=2.26	F(1,67)=9.91	chi2(1)=4.84	F(1,38)=7.45	z()=1.98	F(1,60)=8.33	t(34)=2.30	F(1,73)=7.08	F(1,73)=7.30	F(1,53)=5.41	F(1,39)=5.08	F(1,70)=6.23	F(1,101)=4.02	F(1,79)=4.24	F(1,37)=8.01	F(1,18)=4.94	F(1,16)=7.73	F(3,90)=3.29	t(79)=2.21	F(1,87)=1.26	F(1,80)=9.44	chi2(1)=13.0	F(1,66)=4.12
26	25	12	-0.0703184	0.47197	-2.66034	0.0039031	-1.08161	0.139712	3.41522	0.999681	0.705978	0.48	0.654981	0.0146855	0.05	0.05	0.178507	t(83)=2.24	t(40)=3.28	t(83)=1.99	t(26)=2.26	F(1,67)=9.91	chi2(1)=4.84	F(1,39)=4.29	z()=1.98	F(1,60)=7.22	t(34)=2.30	F(1,73)=7.08	F(1,73)=7.30	F(1,53)=5.41	F(1,39)=5.08	F(1,70)=6.23	F(1,101)=4.02	F(1,79)=4.24	F(1,37)=8.01	F(1,18)=4.94	F(1,16)=7.73	F(3,90)=3.29	t(79)=2.21	F(1,87)=1.26	F(1,80)=9.44	chi2(1)=13.0	F(1,66)=4.12
26	25	12	0.131498	0.552309	-2.84481	0.00222187	-1.08161	0.139712	3.41522	0.999681	0.706408	0.48	0.654981	0.0145003	0.05	0.05	0.154717	t(83)=2.24	t(40)=3.28	t(83)=1.99	t(26)=2.26	F(1,67)=9.91	chi2(1)=4.84	chi2(1)=3.86	z()=1.98	F(1,60)=7.22	t(34)=2.30	F(1,73)=7.08	F(1,73)=7.30	F(1,53)=5.41	F(1,39)=5.08	F(1,70)=6.23	F(1,101)=4.02	F(1,79)=4.24	F(1,37)=8.01	F(1,18)=4.94	F(1,16)=7.73	F(3,90)=3.29	t(79)=2.21	F(1,87)=1.26	F(1,80)=9.44	chi2(1)=13.0	F(1,66)=4.12
26	25	13	-0.699772	0.242035	-2.11533	0.0172009	-1.35593	0.0875606	3.71746	0.999899	0.706197	0.52	0.5	0.0379589	0.05	0.08	0.258687	t(83)=2.24	t(40)=3.28	t(83)=1.99	t(26)=2.26	F(1,67)=9.91	chi2(1)=4.84	F(1,38)=7.45	z()=1.98	F(1,60)=8.33	t(34)=2.30	F(1,73)=7.08	chi2(1)=5.28	F(1,53)=5.41	F(1,39)=5.08	F(1,70)=11.28	F(1,101)=4.02	F(1,79)=4.24	F(1,37)=8.01	F(1,18)=4.94	F(1,16)=7.73	F(3,90)=3.29	t(79)=2.21	F(1,87)=1.26	F(1,80)=9.44	chi2(1)=13.0	F(1,66)=4.12
26	25	12	-0.199899	0.42078	-2.54795	0.00541797	-1.19236	0.11656	3.56125	0.999815	0.706208	0.48	0.654981	0.014586	0.05	0.06	0.194028	t(83)=2.24	t(40)=3.28	t(83)=1.99	t(26)=2.26	F(1,67)=9.91	chi2(1)=4.84	F(1,39)=4.29	z()=1.98	F(1,60)=7.22	t(34)=2.30	F(1,73)=7.08	chi2(1)=5.28	F(1,53)=5.41	F(1,39)=5.08	F(1,70)=11.28	F(1,101)=4.02	F(1,79)=4.24	F(1,37)=8.01	F(1,18)=4.94	F(1,16)=7.73	F(3,90)=3.29	t(79)=2.21	F(1,87)=1.26	F(1,80)=9.44	chi2(1)=13.0	F(1,66)=4.12
26	25	12	0.00191771	0.500765	-2.73242	0.00314354	-1.19236	0.11656	3.56125	0.999815	0.706637	0.48	0.654981	0.0144019	0.05	0.05	0.169182	t(83)=2.24	t(40)=3.28	t(83)=1.99	t(26)=2.26	F(1,67)=9.91	chi2(1)=4.84	chi2(1)=3.86	z()=1.98	F(1,60)=7.22	t(34)=2.30	F(1,73)=7.08	chi2(1)=5.28	F(1,53)=5.41	F(1,39)=5.08	F(1,70)=11.28	F(1,101)=4.02	F(1,79)=4.24	F(1,37)=8.01	F(1,18)=4.94	F(1,16)=7.73	F(3,90)=3.29	t(79)=2.21	F(1,87)=1.26	F(1,80)=9.44	chi2(1)=13.0	F(1,66)=4.12
26	25	13	-1.06644	0.143112	-1.79269	0.036511	-2.12982	0.0165931	4.02324	0.999971	0.705967	0.52	0.5	0.0381794	0.05	0.1	0.309715	t(83)=2.24	t(40)=3.28	t(83)=1.99	t(26)=2.26	F(1,67)=9.91	chi2(1)=4.84	F(1,38)=7.45	z()=1.98	F(1,60)=8.33	t(34)=2.30	F(1,73)=7.08	F(1,73)=11.51	F(1,53)=5.41	F(1,39)=5.08	F(1,70)=11.28	F(1,101)=4.02	F(1,79)=4.24	F(1,37)=8.01	F(1,18)=4.94	F(1,16)=7.73	F(3,90)=3.29	t(79)=2.21	F(1,87)=1.26	F(1,80)=9.44	chi2(1)=13.0	F(1,66)=4.12
26	25	12	-0.566571	0.285503	-2.22531	0.0130303	-1.99786	0.0228662	3.87951	0.999948	0.705978	0.48	0.654981	0.0146855	0.05	0.07	0.241402	t(83)=2.24	t(40)=3.28	t(83)=1.99	t(26)=2.26	F(1,67)=9.91	chi2(1)=4.84	F(1,39)=4.29	z()=1.98	F(1,60)=7.22	t(34)=2.30	F(1,73)=7.08	F(1,73)=11.51	F(1,53)=5.41	F(1,39)=5.08	F(1,70)=11.28	F(1,101)=4.02	F(1,79)=4.24	F(1,37)=8.01	F(1,18)=4.94	F(1,16)=7.73	F(3,90)=3.29	t(79)=2.21	F(1,87)=1.26	F(1,80)=9.44	chi2(1)=13.0	F(1,66)=4.12
26	25	12	-0.364754	0.357648	-2.40978	0.00798101	-1.99786	0.0228662	3.87951	0.999948	0.706408	0.48	0.654981	0.0145003	0.05	0.06	0.214045	t(83)=2.24	t(40)=3.28	t(83)=1.99	t(26)=2.26	F(1,67)=9.91	chi2(1)=4.84	chi2(1)=3.86	z()=1.98	F(1,60)=7.22	t(34)=2.30	F(1,73)=7.08	F(1,73)=11.51	F(1,53)=5.41	F(1,39)=5.08	F(1,70)=11.28	F(1,101)=4.02	F(1,79)=4.24	F(1,37)=8.01	F(1,18)=4.94	F(1,16)=7.73	F(3,90)=3.29	t(79)=2.21	F(1,87)=1.26	F(1,80)=9.44	chi2(1)=13.0	F(1,66)=4.12
26	25	13	-0.854974	0.196283	-1.97883	0.0239173	-1.77147	0.0382412	3.82643	0.999935	0.705967	0.52	0.5	0.0381794	0.05	0.09	0.280037	t(83)=2.24	t(40)=3.28	t(83)=1.99	t(26)=2.26	F(1,67)=9.91	chi2(1)=4.84	F(1,38)=7.45	z()=1.98	F(1,60)=8.33	t(34)=2.30	F(1,73)=7.08	F(1,73)=7.30	F(1,53)=5.41	F(1,39)=5.08	F(1,70)=11.28	F(1,101)=4.02	F(1,79)=4.24	F(1,37)=8.01	F(1,18)=4.94	F(1,16)=7.73	F(3,90)=3.29	t(79)=2.21	F(1,87)=1.26	F(1,80)=9.44	chi2(1)=13.0	F(1,66)=4.12
26	25	12	-0.355101	0.361257	-2.41145	0.00794464	-1.62487	0.0520951	3.67467	0.999881	0.705978	0.48	0.654981	0.0146855	0.05	0.06	0.213643	t(83)=2.24	t(40)=3.28	t(83)=1.99	t(26)=2.26	F(1,67)=9.91	chi2(1)=4.84	F(1,39)=4.29	z()=1.98	F(1,60)=7.22	t(34)=2.30	F(1,73)=7.08	F(1,73)=7.30	F(1,53)=5.41	F(1,39)=5.08	F(1,70)=11.28	F(1,101)=4.02	F(1,79)=4.24	F(1,37)=8.01	F(1,18)=4.94	F(1,16)=7.73	F(3,90)=3.29	t(79)=2.21	F(1,87)=1.26	F(1,80)=9.44	chi2(1)=13.0	F(1,66)=4.12
26	25	12	-0.153284	0.439087	-2.59592	0.00471685	-1.62487	0.0520951	3.67467	0.999881	0.706408	0.48	0.654981	0.0145003	0.05	0.05	0.187588	t(83)=2.24	t(40)=3.28	t(83)=1.99	t(26)=2.26	F(1,67)=9.91	chi2(1)=4.84	chi2(1)=3.86	z()=1.98	F(1,60)=7.22	t(34)=2.30	F(1,73)=7.08	F(1,73)=7.30	F(1,53)=5.41	F(1,39)=5.08	F(1,70)=11.28	F(1,101)=4.02	F(1,79)=4.24	F(1,37)=8.01	F(1,18)=4.94	F(1,16)=7.73	F(3,90)=3.29	t(79)=2.21	F(1,87)=1.26	F(1,80)=9.44	chi2(1)=13.0	F(1,66)=4.12
26	25	13	-0.229377	0.409288	-2.5251	0.00578319	-0.353278	0.36194	3.33321	0.999571	0.706197	0.52	0.5	0.0379589	0.05	0.06	0.197502	t(83)=2.24	t(40)=3.28	t(83)=1.99	t(26)=2.26	F(1,67)=9.91	chi2(1)=4.84	F(1,38)=7.45	z()=1.98	F(1,60)=8.33	t(34)=2.30	F(1,73)=7.08	chi2(1)=5.28	F(1,53)=5.41	F(1,39)=5.08	F(1,70)=6.09	F(1,101)=4.02	F(1,79)=4.24	F(1,37)=5.76	F(1,18)=4.94	F(1,16)=7.73	F(3,90)=3.29	t(79)=2.21	F(1,87)=1.26	F(1,80)=9.44	chi2(1)=13.0	F(1,66)=4.12
26	25	12	0.270496	0.606611	-2.95772	0.00154962	-0.148769	0.440868	3.16131	0.999215	0.706208	0.48	0.654981	0.014586	0.05	0.05	0.140797	t(83)=2.24	t(40)=3.28	t(83)=1.99	t(26)=2.26	F(1,67)=9.91	chi2(1)=4.84	F(1,39)=4.29	z()=1.98	F(1,60)=7.22	t(34)=2.30	F(1,73)=7.08	chi2(1)=5.28	F(1,53)=5.41	F(1,39)=5.08	F(1,70)=6.09	F(1,101)=4.02	F(1,79)=4.24	F(1,37)=5.76	F(1,18)=4.94	F(1,16)=7.73	F(3,90)=3.29	t(79)=2.21	F(1,87)=1.26	F(1,80)=9.44	chi2(1)=13.0	F(1,66)=4.12
26	25	12	0.472313	0.681648	-3.14219	0.000838436	-0.148769	0.440868	3.16131	0.999215	0.706637	0.48	0.654981	0.0144019	0.05	0.05	0.120514	t(83)=2.24	t(40)=3.28	t(83)=1.99	t(26)=2.26	F(1,67)=9.91	chi2(1)=4.84	chi2(1)=3.86	z()=1.98	F(1,60)=7.22	t(34)=2.30	F(1,73)=7.08	chi2(1)=5.28	F(1,53)=5.41	F(1,39)=5.08	F(1,70)=6.09	F(1,101)=4.02	F(1,79)=4.24	F(1,37)=5.76	F(1,18)=4.94	F(1,16)=7.73	F(3,90)=3.29	t(79)=2.21	F(1,87)=1.26	F(1,80)=9.44	chi2(1)=13.0	F(1,66)=4.12
26	25	13	-0.596049	0.275571	-2.20247	0.0138162	-1.12717	0.129835	3.63899	0.999863	0.705967	0.52	0.5	0.0381794	0.05	0.07	0.245093	t(83)=2.24	t(40)=3.28	t(83)=1.99	t(26)=2.26	F(1,67)=9.91	chi2(1)=4.84	F(1,38)=7.45	z()=1.98	F(1,60)=8.33	t(34)=2.30	F(1,73)=7.08	F(1,73)=11.51	F(1,53)=5.41	F(1,39)=5.08	F(1,70)=6.09	F(1,101)=4.02	F(1,79)=4.24	F(1,37)=5.76	F(1,18)=4.94	F(1,16)=7.73	F(3,90)=3.29	t(79)=2.21	F(1,87)=1.26	F(1,80)=9.44	chi2(1)=13.0	F(1,66)=4.12
26	25	12	-0.0961754	0.461691	-2.63508	0.00420586	-0.954262	0.169976	3.47958	0.999749	0.705978	0.48	0.654981	0.0146855	0.05	0.05	0.181772	t(83)=2.24	t(40)=3.28	t(83)=1.99	t(26)=2.26	F(1,67)=9.91	chi2(1)=4.84	F(1,39)=4.29	z()=1.98	F(1,60)=7.22	t(34)=2.30	F(1,73)=7.08	F(1,73)=11.51	F(1,53)=5.41	F(1,39)=5.08	F(1,70)=6.09	F(1,101)=4.02	F(1,79)=4.24	F(1,37)=5.76	F(1,18)=4.94	F(1,16)=7.73	F(3,90)=3.29	t(79)=2.21	F(1,87)=1.26	F(1,80)=9.44	chi2(1)=13.0	F(1,66)=4.12
26	25	12	0.105641	0.542067	-2.81956	0.00240451	-0.954262	0.169976	3.47958	0.999749	0.706408	0.48	0.654981	0.0145003	0.05	0.05	0.157673	t(83)=2.24	t(40)=3.28	t(83)=1.99	t(26)=2.26	F(1,67)=9.91	chi2(1)=4.84	chi2(1)=3.86	z()=1.98	F(1,60)=7.22	t(34)=2.30	F(1,73)=7.08	F(1,73)=11.51	F(1,53)=5.41	F(1,39)=5.08	F(1,70)=6.09	F(1,101)=4.02	F(1,79)=4.24	F(1,37)=5.76	F(1,18)=4.94	F(1,16)=7.73	F(3,90)=3.29	t(79)=2.21	F(1,87)=1.26	F(1,80)=9.44	chi2(1)=13.0	F(1,66)=4.12
26	25	13	-0.384578	0.350275	-2.38861	0.00845618	-0.768819	0.221	3.44219	0.999711	0.705967	0.52	0.5	0.0381794	0.05	0.06	0.217187	t(83)=2.24	t(40)=3.28	t(83)=1.99	t(26)=2.26	F(1,67)=9.91	chi2(1)=4.84	F(1,38)=7.45	z()=1.98	F(1,60)=8.33	t(34)=2.30	F(1,73)=7.08	F(1,73)=7.30	F(1,53)=5.41	F(1,39)=5.08	F(1,70)=6.09	F(1,101)=4.02	F(1,79)=4.24	F(1,37)=5.76	F(1,18)=4.94	F(1,16)=7.73	F(3,90)=3.29	t(79)=2.21	F(1,87)=1.26	F(1,80)=9.44	chi2(1)=13.0	F(1,66)=4.12
26	25	12	0.115295	0.545894	-2.82122	0.00239206	-0.581277	0.280527	3.27474	0.999471	0.705978	0.48	0.654981	0.0146855	0.05	0.05	0.157204	t(83)=2.24	t(40)=3.28	t(83)=1.99	t(26)=2.26	F(1,67)=9.91	chi2(1)=4.84	F(1,39)=4.29	z()=1.98	F(1,60)=7.22	t(34)=2.30	F(1,73)=7.08	F(1,73)=7.30	F(1,53)=5.41	F(1,39)=5.08	F(1,70)=6.09	F(1,101)=4.02	F(1,79)=4.24	F(1,37)=5.76	F(1,18)=4.94	F(1,16)=7.73	F(3,90)=3.29	t(79)=2.21	F(1,87)=1.26	F(1,80)=9.44	chi2(1)=13.0	F(1,66)=4.12
26	25	12	0.317111	0.62442	-3.0057	0.00132487	-0.581277	0.280527	3.27474	0.999471	0.706408	0.48	0.654981	0.0145003	0.05	0.05	0.135512	t(83)=2.24	t(40)=3.28	t(83)=1.99	t(26)=2.26	F(1,67)=9.91	chi2(1)=4.84	chi2(1)=3.86	z()=1.98	F(1,60)=7.22	t(34)=2.30	F(1,73)=7.08	F(1,73)=7.30	F(1,53)=5.41	F(1,39)=5.08	F(1,70)=6.09	F(1,101)=4.02	F(1,79)=4.24	F(1,37)=5.76	F(1,18)=4.94	F(1,16)=7.73	F(3,90)=3.29	t(79)=2.21	F(1,87)=1.26	F(1,80)=9.44	chi2(1)=13.0	F(1,66)=4.12
26	25	13	-0.239439	0.405382	-2.51651	0.00592626	-0.379297	0.352234	3.34006	0.999581	0.706197	0.52	0.5	0.0379589	0.05	0.06	0.198731	t(83)=2.24	t(40)=3.28	t(83)=1.99	t(26)=2.26	F(1,67)=9.91	chi2(1)=4.84	F(1,38)=7.45	z()=1.98	F(1,60)=8.33	t(34)=2.30	F(1,73)=7.08	chi2(1)=5.28	F(1,53)=5.41	F(1,39)=5.08	F(1,70)=6.20	F(1,101)=4.02	F(1,79)=4.24	F(1,37)=5.76	F(1,18)=4.94	F(1,16)=7.73	F(3,90)=3.29	t(79)=2.21	F(1,87)=1.26	F(1,80)=9.44	chi2(1)=13.0	F(1,66)=4.12
26	25	12	0.260434	0.602735	-2.94912	0.0015934	-0.17585	0.430206	3.16844	0.999234	0.706208	0.48	0.654981	0.014586	0.05	0.05	0.141877	t(83)=2.24	t(40)=3.28	t(83)=1.99	t(26)=2.26	F(1,67)=9.91	chi2(1)=4.84	F(1,39)=4.29	z()=1.98	F(1,60)=7.22	t(34)=2.30	F(1,73)=7.08	chi2(1)=5.28	F(1,53)=5.41	F(1,39)=5.08	F(1,70)=6.20	F(1,101)=4.02	F(1,79)=4.24	F(1,37)=5.76	F(1,18)=4.94	F(1,16)=7.73	F(3,90)=3.29	t(79)=2.21	F(1,87)=1.26	F(1,80)=9.44	chi2(1)=13.0	F(1,66)=4.12
26	25	12	0.462251	0.678049	-3.13359	0.000863398	-0.17585	0.430206	3.16844	0.999234	0.706637	0.48	0.654981	0.0144019	0.05	0.05	0.121431	t(83)=2.24	t(40)=3.28	t(83)=1.99	t(26)=2.26	F(1,67)=9.91	chi2(1)=4.84	chi2(1)=3.86	z()=1.98	F(1,60)=7.22	t(34)=2.30	F(1,73)=7.08	chi2(1)=5.28	F(1,53)=5.41	F(1,39)=5.08	F(1,70)=6.20	F(1,101)=4.02	F(1,79)=4.24	F(1,37)=5.76	F(1,18)=4.94	F(1,16)=7.73	F(3,90)=3.29	t(79)=2.21	F(1,87)=1.26	F(1,80)=9.44	chi2(1)=13.0	F(1,66)=4.12
26	25	13	-0.606111	0.272221	-2.19387	0.0141225	-1.15319	0.124416	3.64584	0.999867	0.705967	0.52	0.5	0.0381794	0.05	0.07	0.246435	t(83)=2.24	t(40)=3.28	t(83)=1.99	t(26)=2.26	F(1,67)=9.91	chi2(1)=4.84	F(1,38)=7.45	z()=1.98	F(1,60)=8.33	t(34)=2.30	F(1,73)=7.08	F(1,73)=11.51	F(1,53)=5.41	F(1,39)=5.08	F(1,70)=6.20	F(1,101)=4.02	F(1,79)=4.24	F(1,37)=5.76	F(1,18)=4.94	F(1,16)=7.73	F(3,90)=3.29	t(79)=2.21	F(1,87)=1.26	F(1,80)=9.44	chi2(1)=13.0	F(1,66)=4.12
26	25	12	-0.106238	0.457697	-2.62648	0.00431363	-0.981343	0.163212	3.48671	0.999755	0.705978	0.48	0.654981	0.0146855	0.05	0.05	0.182956	t(83)=2.24	t(40)=3.28	t(83)=1.99	t(26)=2.26	F(1,67)=9.91	chi2(1)=4.84	F(1,39)=4.29	z()=1.98	F(1,60)=7.22	t(34)=2.30	F(1,73)=7.08	F(1,73)=11.51	F(1,53)=5.41	F(1,39)=5.08	F(1,70)=6.20	F(1,101)=4.02	F(1,79)=4.24	F(1,37)=5.76	F(1,18)=4.94	F(1,16)=7.73	F(3,90)=3.29	t(79)=2.21	F(1,87)=1.26	F(1,80)=9.44	chi2(1)=13.0	F(1,66)=4.12
26	25	12	0.095579	0.538073	-2.81096	0.00246972	-0.981343	0.163212	3.48671	0.999755	0.706408	0.48	0.654981	0.0145003	0.05	0.05	0.158752	t(83)=2.24	t(40)=3.28	t(83)=1.99	t(26)=2.26	F(1,67)=9.91	chi2(1)=4.84	chi2(1)=3.86	z()=1.98	F(1,60)=7.22	t(34)=2.30	F(1,73)=7.08	F(1,73)=11.51	F(1,53)=5.41	F(1,39)=5.08	F(1,70)=6.20	F(1,101)=4.02	F(1,79)=4.24	F(1,37)=5.76	F(1,18)=4.94	F(1,16)=7.73	F(3,90)=3.29	t(79)=2.21	F(1,87)=1.26	F(1,80)=9.44	chi2(1)=13.0	F(1,66)=4.12
26	25	13	-0.394641	0.346554	-2.38001	0.00865613	-0.794837	0.213354	3.44904	0.999719	0.705967	0.52	0.5	0.0381794	0.05	0.06	0.218494	t(83)=2.24	t(40)=3.28	t(83)=1.99	t(26)=2.26	F(1,67)=9.91	chi2(1)=4.84	F(1,38)=7.45	z()=1.98	F(1,60)=8.33	t(34)=2.30	F(1,73)=7.08	F(1,73)=7.30	F(1,53)=5.41	F(1,39)=5.08	F(1,70)=6.20	F(1,101)=4.02	F(1,79)=4.24	F(1,37)=5.76	F(1,18)=4.94	F(1,16)=7.73	F(3,90)=3.29	t(79)=2.21	F(1,87)=1.26	F(1,80)=9.44	chi2(1)=13.0	F(1,66)=4.12
26	25	12	0.105232	0.541904	-2.81262	0.00245697	-0.608358	0.271475	3.28187	0.999484	0.705978	0.48	0.654981	0.0146855	0.05	0.05	0.15829	t(83)=2.24	t(40)=3.28	t(83)=1.99	t(26)=2.26	F(1,67)=9.91	chi2(1)=4.84	F(1,39)=4.29	z()=1.98	F(1,60)=7.22	t(34)=2.30	F(1,73)=7.08	F(1,73)=7.30	F(1,53)=5.41	F(1,39)=5.08	F(1,70)=6.20	F(1,101)=4.02	F(1,79)=4.24	F(1,37)=5.76	F(1,18)=4.94	F(1,16)=7.73	F(3,90)=3.29	t(79)=2.21	F(1,87)=1.26	F(1,80)=9.44	chi2(1)=13.0	F(1,66)=4.12
26	25	12	0.307049	0.620597	-2.9971	0.00136282	-0.608358	0.271475	3.28187	0.999484	0.706408	0.48	0.654981	0.0145003	0.05	0.05	0.136521	t(83)=2.24	t(40)=3.28	t(83)=1.99	t(26)=2.26	F(1,67)=9.91	chi2(1)=4.84	chi2(1)=3.86	z()=1.98	F(1,60)=7.22	t(34)=2.30	F(1,73)=7.08	F(1,73)=7.30	F(1,53)=5.41	F(1,39)=5.08	F(1,70)=6.20	F(1,101)=4.02	F(1,79)=4.24	F(1,37)=5.76	F(1,18)=4.94	F(1,16)=7.73	F(3,90)=3.29	t(79)=2.21	F(1,87)=1.26	F(1,80)=9.44	chi2(1)=13.0	F(1,66)=4.12
26	25	13	-0.294975	0.384006	-2.46888	0.00677687	-0.504573	0.306929	3.38055	0.999638	0.706197	0.52	0.5	0.0379589	0.05	0.06	0.205585	t(83)=2.24	t(40)=3.28	t(83)=1.99	t(26)=2.26	F(1,67)=9.91	chi2(1)=4.84	F(1,38)=7.45	z()=1.98	F(1,60)=8.33	t(34)=2.30	F(1,73)=7.08	chi2(1)=5.28	F(1,53)=5.41	F(1,39)=5.08	F(1,70)=6.88	F(1,101)=4.02	F(1,79)=4.24	F(1,37)=5.76	F(1,18)=4.94	F(1,16)=7.73	F(3,90)=3.29	t(79)=2.21	F(1,87)=1.26	F(1,80)=9.44	chi2(1)=13.0	F(1,66)=4.12
26	25	12	0.204898	0.581174	-2.90149	0.00185695	-0.306241	0.379711	3.21058	0.999338	0.706208	0.48	0.654981	0.014586	0.05	0.05	0.147376	t(83)=2.24	t(40)=3.28	t(83)=1.99	t(26)=2.26	F(1,67)=9.91	chi2(1)=4.84	F(1,39)=4.29	z()=1.98	F(1,60)=7.22	t(34)=2.30	F(1,73)=7.08	chi2(1)=5.28	F(1,53)=5.41	F(1,39)=5.08	F(1,70)=6.88	F(1,101)=4.02	F(1,79)=4.24	F(1,37)=5.76	F(1,18)=4.94	F(1,16)=7.73	F(3,90)=3.29	t(79)=2.21	F(1,87)=1.26	F(1,80)=9.44	chi2(1)=13.0	F(1,66)=4.12
26	25	12	0.406715	0.657891	-3.08597	0.00101446	-0.306241	0.379711	3.21058	0.999338	0.706637	0.48	0.654981	0.0144019	0.05	0.05	0.126602	t(83)=2.24	t(40)=3.28	t(83)=1.99	t(26)=2.26	F(1,67)=9.91	chi2(1)=4.84	chi2(1)=3.86	z()=1.98	F(1,60)=7.22	t(34)=2.30	F(1,73)=7.08	chi2(1)=5.28	F(1,53)=5.41	F(1,39)=5.08	F(1,70)=6.88	F(1,101)=4.02	F(1,79)=4.24	F(1,37)=5.76	F(1,18)=4.94	F(1,16)=7.73	F(3,90)=3.29	t(79)=2.21	F(1,87)=1.26	F(1,80)=9.44	chi2(1)=13.0	F(1,66)=4.12
26	25	13	-0.661647	0.254099	-2.14624	0.0159269	-1.27847	0.100543	3.68633	0.999886	0.705967	0.52	0.5	0.0381794	0.05	0.08	0.253788	t(83)=2.24	t(40)=3.28	t(83)=1.99	t(26)=2.26	F(1,67)=9.91	chi2(1)=4.84	F(1,38)=7.45	z()=1.98	F(1,60)=8.33	t(34)=2.30	F(1,73)=7.08	F(1,73)=11.51	F(1,53)=5.41	F(1,39)=5.08	F(1,70)=6.88	F(1,101)=4.02	F(1,79)=4.24	F(1,37)=5.76	F(1,18)=4.94	F(1,16)=7.73	F(3,90)=3.29	t(79)=2.21	F(1,87)=1.26	F(1,80)=9.44	chi2(1)=13.0	F(1,66)=4.12
26	25	12	-0.161773	0.435742	-2.57885	0.00495643	-1.11173	0.133126	3.52885	0.999791	0.705978	0.48	0.654981	0.0146855	0.05	0.06	0.189593	t(83)=2.24	t(40)=3.28	t(83)=1.99	t(26)=2.26	F(1,67)=9.91	chi2(1)=4.84	F(1,39)=4.29	z()=1.98	F(1,60)=7.22	t(34)=2.30	F(1,73)=7.08	F(1,73)=11.51	F(1,53)=5.41	F(1,39)=5.08	F(1,70)=6.88	F(1,101)=4.02	F(1,79)=4.24	F(1,37)=5.76	F(1,18)=4.94	F(1,16)=7.73	F(3,90)=3.29	t(79)=2.21	F(1,87)=1.26	F(1,80)=9.44	chi2(1)=13.0	F(1,66)=4.12
26	25	12	0.0400433	0.515971	-2.76333	0.00286075	-1.11173	0.133126	3.52885	0.999791	0.706408	0.48	0.654981	0.0145003	0.05	0.05	0.165052	t(83)=2.24	t(40)=3.28	t(83)=1.99	t(26)=2.26	F(1,67)=9.91	chi2(1)=4.84	chi2(1)=3.86	z()=1.98	F(1,60)=7.22	t(34)=2.30	F(1,73)=7.08	F(1,73)=11.51	F(1,53)=5.41	F(1,39)=5.08	F(1,70)=6.88	F(1,101)=4.02	F(1,79)=4.24	F(1,37)=5.76	F(1,18)=4.94	F(1,16)=7.73	F(3,90)=3.29	t(79)=2.21	F(1,87)=1.26	F(1,80)=9.44	chi2(1)=13.0	F(1,66)=4.12
26	25	13	-0.450177	0.326292	-2.33238	0.00984033	-0.920113	0.178757	3.48953	0.999758	0.705967	0.52	0.5	0.0381794	0.05	0.07	0.225566	t(83)=2.24	t(40)=3.28	t(83)=1.99	t(26)=2.26	F(1,67)=9.91	chi2(1)=4.84	F(1,38)=7.45	z()=1.98	F(1,60)=8.33	t(34)=2.30	F(1,73)=7.08	F(1,73)=7.30	F(1,53)=5.41	F(1,39)=5.08	F(1,70)=6.88	F(1,101)=4.02	F(1,79)=4.24	F(1,37)=5.76	F(1,18)=4.94	F(1,16)=7.73	F(3,90)=3.29	t(79)=2.21	F(1,87)=1.26	F(1,80)=9.44	chi2(1)=13.0	F(1,66)=4.12
26	25	12	0.0496966	0.519818	-2.765	0.00284618	-0.738749	0.23003	3.32401	0.999556	0.705978	0.48	0.654981	0.0146855	0.05	0.05	0.164651	t(83)=2.24	t(40)=3.28	t(83)=1.99	t(26)=2.26	F(1,67)=9.91	chi2(1)=4.84	F(1,39)=4.29	z()=1.98	F(1,60)=7.22	t(34)=2.30	F(1,73)=7.08	F(1,73)=7.30	F(1,53)=5.41	F(1,39)=5.08	F(1,70)=6.88	F(1,101)=4.02	F(1,79)=4.24	F(1,37)=5.76	F(1,18)=4.94	F(1,16)=7.73	F(3,90)=3.29	t(79)=2.21	F(1,87)=1.26	F(1,80)=9.44	chi2(1)=13.0	F(1,66)=4.12
26	25	12	0.251513	0.599291	-2.94947	0.0015916	-0.738749	0.23003	3.32401	0.999556	0.706408	0.48	0.654981	0.0145003	0.05	0.05	0.142149	t(83)=2.24	t(40)=3.28	t(83)=1.99	t(26)=2.26	F(1,67)=9.91	chi2(1)=4.84	chi2(1)=3.86	z()=1.98	F(1,60)=7.22	t(34)=2.30	F(1,73)=7.08	F(1,73)=7.30	F(1,53)=5.41	F(1,39)=5.08	F(1,70)=6.88	F(1,101)=4.02	F(1,79)=4.24	F(1,37)=5.76	F(1,18)=4.94	F(1,16)=7.73	F(3,90)=3.29	t(79)=2.21	F(1,87)=1.26	F(1,80)=9.44	chi2(1)=13.0	F(1,66)=4.12
26	25	13	-0.385701	0.349859	-2.39027	0.00841805	-0.675296	0.249744	3.45569	0.999726	0.706197	0.52	0.5	0.0379589	0.05	0.06	0.217031	t(83)=2.24	t(40)=3.28	t(83)=1.99	t(26)=2.26	F(1,67)=9.91	chi2(1)=4.84	F(1,38)=7.45	z()=1.98	F(1,60)=8.33	t(34)=2.30	F(1,73)=7.08	chi2(1)=5.28	F(1,53)=5.41	F(1,39)=5.08	F(1,70)=8.28	F(1,101)=4.02	F(1,79)=4.24	F(1,37)=5.76	F(1,18)=4.94	F(1,16)=7.73	F(3,90)=3.29	t(79)=2.21	F(1,87)=1.26	F(1,80)=9.44	chi2(1)=13.0	F(1,66)=4.12
26	25	12	0.114173	0.545449	-2.82288	0.0023797	-0.483936	0.314216	3.28879	0.999497	0.706208	0.48	0.654981	0.014586	0.05	0.05	0.157108	t(83)=2.24	t(40)=3.28	t(83)=1.99	t(26)=2.26	F(1,67)=9.91	chi2(1)=4.84	F(1,39)=4.29	z()=1.98	F(1,60)=7.22	t(34)=2.30	F(1,73)=7.08	chi2(1)=5.28	F(1,53)=5.41	F(1,39)=5.08	F(1,70)=8.28	F(1,101)=4.02	F(1,79)=4.24	F(1,37)=5.76	F(1,18)=4.94	F(1,16)=7.73	F(3,90)=3.29	t(79)=2.21	F(1,87)=1.26	F(1,80)=9.44	chi2(1)=13.0	F(1,66)=4.12
26	25	12	0.315989	0.623995	-3.00736	0.00131765	-0.483936	0.314216	3.28879	0.999497	0.706637	0.48	0.654981	0.0144019	0.05	0.05	0.135443	t(83)=2.24	t(40)=3.28	t(83)=1.99	t(26)=2.26	F(1,67)=9.91	chi2(1)=4.84	chi2(1)=3.86	z()=1.98	F(1,60)=7.22	t(34)=2.30	F(1,73)=7.08	chi2(1)=5.28	F(1,53)=5.41	F(1,39)=5.08	F(1,70)=8.28	F(1,101)=4.02	F(1,79)=4.24	F(1,37)=5.76	F(1,18)=4.94	F(1,16)=7.73	F(3,90)=3.29	t(79)=2.21	F(1,87)=1.26	F(1,80)=9.44	chi2(1)=13.0	F(1,66)=4.12
26	25	13	-0.752372	0.225914	-2.06763	0.0193374	-1.44919	0.0736423	3.76147	0.999916	0.705967	0.52	0.5	0.0381794	0.05	0.08	0.266073	t(83)=2.24	t(40)=3.28	t(83)=1.99	t(26)=2.26	F(1,67)=9.91	chi2(1)=4.84	F(1,38)=7.45	z()=1.98	F(1,60)=8.33	t(34)=2.30	F(1,73)=7.08	F(1,73)=11.51	F(1,53)=5.41	F(1,39)=5.08	F(1,70)=8.28	F(1,101)=4.02	F(1,79)=4.24	F(1,37)=5.76	F(1,18)=4.94	F(1,16)=7.73	F(3,90)=3.29	t(79)=2.21	F(1,87)=1.26	F(1,80)=9.44	chi2(1)=13.0	F(1,66)=4.12
26	25	12	-0.252499	0.400328	-2.50024	0.00620539	-1.28943	0.0986245	3.60706	0.999845	0.705978	0.48	0.654981	0.0146855	0.05	0.06	0.200729	t(83)=2.24	t(40)=3.28	t(83)=1.99	t(26)=2.26	F(1,67)=9.91	chi2(1)=4.84	F(1,39)=4.29	z()=1.98	F(1,60)=7.22	t(34)=2.30	F(1,73)=7.08	F(1,73)=11.51	F(1,53)=5.41	F(1,39)=5.08	F(1,70)=8.28	F(1,101)=4.02	F(1,79)=4.24	F(1,37)=5.76	F(1,18)=4.94	F(1,16)=7.73	F(3,90)=3.29	t(79)=2.21	F(1,87)=1.26	F(1,80)=9.44	chi2(1)=13.0	F(1,66)=4.12
26	25	12	-0.0506823	0.479789	-2.68472	0.00362954	-1.28943	0.0986245	3.60706	0.999845	0.706408	0.48	0.654981	0.0145003	0.05	0.05	0.175427	t(83)=2.24	t(40)=3.28	t(83)=1.99	t(26)=2.26	F(1,67)=9.91	chi2(1)=4.84	chi2(1)=3.86	z()=1.98	F(1,60)=7.22	t(34)=2.30	F(1,73)=7.08	F(1,73)=11.51	F(1,53)=5.41	F(1,39)=5.08	F(1,70)=8.28	F(1,101)=4.02	F(1,79)=4.24	F(1,37)=5.76	F(1,18)=4.94	F(1,16)=7.73	F(3,90)=3.29	t(79)=2.21	F(1,87)=1.26	F(1,80)=9.44	chi2(1)=13.0	F(1,66)=4.12
26	25	13	-0.540902	0.294288	-2.25377	0.0121053	-1.09084	0.137672	3.56467	0.999818	0.705967	0.52	0.5	0.0381794	0.05	0.07	0.237366	t(83)=2.24	t(40)=3.28	t(83)=1.99	t(26)=2.26	F(1,67)=9.91	chi2(1)=4.84	F(1,38)=7.45	z()=1.98	F(1,60)=8.33	t(34)=2.30	F(1,73)=7.08	F(1,73)=7.30	F(1,53)=5.41	F(1,39)=5.08	F(1,70)=8.28	F(1,101)=4.02	F(1,79)=4.24	F(1,37)=5.76	F(1,18)=4.94	F(1,16)=7.73	F(3,90)=3.29	t(79)=2.21	F(1,87)=1.26	F(1,80)=9.44	chi2(1)=13.0	F(1,66)=4.12
26	25	12	-0.041029	0.483636	-2.68638	0.00361149	-0.916444	0.179717	3.40222	0.999666	0.705978	0.48	0.654981	0.0146855	0.05	0.05	0.174998	t(83)=2.24	t(40)=3.28	t(83)=1.99	t(26)=2.26	F(1,67)=9.91	chi2(1)=4.84	F(1,39)=4.29	z()=1.98	F(1,60)=7.22	t(34)=2.30	F(1,73)=7.08	F(1,73)=7.30	F(1,53)=5.41	F(1,39)=5.08	F(1,70)=8.28	F(1,101)=4.02	F(1,79)=4.24	F(1,37)=5.76	F(1,18)=4.94	F(1,16)=7.73	F(3,90)=3.29	t(79)=2.21	F(1,87)=1.26	F(1,80)=9.44	chi2(1)=13.0	F(1,66)=4.12
26	25	12	0.160788	0.56387	-2.87086	0.00204679	-0.916444	0.179717	3.40222	0.999666	0.706408	0.48	0.654981	0.0145003	0.05	0.05	0.151487	t(83)=2.24	t(40)=3.28	t(83)=1.99	t(26)=2.26	F(1,67)=9.91	chi2(1)=4.84	chi2(1)=3.86	z()=1.98	F(1,60)=7.22	t(34)=2.30	F(1,73)=7.08	F(1,73)=7.30	F(1,53)=5.41	F(1,39)=5.08	F(1,70)=8.28	F(1,101)=4.02	F(1,79)=4.24	F(1,37)=5.76	F(1,18)=4.94	F(1,16)=7.73	F(3,90)=3.29	t(79)=2.21	F(1,87)=1.26	F(1,80)=9.44	chi2(1)=13.0	F(1,66)=4.12
26	25	13	-0.242123	0.404342	-2.51421	0.00596496	-0.386009	0.349745	3.34191	0.999584	0.706197	0.52	0.5	0.0379589	0.05	0.06	0.19906	t(83)=2.24	t(40)=3.28	t(83)=1.99	t(26)=2.26	F(1,67)=9.91	chi2(1)=4.84	F(1,38)=7.45	z()=1.98	F(1,60)=8.33	t(34)=2.30	F(1,73)=7.08	chi2(1)=5.28	F(1,53)=5.41	F(1,39)=5.08	F(1,70)=6.23	F(1,101)=4.02	F(1,79)=4.24	F(1,37)=5.76	F(1,18)=4.94	F(1,16)=7.73	F(3,90)=3.29	t(79)=2.21	F(1,87)=1.26	F(1,80)=9.44	chi2(1)=13.0	F(1,66)=4.12
26	25	12	0.25775	0.6017	-2.94682	0.00160528	-0.182836	0.427463	3.17037	0.999239	0.706208	0.48	0.654981	0.014586	0.05	0.05	0.142089	t(83)=2.24	t(40)=3.28	t(83)=1.99	t(26)=2.26	F(1,67)=9.91	chi2(1)=4.84	F(1,39)=4.29	z()=1.98	F(1,60)=7.22	t(34)=2.30	F(1,73)=7.08	chi2(1)=5.28	F(1,53)=5.41	F(1,39)=5.08	F(1,70)=6.23	F(1,101)=4.02	F(1,79)=4.24	F(1,37)=5.76	F(1,18)=4.94	F(1,16)=7.73	F(3,90)=3.29	t(79)=2.21	F(1,87)=1.26	F(1,80)=9.44	chi2(1)=13.0	F(1,66)=4.12
26	25	12	0.459567	0.677086	-3.1313	0.000870173	-0.182836	0.427463	3.17037	0.999239	0.706637	0.48	0.654981	0.0144019	0.05	0.05	0.121677	t(83)=2.24	t(40)=3.28	t(83)=1.99	t(26)=2.26	F(1,67)=9.91	chi2(1)=4.84	chi2(1)=3.86	z()=1.98	F(1,60)=7.22	t(34)=2.30	F(1,73)=7.08	chi2(1)=5.28	F(1,53)=5.41	F(1,39)=5.08	F(1,70)=6.23	F(1,101)=4.02	F(1,79)=4.24	F(1,37)=5.76	F(1,18)=4.94	F(1,16)=7.73	F(3,90)=3.29	t(79)=2.21	F(1,87)=1.26	F(1,80)=9.44	chi2(1)=13.0	F(1,66)=4.12
26	25	13	-0.608794	0.27133	-2.19157	0.0142052	-1.1599	0.123044	3.64769	0.999868	0.705967	0.52	0.5	0.0381794	0.05	0.07	0.246795	t(83)=2.24	t(40)=3.28	t(83)=1.99	t(26)=2.26	F(1,67)=9.91	chi2(1)=4.84	F(1,38)=7.45	z()=1.98	F(1,60)=8.33	t(34)=2.30	F(1,73)=7.08	F(1,73)=11.51	F(1,53)=5.41	F(1,39)=5.08	F(1,70)=6.23	F(1,101)=4.02	F(1,79)=4.24	F(1,37)=5.76	F(1,18)=4.94	F(1,16)=7.73	F(3,90)=3.29	t(79)=2.21	F(1,87)=1.26	F(1,80)=9.44	chi2(1)=13.0	F(1,66)=4.12
26	25	12	-0.108921	0.456632	-2.62419	0.00434281	-0.988329	0.161496	3.48864	0.999757	0.705978	0.48	0.654981	0.0146855	0.05	0.05	0.183291	t(83)=2.24	t(40)=3.28	t(83)=1.99	t(26)=2.26	F(1,67)=9.91	chi2(1)=4.84	F(1,39)=4.29	z()=1.98	F(1,60)=7.22	t(34)=2.30	F(1,73)=7.08	F(1,73)=11.51	F(1,53)=5.41	F(1,39)=5.08	F(1,70)=6.23	F(1,101)=4.02	F(1,79)=4.24	F(1,37)=5.76	F(1,18)=4.94	F(1,16)=7.73	F(3,90)=3.29	t(79)=2.21	F(1,87)=1.26	F(1,80)=9.44	chi2(1)=13.0	F(1,66)=4.12
26	25	12	0.0928955	0.537007	-2.80866	0.0024874	-0.988329	0.161496	3.48864	0.999757	0.706408	0.48	0.654981	0.0145003	0.05	0.05	0.159009	t(83)=2.24	t(40)=3.28	t(83)=1.99	t(26)=2.26	F(1,67)=9.91	chi2(1)=4.84	chi2(1)=3.86	z()=1.98	F(1,60)=7.22	t(34)=2.30	F(1,73)=7.08	F(1,73)=11.51	F(1,53)=5.41	F(1,39)=5.08	F(1,70)=6.23	F(1,101)=4.02	F(1,79)=4.24	F(1,37)=5.76	F(1,18)=4.94	F(1,16)=7.73	F(3,90)=3.29	t(79)=2.21	F(1,87)=1.26	F(1,80)=9.44	chi2(1)=13.0	F(1,66)=4.12
26	25	13	-0.397324	0.345564	-2.37771	0.00871018	-0.801549	0.211407	3.45089	0.999721	0.705967	0.52	0.5	0.0381794	0.05	0.06	0.218797	t(83)=2.24	t(40)=3.28	t(83)=1.99	t(26)=2.26	F(1,67)=9.91	chi2(1)=4.84	F(1,38)=7.45	z()=1.98	F(1,60)=8.33	t(34)=2.30	F(1,73)=7.08	F(1,73)=7.30	F(1,53)=5.41	F(1,39)=5.08	F(1,70)=6.23	F(1,101)=4.02	F(1,79)=4.24	F(1,37)=5.76	F(1,18)=4.94	F(1,16)=7.73	F(3,90)=3.29	t(79)=2.21	F(1,87)=1.26	F(1,80)=9.44	chi2(1)=13.0	F(1,66)=4.12
26	25	12	0.102549	0.540839	-2.81033	0.00247456	-0.615344	0.269164	3.2838	0.999488	0.705978	0.48	0.654981	0.0146855	0.05	0.05	0.158582	t(83)=2.24	t(40)=3.28	t(83)=1.99	t(26)=2.26	F(1,67)=9.91	chi2(1)=4.84	F(1,39)=4.29	z()=1.98	F(1,60)=7.22	t(34)=2.30	F(1,73)=7.08	F(1,73)=7.30	F(1,53)=5.41	F(1,39)=5.08	F(1,70)=6.23	F(1,101)=4.02	F(1,79)=4.24	F(1,37)=5.76	F(1,18)=4.94	F(1,16)=7.73	F(3,90)=3.29	t(79)=2.21	F(1,87)=1.26	F(1,80)=9.44	chi2(1)=13.0	F(1,66)=4.12
26	25	12	0.304366	0.619575	-2.9948	0.00137311	-0.615344	0.269164	3.2838	0.999488	0.706408	0.48	0.654981	0.0145003	0.05	0.05	0.136791	t(83)=2.24	t(40)=3.28	t(83)=1.99	t(26)=2.26	F(1,67)=9.91	chi2(1)=4.84	chi2(1)=3.86	z()=1.98	F(1,60)=7.22	t(34)=2.30	F(1,73)=7.08	F(1,73)=7.30	F(1,53)=5.41	F(1,39)=5.08	F(1,70)=6.23	F(1,101)=4.02	F(1,79)=4.24	F(1,37)=5.76	F(1,18)=4.94	F(1,16)=7.73	F(3,90)=3.29	t(79)=2.21	F(1,87)=1.26	F(1,80)=9.44	chi2(1)=13.0	F(1,66)=4.12
26	25	13	-0.526905	0.29913	-2.26532	0.0117465	-0.907954	0.181951	3.59119	0.999835	0.706197	0.52	0.5	0.0379589	0.05	0.07	0.235564	t(83)=2.24	t(40)=3.28	t(83)=1.99	t(26)=2.26	F(1,67)=9.91	chi2(1)=4.84	F(1,38)=7.45	z()=1.98	F(1,60)=8.33	t(34)=2.30	F(1,73)=7.08	chi2(1)=5.28	F(1,53)=5.41	F(1,39)=5.08	F(1,70)=11.28	F(1,101)=4.02	F(1,79)=4.24	F(1,37)=5.76	F(1,18)=4.94	F(1,16)=7.73	F(3,90)=3.29	t(79)=2.21	F(1,87)=1.26	F(1,80)=9.44	chi2(1)=13.0	F(1,66)=4.12
26	25	12	-0.0270318	0.489217	-2.69793	0.00348857	-0.726093	0.233891	3.42982	0.999698	0.706208	0.48	0.654981	0.014586	0.05	0.05	0.173372	t(83)=2.24	t(40)=3.28	t(83)=1.99	t(26)=2.26	F(1,67)=9.91	chi2(1)=4.84	F(1,39)=4.29	z()=1.98	F(1,60)=7.22	t(34)=2.30	F(1,73)=7.08	chi2(1)=5.28	F(1,53)=5.41	F(1,39)=5.08	F(1,70)=11.28	F(1,101)=4.02	F(1,79)=4.24	F(1,37)=5.76	F(1,18)=4.94	F(1,16)=7.73	F(3,90)=3.29	t(79)=2.21	F(1,87)=1.26	F(1,80)=9.44	chi2(1)=13.0	F(1,66)=4.12
26	25	12	0.174785	0.569376	-2.88241	0.00197324	-0.726093	0.233891	3.42982	0.999698	0.706637	0.48	0.654981	0.0144019	0.05	0.05	0.149968	t(83)=2.24	t(40)=3.28	t(83)=1.99	t(26)=2.26	F(1,67)=9.91	chi2(1)=4.84	chi2(1)=3.86	z()=1.98	F(1,60)=7.22	t(34)=2.30	F(1,73)=7.08	chi2(1)=5.28	F(1,53)=5.41	F(1,39)=5.08	F(1,70)=11.28	F(1,101)=4.02	F(1,79)=4.24	F(1,37)=5.76	F(1,18)=4.94	F(1,16)=7.73	F(3,90)=3.29	t(79)=2.21	F(1,87)=1.26	F(1,80)=9.44	chi2(1)=13.0	F(1,66)=4.12
26	25	13	-0.893577	0.185774	-1.94268	0.0260273	-1.68185	0.0462993	3.89697	0.999951	0.705967	0.52	0.5	0.0381794	0.05	0.09	0.285682	t(83)=2.24	t(40)=3.28	t(83)=1.99	t(26)=2.26	F(1,67)=9.91	chi2(1)=4.84	F(1,38)=7.45	z()=1.98	F(1,60)=8.33	t(34)=2.30	F(1,73)=7.08	F(1,73)=11.51	F(1,53)=5.41	F(1,39)=5.08	F(1,70)=11.28	F(1,101)=4.02	F(1,79)=4.24	F(1,37)=5.76	F(1,18)=4.94	F(1,16)=7.73	F(3,90)=3.29	t(79)=2.21	F(1,87)=1.26	F(1,80)=9.44	chi2(1)=13.0	F(1,66)=4.12
26	25	12	-0.393703	0.3469	-2.3753	0.00876744	-1.53159	0.0628123	3.74809	0.999911	0.705978	0.48	0.654981	0.0146855	0.05	0.06	0.218855	t(83)=2.24	t(40)=3.28	t(83)=1.99	t(26)=2.26	F(1,67)=9.91	chi2(1)=4.84	F(1,39)=4.29	z()=1.98	F(1,60)=7.22	t(34)=2.30	F(1,73)=7.08	F(1,73)=11.51	F(1,53)=5.41	F(1,39)=5.08	F(1,70)=11.28	F(1,101)=4.02	F(1,79)=4.24	F(1,37)=5.76	F(1,18)=4.94	F(1,16)=7.73	F(3,90)=3.29	t(79)=2.21	F(1,87)=1.26	F(1,80)=9.44	chi2(1)=13.0	F(1,66)=4.12
26	25	12	-0.191887	0.423915	-2.55977	0.00523706	-1.53159	0.0628123	3.74809	0.999911	0.706408	0.48	0.654981	0.0145003	0.05	0.06	0.192474	t(83)=2.24	t(40)=3.28	t(83)=1.99	t(26)=2.26	F(1,67)=9.91	chi2(1)=4.84	chi2(1)=3.86	z()=1.98	F(1,60)=7.22	t(34)=2.30	F(1,73)=7.08	F(1,73)=11.51	F(1,53)=5.41	F(1,39)=5.08	F(1,70)=11.28	F(1,101)=4.02	F(1,79)=4.24	F(1,37)=5.76	F(1,18)=4.94	F(1,16)=7.73	F(3,90)=3.29	t(79)=2.21	F(1,87)=1.26	F(1,80)=9.44	chi2(1)=13.0	F(1,66)=4.12
26	25	13	-0.682106	0.247586	-2.12882	0.0166345	-1.32349	0.0928356	3.70016	0.999892	0.705967	0.52	0.5	0.0381794	0.05	0.08	0.25655	t(83)=2.24	t(40)=3.28	t(83)=1.99	t(26)=2.26	F(1,67)=9.91	chi2(1)=4.84	F(1,38)=7.45	z()=1.98	F(1,60)=8.33	t(34)=2.30	F(1,73)=7.08	F(1,73)=7.30	F(1,53)=5.41	F(1,39)=5.08	F(1,70)=11.28	F(1,101)=4.02	F(1,79)=4.24	F(1,37)=5.76	F(1,18)=4.94	F(1,16)=7.73	F(3,90)=3.29	t(79)=2.21	F(1,87)=1.26	F(1,80)=9.44	chi2(1)=13.0	F(1,66)=4.12
26	25	12	-0.182233	0.4277	-2.56144	0.00521201	-1.1586	0.123309	3.54325	0.999802	0.705978	0.48	0.654981	0.0146855	0.05	0.06	0.192054	t(83)=2.24	t(40)=3.28	t(83)=1.99	t(26)=2.26	F(1,67)=9.91	chi2(1)=4.84	F(1,39)=4.29	z()=1.98	F(1,60)=7.22	t(34)=2.30	F(1,73)=7.08	F(1,73)=7.30	F(1,53)=5.41	F(1,39)=5.08	F(1,70)=11.28	F(1,101)=4.02	F(1,79)=4.24	F(1,37)=5.76	F(1,18)=4.94	F(1,16)=7.73	F(3,90)=3.29	t(79)=2.21	F(1,87)=1.26	F(1,80)=9.44	chi2(1)=13.0	F(1,66)=4.12
26	25	12	0.0195834	0.507812	-2.74591	0.00301715	-1.1586	0.123309	3.54325	0.999802	0.706408	0.48	0.654981	0.0145003	0.05	0.05	0.16726	t(83)=2.24	t(40)=3.28	t(83)=1.99	t(26)=2.26	F(1,67)=9.91	chi2(1)=4.84	chi2(1)=3.86	z()=1.98	F(1,60)=7.22	t(34)=2.30	F(1,73)=7.08	F(1,73)=7.30	F(1,53)=5.41	F(1,39)=5.08	F(1,70)=11.28	F(1,101)=4.02	F(1,79)=4.24	F(1,37)=5.76	F(1,18)=4.94	F(1,16)=7.73	F(3,90)=3.29	t(79)=2.21	F(1,87)=1.26	F(1,80)=9.44	chi2(1)=13.0	F(1,66)=4.12
26	25	12	-0.0246472	0.490168	-2.70402	0.00342532	-0.681771	0.247692	3.32443	0.999557	0.706197	0.48	0.654981	0.0145909	0.05	0.05	0.17282	t(83)=2.24	t(40)=3.28	t(83)=1.99	t(26)=2.26	F(1,67)=9.91	chi2(1)=4.84	F(1,38)=7.45	z()=1.98	F(1,60)=8.33	t(34)=2.30	F(1,73)=7.08	chi2(1)=5.28	F(1,53)=5.41	F(1,39)=5.08	F(1,70)=6.09	F(1,101)=4.02	F(1,79)=4.24	F(1,37)=5.13	F(1,18)=4.59	F(1,16)=7.73	F(3,90)=3.29	t(79)=2.21	F(1,87)=1.26	F(1,80)=9.44	chi2(1)=13.0	F(1,66)=4.12
26	25	11	0.475226	0.682687	-3.13663	0.000854498	-0.483416	0.3144	3.15056	0.999185	0.706208	0.44	0.787822	0.00486893	0.05	0.05	0.120648	t(83)=2.24	t(40)=3.28	t(83)=1.99	t(26)=2.26	F(1,67)=9.91	chi2(1)=4.84	F(1,39)=4.29	z()=1.98	F(1,60)=7.22	t(34)=2.30	F(1,73)=7.08	chi2(1)=5.28	F(1,53)=5.41	F(1,39)=5.08	F(1,70)=6.09	F(1,101)=4.02	F(1,79)=4.24	F(1,37)=5.13	F(1,18)=4.59	F(1,16)=7.73	F(3,90)=3.29	t(79)=2.21	F(1,87)=1.26	F(1,80)=9.44	chi2(1)=13.0	F(1,66)=4.12
26	25	11	0.677043	0.750811	-3.32111	0.000448304	-0.483416	0.3144	3.15056	0.999185	0.706637	0.44	0.787822	0.00479827	0.05	0.05	0.102862	t(83)=2.24	t(40)=3.28	t(83)=1.99	t(26)=2.26	F(1,67)=9.91	chi2(1)=4.84	chi2(1)=3.86	z()=1.98	F(1,60)=7.22	t(34)=2.30	F(1,73)=7.08	chi2(1)=5.28	F(1,53)=5.41	F(1,39)=5.08	F(1,70)=6.09	F(1,101)=4.02	F(1,79)=4.24	F(1,37)=5.13	F(1,18)=4.59	F(1,16)=7.73	F(3,90)=3.29	t(79)=2.21	F(1,87)=1.26	F(1,80)=9.44	chi2(1)=13.0	F(1,66)=4.12
26	25	12	-0.391319	0.347781	-2.38138	0.00862392	-1.48726	0.0684726	3.6427	0.999865	0.705967	0.48	0.654981	0.0146904	0.05	0.06	0.218105	t(83)=2.24	t(40)=3.28	t(83)=1.99	t(26)=2.26	F(1,67)=9.91	chi2(1)=4.84	F(1,38)=7.45	z()=1.98	F(1,60)=8.33	t(34)=2.30	F(1,73)=7.08	F(1,73)=11.51	F(1,53)=5.41	F(1,39)=5.08	F(1,70)=6.09	F(1,101)=4.02	F(1,79)=4.24	F(1,37)=5.13	F(1,18)=4.59	F(1,16)=7.73	F(3,90)=3.29	t(79)=2.21	F(1,87)=1.26	F(1,80)=9.44	chi2(1)=13.0	F(1,66)=4.12
26	25	11	0.108554	0.543222	-2.814	0.00244649	-1.32473	0.092631	3.48297	0.999752	0.705978	0.44	0.787822	0.00490719	0.05	0.05	0.157914	t(83)=2.24	t(40)=3.28	t(83)=1.99	t(26)=2.26	F(1,67)=9.91	chi2(1)=4.84	F(1,39)=4.29	z()=1.98	F(1,60)=7.22	t(34)=2.30	F(1,73)=7.08	F(1,73)=11.51	F(1,53)=5.41	F(1,39)=5.08	F(1,70)=6.09	F(1,101)=4.02	F(1,79)=4.24	F(1,37)=5.13	F(1,18)=4.59	F(1,16)=7.73	F(3,90)=3.29	t(79)=2.21	F(1,87)=1.26	F(1,80)=9.44	chi2(1)=13.0	F(1,66)=4.12
26	25	11	0.310371	0.621861	-2.99847	0.00135669	-1.32473	0.092631	3.48297	0.999752	0.706408	0.44	0.787822	0.00483604	0.05	0.05	0.136144	t(83)=2.24	t(40)=3.28	t(83)=1.99	t(26)=2.26	F(1,67)=9.91	chi2(1)=4.84	chi2(1)=3.86	z()=1.98	F(1,60)=7.22	t(34)=2.30	F(1,73)=7.08	F(1,73)=11.51	F(1,53)=5.41	F(1,39)=5.08	F(1,70)=6.09	F(1,101)=4.02	F(1,79)=4.24	F(1,37)=5.13	F(1,18)=4.59	F(1,16)=7.73	F(3,90)=3.29	t(79)=2.21	F(1,87)=1.26	F(1,80)=9.44	chi2(1)=13.0	F(1,66)=4.12
26	25	12	-0.179849	0.428636	-2.56752	0.00512141	-1.11428	0.13258	3.43786	0.999707	0.705967	0.48	0.654981	0.0146904	0.05	0.06	0.191436	t(83)=2.24	t(40)=3.28	t(83)=1.99	t(26)=2.26	F(1,67)=9.91	chi2(1)=4.84	F(1,38)=7.45	z()=1.98	F(1,60)=8.33	t(34)=2.30	F(1,73)=7.08	F(1,73)=7.30	F(1,53)=5.41	F(1,39)=5.08	F(1,70)=6.09	F(1,101)=4.02	F(1,79)=4.24	F(1,37)=5.13	F(1,18)=4.59	F(1,16)=7.73	F(3,90)=3.29	t(79)=2.21	F(1,87)=1.26	F(1,80)=9.44	chi2(1)=13.0	F(1,66)=4.12
26	25	11	0.320025	0.625525	-3.00014	0.00134929	-0.935156	0.174854	3.26903	0.99946	0.705978	0.44	0.787822	0.00490719	0.05	0.05	0.135693	t(83)=2.24	t(40)=3.28	t(83)=1.99	t(26)=2.26	F(1,67)=9.91	chi2(1)=4.84	F(1,39)=4.29	z()=1.98	F(1,60)=7.22	t(34)=2.30	F(1,73)=7.08	F(1,73)=7.30	F(1,53)=5.41	F(1,39)=5.08	F(1,70)=6.09	F(1,101)=4.02	F(1,79)=4.24	F(1,37)=5.13	F(1,18)=4.59	F(1,16)=7.73	F(3,90)=3.29	t(79)=2.21	F(1,87)=1.26	F(1,80)=9.44	chi2(1)=13.0	F(1,66)=4.12
26	25	11	0.521841	0.69911	-3.18461	0.000724743	-0.935156	0.174854	3.26903	0.99946	0.706408	0.44	0.787822	0.00483604	0.05	0.05	0.116006	t(83)=2.24	t(40)=3.28	t(83)=1.99	t(26)=2.26	F(1,67)=9.91	chi2(1)=4.84	chi2(1)=3.86	z()=1.98	F(1,60)=7.22	t(34)=2.30	F(1,73)=7.08	F(1,73)=7.30	F(1,53)=5.41	F(1,39)=5.08	F(1,70)=6.09	F(1,101)=4.02	F(1,79)=4.24	F(1,37)=5.13	F(1,18)=4.59	F(1,16)=7.73	F(3,90)=3.29	t(79)=2.21	F(1,87)=1.26	F(1,80)=9.44	chi2(1)=13.0	F(1,66)=4.12
26	25	12	-0.0347095	0.486156	-2.69542	0.003515	-0.708852	0.239208	3.33156	0.999568	0.706197	0.48	0.654981	0.0145909	0.05	0.05	0.173975	t(83)=2.24	t(40)=3.28	t(83)=1.99	t(26)=2.26	F(1,67)=9.91	chi2(1)=4.84	F(1,38)=7.45	z()=1.98	F(1,60)=8.33	t(34)=2.30	F(1,73)=7.08	chi2(1)=5.28	F(1,53)=5.41	F(1,39)=5.08	F(1,70)=6.20	F(1,101)=4.02	F(1,79)=4.24	F(1,37)=5.13	F(1,18)=4.59	F(1,16)=7.73	F(3,90)=3.29	t(79)=2.21	F(1,87)=1.26	F(1,80)=9.44	chi2(1)=13.0	F(1,66)=4.12
26	25	11	0.465164	0.679093	-3.12803	0.000879899	-0.511701	0.30443	3.158	0.999206	0.706208	0.44	0.787822	0.00486893	0.05	0.05	0.121569	t(83)=2.24	t(40)=3.28	t(83)=1.99	t(26)=2.26	F(1,67)=9.91	chi2(1)=4.84	F(1,39)=4.29	z()=1.98	F(1,60)=7.22	t(34)=2.30	F(1,73)=7.08	chi2(1)=5.28	F(1,53)=5.41	F(1,39)=5.08	F(1,70)=6.20	F(1,101)=4.02	F(1,79)=4.24	F(1,37)=5.13	F(1,18)=4.59	F(1,16)=7.73	F(3,90)=3.29	t(79)=2.21	F(1,87)=1.26	F(1,80)=9.44	chi2(1)=13.0	F(1,66)=4.12
26	25	11	0.66698	0.747608	-3.31251	0.000462316	-0.511701	0.30443	3.158	0.999206	0.706637	0.44	0.787822	0.00479827	0.05	0.05	0.103663	t(83)=2.24	t(40)=3.28	t(83)=1.99	t(26)=2.26	F(1,67)=9.91	chi2(1)=4.84	chi2(1)=3.86	z()=1.98	F(1,60)=7.22	t(34)=2.30	F(1,73)=7.08	chi2(1)=5.28	F(1,53)=5.41	F(1,39)=5.08	F(1,70)=6.20	F(1,101)=4.02	F(1,79)=4.24	F(1,37)=5.13	F(1,18)=4.59	F(1,16)=7.73	F(3,90)=3.29	t(79)=2.21	F(1,87)=1.26	F(1,80)=9.44	chi2(1)=13.0	F(1,66)=4.12
26	25	12	-0.401381	0.34407	-2.37278	0.00882734	-1.51435	0.0649692	3.64983	0.999869	0.705967	0.48	0.654981	0.0146904	0.05	0.06	0.219397	t(83)=2.24	t(40)=3.28	t(83)=1.99	t(26)=2.26	F(1,67)=9.91	chi2(1)=4.84	F(1,38)=7.45	z()=1.98	F(1,60)=8.33	t(34)=2.30	F(1,73)=7.08	F(1,73)=11.51	F(1,53)=5.41	F(1,39)=5.08	F(1,70)=6.20	F(1,101)=4.02	F(1,79)=4.24	F(1,37)=5.13	F(1,18)=4.59	F(1,16)=7.73	F(3,90)=3.29	t(79)=2.21	F(1,87)=1.26	F(1,80)=9.44	chi2(1)=13.0	F(1,66)=4.12
26	25	11	0.0984921	0.539229	-2.8054	0.00251274	-1.35301	0.088026	3.49042	0.999759	0.705978	0.44	0.787822	0.00490719	0.05	0.05	0.159036	t(83)=2.24	t(40)=3.28	t(83)=1.99	t(26)=2.26	F(1,67)=9.91	chi2(1)=4.84	F(1,39)=4.29	z()=1.98	F(1,60)=7.22	t(34)=2.30	F(1,73)=7.08	F(1,73)=11.51	F(1,53)=5.41	F(1,39)=5.08	F(1,70)=6.20	F(1,101)=4.02	F(1,79)=4.24	F(1,37)=5.13	F(1,18)=4.59	F(1,16)=7.73	F(3,90)=3.29	t(79)=2.21	F(1,87)=1.26	F(1,80)=9.44	chi2(1)=13.0	F(1,66)=4.12
26	25	11	0.300309	0.618029	-2.98987	0.00139548	-1.35301	0.088026	3.49042	0.999759	0.706408	0.44	0.787822	0.00483604	0.05	0.05	0.137158	t(83)=2.24	t(40)=3.28	t(83)=1.99	t(26)=2.26	F(1,67)=9.91	chi2(1)=4.84	chi2(1)=3.86	z()=1.98	F(1,60)=7.22	t(34)=2.30	F(1,73)=7.08	F(1,73)=11.51	F(1,53)=5.41	F(1,39)=5.08	F(1,70)=6.20	F(1,101)=4.02	F(1,79)=4.24	F(1,37)=5.13	F(1,18)=4.59	F(1,16)=7.73	F(3,90)=3.29	t(79)=2.21	F(1,87)=1.26	F(1,80)=9.44	chi2(1)=13.0	F(1,66)=4.12
26	25	12	-0.189911	0.424689	-2.55892	0.00524985	-1.14136	0.12686	3.44499	0.999714	0.705967	0.48	0.654981	0.0146904	0.05	0.06	0.19265	t(83)=2.24	t(40)=3.28	t(83)=1.99	t(26)=2.26	F(1,67)=9.91	chi2(1)=4.84	F(1,38)=7.45	z()=1.98	F(1,60)=8.33	t(34)=2.30	F(1,73)=7.08	F(1,73)=7.30	F(1,53)=5.41	F(1,39)=5.08	F(1,70)=6.20	F(1,101)=4.02	F(1,79)=4.24	F(1,37)=5.13	F(1,18)=4.59	F(1,16)=7.73	F(3,90)=3.29	t(79)=2.21	F(1,87)=1.26	F(1,80)=9.44	chi2(1)=13.0	F(1,66)=4.12
26	25	11	0.309962	0.621705	-2.99154	0.00138788	-0.963441	0.167663	3.27647	0.999474	0.705978	0.44	0.787822	0.00490719	0.05	0.05	0.136705	t(83)=2.24	t(40)=3.28	t(83)=1.99	t(26)=2.26	F(1,67)=9.91	chi2(1)=4.84	F(1,39)=4.29	z()=1.98	F(1,60)=7.22	t(34)=2.30	F(1,73)=7.08	F(1,73)=7.30	F(1,53)=5.41	F(1,39)=5.08	F(1,70)=6.20	F(1,101)=4.02	F(1,79)=4.24	F(1,37)=5.13	F(1,18)=4.59	F(1,16)=7.73	F(3,90)=3.29	t(79)=2.21	F(1,87)=1.26	F(1,80)=9.44	chi2(1)=13.0	F(1,66)=4.12
26	25	11	0.511779	0.695597	-3.17601	0.000746574	-0.963441	0.167663	3.27647	0.999474	0.706408	0.44	0.787822	0.00483604	0.05	0.05	0.116895	t(83)=2.24	t(40)=3.28	t(83)=1.99	t(26)=2.26	F(1,67)=9.91	chi2(1)=4.84	chi2(1)=3.86	z()=1.98	F(1,60)=7.22	t(34)=2.30	F(1,73)=7.08	F(1,73)=7.30	F(1,53)=5.41	F(1,39)=5.08	F(1,70)=6.20	F(1,101)=4.02	F(1,79)=4.24	F(1,37)=5.13	F(1,18)=4.59	F(1,16)=7.73	F(3,90)=3.29	t(79)=2.21	F(1,87)=1.26	F(1,80)=9.44	chi2(1)=13.0	F(1,66)=4.12
26	25	12	-0.0902453	0.464046	-2.64779	0.00405096	-0.839243	0.200667	3.3737	0.999629	0.706197	0.48	0.654981	0.0145909	0.05	0.05	0.180435	t(83)=2.24	t(40)=3.28	t(83)=1.99	t(26)=2.26	F(1,67)=9.91	chi2(1)=4.84	F(1,38)=7.45	z()=1.98	F(1,60)=8.33	t(34)=2.30	F(1,73)=7.08	chi2(1)=5.28	F(1,53)=5.41	F(1,39)=5.08	F(1,70)=6.88	F(1,101)=4.02	F(1,79)=4.24	F(1,37)=5.13	F(1,18)=4.59	F(1,16)=7.73	F(3,90)=3.29	t(79)=2.21	F(1,87)=1.26	F(1,80)=9.44	chi2(1)=13.0	F(1,66)=4.12
26	25	11	0.409628	0.658961	-3.08041	0.00103359	-0.64789	0.258528	3.20202	0.999318	0.706208	0.44	0.787822	0.00486893	0.05	0.05	0.126759	t(83)=2.24	t(40)=3.28	t(83)=1.99	t(26)=2.26	F(1,67)=9.91	chi2(1)=4.84	F(1,39)=4.29	z()=1.98	F(1,60)=7.22	t(34)=2.30	F(1,73)=7.08	chi2(1)=5.28	F(1,53)=5.41	F(1,39)=5.08	F(1,70)=6.88	F(1,101)=4.02	F(1,79)=4.24	F(1,37)=5.13	F(1,18)=4.59	F(1,16)=7.73	F(3,90)=3.29	t(79)=2.21	F(1,87)=1.26	F(1,80)=9.44	chi2(1)=13.0	F(1,66)=4.12
26	25	11	0.611445	0.729547	-3.26488	0.000547549	-0.64789	0.258528	3.20202	0.999318	0.706637	0.44	0.787822	0.00479827	0.05	0.05	0.108112	t(83)=2.24	t(40)=3.28	t(83)=1.99	t(26)=2.26	F(1,67)=9.91	chi2(1)=4.84	chi2(1)=3.86	z()=1.98	F(1,60)=7.22	t(34)=2.30	F(1,73)=7.08	chi2(1)=5.28	F(1,53)=5.41	F(1,39)=5.08	F(1,70)=6.88	F(1,101)=4.02	F(1,79)=4.24	F(1,37)=5.13	F(1,18)=4.59	F(1,16)=7.73	F(3,90)=3.29	t(79)=2.21	F(1,87)=1.26	F(1,80)=9.44	chi2(1)=13.0	F(1,66)=4.12
26	25	12	-0.456917	0.323865	-2.32515	0.0100318	-1.64474	0.0500121	3.69197	0.999889	0.705967	0.48	0.654981	0.0146904	0.05	0.07	0.226507	t(83)=2.24	t(40)=3.28	t(83)=1.99	t(26)=2.26	F(1,67)=9.91	chi2(1)=4.84	F(1,38)=7.45	z()=1.98	F(1,60)=8.33	t(34)=2.30	F(1,73)=7.08	F(1,73)=11.51	F(1,53)=5.41	F(1,39)=5.08	F(1,70)=6.88	F(1,101)=4.02	F(1,79)=4.24	F(1,37)=5.13	F(1,18)=4.59	F(1,16)=7.73	F(3,90)=3.29	t(79)=2.21	F(1,87)=1.26	F(1,80)=9.44	chi2(1)=13.0	F(1,66)=4.12
26	25	11	0.0429564	0.517132	-2.75777	0.00290986	-1.4892	0.0682173	3.53443	0.999796	0.705978	0.44	0.787822	0.00490719	0.05	0.05	0.165365	t(83)=2.24	t(40)=3.28	t(83)=1.99	t(26)=2.26	F(1,67)=9.91	chi2(1)=4.84	F(1,39)=4.29	z()=1.98	F(1,60)=7.22	t(34)=2.30	F(1,73)=7.08	F(1,73)=11.51	F(1,53)=5.41	F(1,39)=5.08	F(1,70)=6.88	F(1,101)=4.02	F(1,79)=4.24	F(1,37)=5.13	F(1,18)=4.59	F(1,16)=7.73	F(3,90)=3.29	t(79)=2.21	F(1,87)=1.26	F(1,80)=9.44	chi2(1)=13.0	F(1,66)=4.12
26	25	11	0.244773	0.596684	-2.94224	0.00162922	-1.4892	0.0682173	3.53443	0.999796	0.706408	0.44	0.787822	0.00483604	0.05	0.05	0.14276	t(83)=2.24	t(40)=3.28	t(83)=1.99	t(26)=2.26	F(1,67)=9.91	chi2(1)=4.84	chi2(1)=3.86	z()=1.98	F(1,60)=7.22	t(34)=2.30	F(1,73)=7.08	F(1,73)=11.51	F(1,53)=5.41	F(1,39)=5.08	F(1,70)=6.88	F(1,101)=4.02	F(1,79)=4.24	F(1,37)=5.13	F(1,18)=4.59	F(1,16)=7.73	F(3,90)=3.29	t(79)=2.21	F(1,87)=1.26	F(1,80)=9.44	chi2(1)=13.0	F(1,66)=4.12
26	25	12	-0.245447	0.403055	-2.5113	0.00601445	-1.27175	0.101731	3.48713	0.999756	0.705967	0.48	0.654981	0.0146904	0.05	0.06	0.199422	t(83)=2.24	t(40)=3.28	t(83)=1.99	t(26)=2.26	F(1,67)=9.91	chi2(1)=4.84	F(1,38)=7.45	z()=1.98	F(1,60)=8.33	t(34)=2.30	F(1,73)=7.08	F(1,73)=7.30	F(1,53)=5.41	F(1,39)=5.08	F(1,70)=6.88	F(1,101)=4.02	F(1,79)=4.24	F(1,37)=5.13	F(1,18)=4.59	F(1,16)=7.73	F(3,90)=3.29	t(79)=2.21	F(1,87)=1.26	F(1,80)=9.44	chi2(1)=13.0	F(1,66)=4.12
26	25	11	0.254426	0.600417	-2.94391	0.00162047	-1.09963	0.135747	3.32049	0.999551	0.705978	0.44	0.787822	0.00490719	0.05	0.05	0.142416	t(83)=2.24	t(40)=3.28	t(83)=1.99	t(26)=2.26	F(1,67)=9.91	chi2(1)=4.84	F(1,39)=4.29	z()=1.98	F(1,60)=7.22	t(34)=2.30	F(1,73)=7.08	F(1,73)=7.30	F(1,53)=5.41	F(1,39)=5.08	F(1,70)=6.88	F(1,101)=4.02	F(1,79)=4.24	F(1,37)=5.13	F(1,18)=4.59	F(1,16)=7.73	F(3,90)=3.29	t(79)=2.21	F(1,87)=1.26	F(1,80)=9.44	chi2(1)=13.0	F(1,66)=4.12
26	25	11	0.456243	0.675892	-3.12838	0.00087885	-1.09963	0.135747	3.32049	0.999551	0.706408	0.44	0.787822	0.00483604	0.05	0.05	0.121911	t(83)=2.24	t(40)=3.28	t(83)=1.99	t(26)=2.26	F(1,67)=9.91	chi2(1)=4.84	chi2(1)=3.86	z()=1.98	F(1,60)=7.22	t(34)=2.30	F(1,73)=7.08	F(1,73)=7.30	F(1,53)=5.41	F(1,39)=5.08	F(1,70)=6.88	F(1,101)=4.02	F(1,79)=4.24	F(1,37)=5.13	F(1,18)=4.59	F(1,16)=7.73	F(3,90)=3.29	t(79)=2.21	F(1,87)=1.26	F(1,80)=9.44	chi2(1)=13.0	F(1,66)=4.12
26	25	12	-0.180971	0.428195	-2.56918	0.00509694	-1.01694	0.154592	3.45191	0.999722	0.706197	0.48	0.654981	0.0145909	0.05	0.06	0.191297	t(83)=2.24	t(40)=3.28	t(83)=1.99	t(26)=2.26	F(1,67)=9.91	chi2(1)=4.84	F(1,38)=7.45	z()=1.98	F(1,60)=8.33	t(34)=2.30	F(1,73)=7.08	chi2(1)=5.28	F(1,53)=5.41	F(1,39)=5.08	F(1,70)=8.28	F(1,101)=4.02	F(1,79)=4.24	F(1,37)=5.13	F(1,18)=4.59	F(1,16)=7.73	F(3,90)=3.29	t(79)=2.21	F(1,87)=1.26	F(1,80)=9.44	chi2(1)=13.0	F(1,66)=4.12
26	25	11	0.318902	0.6251	-3.0018	0.00134196	-0.833486	0.202285	3.2837	0.999488	0.706208	0.44	0.787822	0.00486893	0.05	0.05	0.135624	t(83)=2.24	t(40)=3.28	t(83)=1.99	t(26)=2.26	F(1,67)=9.91	chi2(1)=4.84	F(1,39)=4.29	z()=1.98	F(1,60)=7.22	t(34)=2.30	F(1,73)=7.08	chi2(1)=5.28	F(1,53)=5.41	F(1,39)=5.08	F(1,70)=8.28	F(1,101)=4.02	F(1,79)=4.24	F(1,37)=5.13	F(1,18)=4.59	F(1,16)=7.73	F(3,90)=3.29	t(79)=2.21	F(1,87)=1.26	F(1,80)=9.44	chi2(1)=13.0	F(1,66)=4.12
26	25	11	0.520719	0.698719	-3.18627	0.000720596	-0.833486	0.202285	3.2837	0.999488	0.706637	0.44	0.787822	0.00479827	0.05	0.05	0.115963	t(83)=2.24	t(40)=3.28	t(83)=1.99	t(26)=2.26	F(1,67)=9.91	chi2(1)=4.84	chi2(1)=3.86	z()=1.98	F(1,60)=7.22	t(34)=2.30	F(1,73)=7.08	chi2(1)=5.28	F(1,53)=5.41	F(1,39)=5.08	F(1,70)=8.28	F(1,101)=4.02	F(1,79)=4.24	F(1,37)=5.13	F(1,18)=4.59	F(1,16)=7.73	F(3,90)=3.29	t(79)=2.21	F(1,87)=1.26	F(1,80)=9.44	chi2(1)=13.0	F(1,66)=4.12
26	25	11	-0.116618	0.453582	-2.61926	0.00440608	-1.8132	0.0349002	3.67927	0.999883	0.705978	0.44	0.787822	0.00490719	0.05	0.05	0.184028	t(83)=2.24	t(40)=3.28	t(83)=1.99	t(26)=2.26	F(1,67)=9.91	chi2(1)=4.84	F(1,39)=4.29	z()=1.98	F(1,60)=8.33	t(34)=2.30	F(1,73)=7.08	F(1,73)=11.51	F(1,53)=5.41	F(1,39)=5.08	F(1,70)=8.28	F(1,101)=4.02	F(1,79)=4.24	F(1,37)=5.13	F(1,18)=4.59	F(1,16)=7.73	F(3,90)=3.29	t(79)=2.21	F(1,87)=1.26	F(1,80)=9.44	chi2(1)=13.0	F(1,66)=4.12
26	25	11	0.0851992	0.533948	-2.80373	0.00252575	-1.8132	0.0349002	3.67927	0.999883	0.706408	0.44	0.787822	0.00483604	0.05	0.05	0.159642	t(83)=2.24	t(40)=3.28	t(83)=1.99	t(26)=2.26	F(1,67)=9.91	chi2(1)=4.84	chi2(1)=3.86	z()=1.98	F(1,60)=8.33	t(34)=2.30	F(1,73)=7.08	F(1,73)=11.51	F(1,53)=5.41	F(1,39)=5.08	F(1,70)=8.28	F(1,101)=4.02	F(1,79)=4.24	F(1,37)=5.13	F(1,18)=4.59	F(1,16)=7.73	F(3,90)=3.29	t(79)=2.21	F(1,87)=1.26	F(1,80)=9.44	chi2(1)=13.0	F(1,66)=4.12
26	25	12	-0.478794	0.316043	-2.30645	0.0105428	-1.68992	0.045522	3.70972	0.999896	0.705967	0.48	0.654981	0.0146904	0.05	0.07	0.229313	t(83)=2.24	t(40)=3.28	t(83)=1.99	t(26)=2.26	F(1,67)=9.91	chi2(1)=4.84	F(1,38)=7.45	z()=1.98	F(1,60)=7.22	t(34)=2.30	F(1,73)=7.08	F(1,73)=11.51	F(1,53)=5.41	F(1,39)=5.08	F(1,70)=8.28	F(1,101)=4.02	F(1,79)=4.24	F(1,37)=5.13	F(1,18)=4.59	F(1,16)=7.73	F(3,90)=3.29	t(79)=2.21	F(1,87)=1.26	F(1,80)=9.44	chi2(1)=13.0	F(1,66)=4.12
26	25	11	0.0948525	0.537784	-2.8054	0.00251273	-1.42363	0.0772764	3.46532	0.999735	0.705978	0.44	0.787822	0.00490719	0.05	0.05	0.159241	t(83)=2.24	t(40)=3.28	t(83)=1.99	t(26)=2.26	F(1,67)=9.91	chi2(1)=4.84	F(1,39)=4.29	z()=1.98	F(1,60)=8.33	t(34)=2.30	F(1,73)=7.08	F(1,73)=7.30	F(1,53)=5.41	F(1,39)=5.08	F(1,70)=8.28	F(1,101)=4.02	F(1,79)=4.24	F(1,37)=5.13	F(1,18)=4.59	F(1,16)=7.73	F(3,90)=3.29	t(79)=2.21	F(1,87)=1.26	F(1,80)=9.44	chi2(1)=13.0	F(1,66)=4.12
26	25	11	0.296669	0.61664	-2.98987	0.00139547	-1.42363	0.0772764	3.46532	0.999735	0.706408	0.44	0.787822	0.00483604	0.05	0.05	0.137363	t(83)=2.24	t(40)=3.28	t(83)=1.99	t(26)=2.26	F(1,67)=9.91	chi2(1)=4.84	chi2(1)=3.86	z()=1.98	F(1,60)=8.33	t(34)=2.30	F(1,73)=7.08	F(1,73)=7.30	F(1,53)=5.41	F(1,39)=5.08	F(1,70)=8.28	F(1,101)=4.02	F(1,79)=4.24	F(1,37)=5.13	F(1,18)=4.59	F(1,16)=7.73	F(3,90)=3.29	t(79)=2.21	F(1,87)=1.26	F(1,80)=9.44	chi2(1)=13.0	F(1,66)=4.12
26	25	12	-0.267324	0.39461	-2.49259	0.00634081	-1.31693	0.0939309	3.50488	0.999772	0.705967	0.48	0.654981	0.0146904	0.05	0.06	0.202109	t(83)=2.24	t(40)=3.28	t(83)=1.99	t(26)=2.26	F(1,67)=9.91	chi2(1)=4.84	F(1,38)=7.45	z()=1.98	F(1,60)=7.22	t(34)=2.30	F(1,73)=7.08	F(1,73)=7.30	F(1,53)=5.41	F(1,39)=5.08	F(1,70)=8.28	F(1,101)=4.02	F(1,79)=4.24	F(1,37)=5.13	F(1,18)=4.59	F(1,16)=7.73	F(3,90)=3.29	t(79)=2.21	F(1,87)=1.26	F(1,80)=9.44	chi2(1)=13.0	F(1,66)=4.12
26	25	11	0.393632	0.653074	-3.06584	0.00108531	-0.657405	0.25546	3.22316	0.999366	0.706208	0.44	0.787822	0.00486893	0.05	0.05	0.128325	t(83)=2.24	t(40)=3.28	t(83)=1.99	t(26)=2.26	F(1,67)=9.91	chi2(1)=4.84	F(1,39)=4.29	z()=1.98	F(1,60)=8.33	t(34)=2.30	F(1,73)=7.08	chi2(1)=5.28	F(1,53)=5.41	F(1,39)=5.08	F(1,70)=6.23	F(1,101)=4.02	F(1,79)=4.24	F(1,37)=5.13	F(1,18)=4.59	F(1,16)=7.73	F(3,90)=3.29	t(79)=2.21	F(1,87)=1.26	F(1,80)=9.44	chi2(1)=13.0	F(1,66)=4.12
26	25	11	0.595449	0.724228	-3.25031	0.000576392	-0.657405	0.25546	3.22316	0.999366	0.706637	0.44	0.787822	0.00479827	0.05	0.05	0.109537	t(83)=2.24	t(40)=3.28	t(83)=1.99	t(26)=2.26	F(1,67)=9.91	chi2(1)=4.84	chi2(1)=3.86	z()=1.98	F(1,60)=8.33	t(34)=2.30	F(1,73)=7.08	chi2(1)=5.28	F(1,53)=5.41	F(1,39)=5.08	F(1,70)=6.23	F(1,101)=4.02	F(1,79)=4.24	F(1,37)=5.13	F(1,18)=4.59	F(1,16)=7.73	F(3,90)=3.29	t(79)=2.21	F(1,87)=1.26	F(1,80)=9.44	chi2(1)=13.0	F(1,66)=4.12
26	25	12	0.0314552	0.512547	-2.75303	0.00295235	-0.583323	0.279838	3.27303	0.999468	0.706197	0.48	0.654981	0.0145909	0.05	0.05	0.166347	t(83)=2.24	t(40)=3.28	t(83)=1.99	t(26)=2.26	F(1,67)=9.91	chi2(1)=4.84	F(1,38)=7.45	z()=1.98	F(1,60)=7.22	t(34)=2.30	F(1,73)=7.08	chi2(1)=5.28	F(1,53)=5.41	F(1,39)=5.08	F(1,70)=6.23	F(1,101)=4.02	F(1,79)=4.24	F(1,37)=5.13	F(1,18)=4.59	F(1,16)=7.73	F(3,90)=3.29	t(79)=2.21	F(1,87)=1.26	F(1,80)=9.44	chi2(1)=13.0	F(1,66)=4.12
26	25	11	0.0269602	0.510754	-2.7432	0.00304218	-1.49871	0.0669738	3.55558	0.999811	0.705978	0.44	0.787822	0.00490719	0.05	0.05	0.167145	t(83)=2.24	t(40)=3.28	t(83)=1.99	t(26)=2.26	F(1,67)=9.91	chi2(1)=4.84	F(1,39)=4.29	z()=1.98	F(1,60)=8.33	t(34)=2.30	F(1,73)=7.08	F(1,73)=11.51	F(1,53)=5.41	F(1,39)=5.08	F(1,70)=6.23	F(1,101)=4.02	F(1,79)=4.24	F(1,37)=5.13	F(1,18)=4.59	F(1,16)=7.73	F(3,90)=3.29	t(79)=2.21	F(1,87)=1.26	F(1,80)=9.44	chi2(1)=13.0	F(1,66)=4.12
26	25	11	0.228777	0.590479	-2.92767	0.00170754	-1.49871	0.0669738	3.55558	0.999811	0.706408	0.44	0.787822	0.00483604	0.05	0.05	0.144253	t(83)=2.24	t(40)=3.28	t(83)=1.99	t(26)=2.26	F(1,67)=9.91	chi2(1)=4.84	chi2(1)=3.86	z()=1.98	F(1,60)=8.33	t(34)=2.30	F(1,73)=7.08	F(1,73)=11.51	F(1,53)=5.41	F(1,39)=5.08	F(1,70)=6.23	F(1,101)=4.02	F(1,79)=4.24	F(1,37)=5.13	F(1,18)=4.59	F(1,16)=7.73	F(3,90)=3.29	t(79)=2.21	F(1,87)=1.26	F(1,80)=9.44	chi2(1)=13.0	F(1,66)=4.12
26	25	12	-0.335216	0.368731	-2.43039	0.00754131	-1.38882	0.0824443	3.5913	0.999835	0.705967	0.48	0.654981	0.0146904	0.05	0.06	0.210953	t(83)=2.24	t(40)=3.28	t(83)=1.99	t(26)=2.26	F(1,67)=9.91	chi2(1)=4.84	F(1,38)=7.45	z()=1.98	F(1,60)=7.22	t(34)=2.30	F(1,73)=7.08	F(1,73)=11.51	F(1,53)=5.41	F(1,39)=5.08	F(1,70)=6.23	F(1,101)=4.02	F(1,79)=4.24	F(1,37)=5.13	F(1,18)=4.59	F(1,16)=7.73	F(3,90)=3.29	t(79)=2.21	F(1,87)=1.26	F(1,80)=9.44	chi2(1)=13.0	F(1,66)=4.12
26	25	11	0.23843	0.594226	-2.92934	0.00169841	-1.10914	0.133684	3.34163	0.999584	0.705978	0.44	0.787822	0.00490719	0.05	0.05	0.143838	t(83)=2.24	t(40)=3.28	t(83)=1.99	t(26)=2.26	F(1,67)=9.91	chi2(1)=4.84	F(1,39)=4.29	z()=1.98	F(1,60)=8.33	t(34)=2.30	F(1,73)=7.08	F(1,73)=7.30	F(1,53)=5.41	F(1,39)=5.08	F(1,70)=6.23	F(1,101)=4.02	F(1,79)=4.24	F(1,37)=5.13	F(1,18)=4.59	F(1,16)=7.73	F(3,90)=3.29	t(79)=2.21	F(1,87)=1.26	F(1,80)=9.44	chi2(1)=13.0	F(1,66)=4.12
26	25	11	0.440247	0.670121	-3.11382	0.000923426	-1.10914	0.133684	3.34163	0.999584	0.706408	0.44	0.787822	0.00483604	0.05	0.05	0.123424	t(83)=2.24	t(40)=3.28	t(83)=1.99	t(26)=2.26	F(1,67)=9.91	chi2(1)=4.84	chi2(1)=3.86	z()=1.98	F(1,60)=8.33	t(34)=2.30	F(1,73)=7.08	F(1,73)=7.30	F(1,53)=5.41	F(1,39)=5.08	F(1,70)=6.23	F(1,101)=4.02	F(1,79)=4.24	F(1,37)=5.13	F(1,18)=4.59	F(1,16)=7.73	F(3,90)=3.29	t(79)=2.21	F(1,87)=1.26	F(1,80)=9.44	chi2(1)=13.0	F(1,66)=4.12
26	25	12	-0.123746	0.450758	-2.61653	0.00444143	-1.01583	0.154855	3.38646	0.999646	0.705967	0.48	0.654981	0.0146904	0.05	0.05	0.184608	t(83)=2.24	t(40)=3.28	t(83)=1.99	t(26)=2.26	F(1,67)=9.91	chi2(1)=4.84	F(1,38)=7.45	z()=1.98	F(1,60)=7.22	t(34)=2.30	F(1,73)=7.08	F(1,73)=7.30	F(1,53)=5.41	F(1,39)=5.08	F(1,70)=6.23	F(1,101)=4.02	F(1,79)=4.24	F(1,37)=5.13	F(1,18)=4.59	F(1,16)=7.73	F(3,90)=3.29	t(79)=2.21	F(1,87)=1.26	F(1,80)=9.44	chi2(1)=13.0	F(1,66)=4.12
26	25	11	0.10885	0.543339	-2.81695	0.00242413	-1.22482	0.110322	3.49415	0.999762	0.706208	0.44	0.787822	0.00486893	0.05	0.05	0.157662	t(83)=2.24	t(40)=3.28	t(83)=1.99	t(26)=2.26	F(1,67)=9.91	chi2(1)=4.84	F(1,39)=4.29	z()=1.98	F(1,60)=8.33	t(34)=2.30	F(1,73)=7.08	chi2(1)=5.28	F(1,53)=5.41	F(1,39)=5.08	F(1,70)=11.28	F(1,101)=4.02	F(1,79)=4.24	F(1,37)=5.13	F(1,18)=4.59	F(1,16)=7.73	F(3,90)=3.29	t(79)=2.21	F(1,87)=1.26	F(1,80)=9.44	chi2(1)=13.0	F(1,66)=4.12
26	25	11	0.310666	0.621973	-3.00142	0.00134361	-1.22482	0.110322	3.49415	0.999762	0.706637	0.44	0.787822	0.00479827	0.05	0.05	0.13593	t(83)=2.24	t(40)=3.28	t(83)=1.99	t(26)=2.26	F(1,67)=9.91	chi2(1)=4.84	chi2(1)=3.86	z()=1.98	F(1,60)=8.33	t(34)=2.30	F(1,73)=7.08	chi2(1)=5.28	F(1,53)=5.41	F(1,39)=5.08	F(1,70)=11.28	F(1,101)=4.02	F(1,79)=4.24	F(1,37)=5.13	F(1,18)=4.59	F(1,16)=7.73	F(3,90)=3.29	t(79)=2.21	F(1,87)=1.26	F(1,80)=9.44	chi2(1)=13.0	F(1,66)=4.12
26	25	12	-0.253327	0.400008	-2.50414	0.00613754	-1.12658	0.12996	3.53248	0.999794	0.706197	0.48	0.654981	0.0145909	0.05	0.06	0.200386	t(83)=2.24	t(40)=3.28	t(83)=1.99	t(26)=2.26	F(1,67)=9.91	chi2(1)=4.84	F(1,38)=7.45	z()=1.98	F(1,60)=7.22	t(34)=2.30	F(1,73)=7.08	chi2(1)=5.28	F(1,53)=5.41	F(1,39)=5.08	F(1,70)=11.28	F(1,101)=4.02	F(1,79)=4.24	F(1,37)=5.13	F(1,18)=4.59	F(1,16)=7.73	F(3,90)=3.29	t(79)=2.21	F(1,87)=1.26	F(1,80)=9.44	chi2(1)=13.0	F(1,66)=4.12
26	25	11	-0.257822	0.398272	-2.49431	0.00631014	-2.06613	0.0194082	3.82657	0.999935	0.705978	0.44	0.787822	0.00490719	0.05	0.06	0.201425	t(83)=2.24	t(40)=3.28	t(83)=1.99	t(26)=2.26	F(1,67)=9.91	chi2(1)=4.84	F(1,39)=4.29	z()=1.98	F(1,60)=8.33	t(34)=2.30	F(1,73)=7.08	F(1,73)=11.51	F(1,53)=5.41	F(1,39)=5.08	F(1,70)=11.28	F(1,101)=4.02	F(1,79)=4.24	F(1,37)=5.13	F(1,18)=4.59	F(1,16)=7.73	F(3,90)=3.29	t(79)=2.21	F(1,87)=1.26	F(1,80)=9.44	chi2(1)=13.0	F(1,66)=4.12
26	25	11	-0.0560052	0.477669	-2.67878	0.00369451	-2.06613	0.0194082	3.82657	0.999935	0.706408	0.44	0.787822	0.00483604	0.05	0.05	0.176045	t(83)=2.24	t(40)=3.28	t(83)=1.99	t(26)=2.26	F(1,67)=9.91	chi2(1)=4.84	chi2(1)=3.86	z()=1.98	F(1,60)=8.33	t(34)=2.30	F(1,73)=7.08	F(1,73)=11.51	F(1,53)=5.41	F(1,39)=5.08	F(1,70)=11.28	F(1,101)=4.02	F(1,79)=4.24	F(1,37)=5.13	F(1,18)=4.59	F(1,16)=7.73	F(3,90)=3.29	t(79)=2.21	F(1,87)=1.26	F(1,80)=9.44	chi2(1)=13.0	F(1,66)=4.12
26	25	12	-0.619998	0.267629	-2.1815	0.0145733	-1.93207	0.0266752	3.85075	0.999941	0.705967	0.48	0.654981	0.0146904	0.05	0.08	0.248271	t(83)=2.24	t(40)=3.28	t(83)=1.99	t(26)=2.26	F(1,67)=9.91	chi2(1)=4.84	F(1,38)=7.45	z()=1.98	F(1,60)=7.22	t(34)=2.30	F(1,73)=7.08	F(1,73)=11.51	F(1,53)=5.41	F(1,39)=5.08	F(1,70)=11.28	F(1,101)=4.02	F(1,79)=4.24	F(1,37)=5.13	F(1,18)=4.59	F(1,16)=7.73	F(3,90)=3.29	t(79)=2.21	F(1,87)=1.26	F(1,80)=9.44	chi2(1)=13.0	F(1,66)=4.12
26	25	11	-0.0463518	0.481515	-2.68045	0.00367617	-1.67656	0.0468145	3.61262	0.999848	0.705978	0.44	0.787822	0.00490719	0.05	0.05	0.175618	t(83)=2.24	t(40)=3.28	t(83)=1.99	t(26)=2.26	F(1,67)=9.91	chi2(1)=4.84	F(1,39)=4.29	z()=1.98	F(1,60)=8.33	t(34)=2.30	F(1,73)=7.08	F(1,73)=7.30	F(1,53)=5.41	F(1,39)=5.08	F(1,70)=11.28	F(1,101)=4.02	F(1,79)=4.24	F(1,37)=5.13	F(1,18)=4.59	F(1,16)=7.73	F(3,90)=3.29	t(79)=2.21	F(1,87)=1.26	F(1,80)=9.44	chi2(1)=13.0	F(1,66)=4.12
26	25	11	0.155465	0.561773	-2.86492	0.00208555	-1.67656	0.0468145	3.61262	0.999848	0.706408	0.44	0.787822	0.00483604	0.05	0.05	0.152029	t(83)=2.24	t(40)=3.28	t(83)=1.99	t(26)=2.26	F(1,67)=9.91	chi2(1)=4.84	chi2(1)=3.86	z()=1.98	F(1,60)=8.33	t(34)=2.30	F(1,73)=7.08	F(1,73)=7.30	F(1,53)=5.41	F(1,39)=5.08	F(1,70)=11.28	F(1,101)=4.02	F(1,79)=4.24	F(1,37)=5.13	F(1,18)=4.59	F(1,16)=7.73	F(3,90)=3.29	t(79)=2.21	F(1,87)=1.26	F(1,80)=9.44	chi2(1)=13.0	F(1,66)=4.12
26	25	12	-0.408528	0.341443	-2.36764	0.008951	-1.55909	0.0594877	3.64591	0.999867	0.705967	0.48	0.654981	0.0146904	0.05	0.07	0.220226	t(83)=2.24	t(40)=3.28	t(83)=1.99	t(26)=2.26	F(1,67)=9.91	chi2(1)=4.84	F(1,38)=7.45	z()=1.98	F(1,60)=7.22	t(34)=2.30	F(1,73)=7.08	F(1,73)=7.30	F(1,53)=5.41	F(1,39)=5.08	F(1,70)=11.28	F(1,101)=4.02	F(1,79)=4.24	F(1,37)=5.13	F(1,18)=4.59	F(1,16)=7.73	F(3,90)=3.29	t(79)=2.21	F(1,87)=1.26	F(1,80)=9.44	chi2(1)=13.0	F(1,66)=4.12
26	25	12	0.153544	0.561015	-2.85812	0.00213079	-0.747552	0.227365	3.3532	0.999601	0.706208	0.48	0.654981	0.014586	0.05	0.05	0.152762	t(83)=2.24	t(40)=3.28	t(83)=1.99	t(26)=2.26	F(1,67)=9.91	chi2(1)=4.84	F(1,39)=4.29	z()=1.98	F(1,60)=8.33	t(34)=2.30	F(1,73)=7.08	chi2(1)=5.28	F(1,53)=5.41	F(1,39)=5.08	F(1,70)=6.09	F(1,101)=4.02	F(1,79)=4.24	F(1,37)=8.01	F(1,18)=4.59	F(1,16)=7.73	F(3,90)=3.29	t(79)=2.21	F(1,87)=1.26	F(1,80)=9.44	chi2(1)=13.0	F(1,66)=4.12
26	25	12	0.355361	0.63884	-3.0426	0.00117274	-0.747552	0.227365	3.3532	0.999601	0.706637	0.48	0.654981	0.0144019	0.05	0.05	0.131438	t(83)=2.24	t(40)=3.28	t(83)=1.99	t(26)=2.26	F(1,67)=9.91	chi2(1)=4.84	chi2(1)=3.86	z()=1.98	F(1,60)=8.33	t(34)=2.30	F(1,73)=7.08	chi2(1)=5.28	F(1,53)=5.41	F(1,39)=5.08	F(1,70)=6.09	F(1,101)=4.02	F(1,79)=4.24	F(1,37)=8.01	F(1,18)=4.59	F(1,16)=7.73	F(3,90)=3.29	t(79)=2.21	F(1,87)=1.26	F(1,80)=9.44	chi2(1)=13.0	F(1,66)=4.12
26	25	13	-0.208633	0.417367	-2.54531	0.00545903	-0.67394	0.250175	3.4014	0.999665	0.706197	0.52	0.5	0.0379589	0.05	0.06	0.194697	t(83)=2.24	t(40)=3.28	t(83)=1.99	t(26)=2.26	F(1,67)=9.91	chi2(1)=4.84	F(1,38)=7.45	z()=1.98	F(1,60)=7.22	t(34)=2.30	F(1,73)=7.08	chi2(1)=5.28	F(1,53)=5.41	F(1,39)=5.08	F(1,70)=6.09	F(1,101)=4.02	F(1,79)=4.24	F(1,37)=8.01	F(1,18)=4.59	F(1,16)=7.73	F(3,90)=3.29	t(79)=2.21	F(1,87)=1.26	F(1,80)=9.44	chi2(1)=13.0	F(1,66)=4.12
26	25	12	-0.213128	0.415614	-2.53548	0.00561462	-1.55305	0.0602061	3.67146	0.999879	0.705978	0.48	0.654981	0.0146855	0.05	0.06	0.195704	t(83)=2.24	t(40)=3.28	t(83)=1.99	t(26)=2.26	F(1,67)=9.91	chi2(1)=4.84	F(1,39)=4.29	z()=1.98	F(1,60)=8.33	t(34)=2.30	F(1,73)=7.08	F(1,73)=11.51	F(1,53)=5.41	F(1,39)=5.08	F(1,70)=6.09	F(1,101)=4.02	F(1,79)=4.24	F(1,37)=8.01	F(1,18)=4.59	F(1,16)=7.73	F(3,90)=3.29	t(79)=2.21	F(1,87)=1.26	F(1,80)=9.44	chi2(1)=13.0	F(1,66)=4.12
26	25	12	-0.0113111	0.495488	-2.71996	0.00326451	-1.55305	0.0602061	3.67146	0.999879	0.706408	0.48	0.654981	0.0145003	0.05	0.05	0.170731	t(83)=2.24	t(40)=3.28	t(83)=1.99	t(26)=2.26	F(1,67)=9.91	chi2(1)=4.84	chi2(1)=3.86	z()=1.98	F(1,60)=8.33	t(34)=2.30	F(1,73)=7.08	F(1,73)=11.51	F(1,53)=5.41	F(1,39)=5.08	F(1,70)=6.09	F(1,101)=4.02	F(1,79)=4.24	F(1,37)=8.01	F(1,18)=4.59	F(1,16)=7.73	F(3,90)=3.29	t(79)=2.21	F(1,87)=1.26	F(1,80)=9.44	chi2(1)=13.0	F(1,66)=4.12
26	25	13	-0.575304	0.282543	-2.22267	0.0131189	-1.44783	0.0738319	3.70718	0.999895	0.705967	0.52	0.5	0.0381794	0.05	0.07	0.242013	t(83)=2.24	t(40)=3.28	t(83)=1.99	t(26)=2.26	F(1,67)=9.91	chi2(1)=4.84	F(1,38)=7.45	z()=1.98	F(1,60)=7.22	t(34)=2.30	F(1,73)=7.08	F(1,73)=11.51	F(1,53)=5.41	F(1,39)=5.08	F(1,70)=6.09	F(1,101)=4.02	F(1,79)=4.24	F(1,37)=8.01	F(1,18)=4.59	F(1,16)=7.73	F(3,90)=3.29	t(79)=2.21	F(1,87)=1.26	F(1,80)=9.44	chi2(1)=13.0	F(1,66)=4.12
26	25	12	-0.00165769	0.499339	-2.72162	0.0032481	-1.18006	0.118988	3.46663	0.999736	0.705978	0.48	0.654981	0.0146855	0.05	0.05	0.170302	t(83)=2.24	t(40)=3.28	t(83)=1.99	t(26)=2.26	F(1,67)=9.91	chi2(1)=4.84	F(1,39)=4.29	z()=1.98	F(1,60)=8.33	t(34)=2.30	F(1,73)=7.08	F(1,73)=7.30	F(1,53)=5.41	F(1,39)=5.08	F(1,70)=6.09	F(1,101)=4.02	F(1,79)=4.24	F(1,37)=8.01	F(1,18)=4.59	F(1,16)=7.73	F(3,90)=3.29	t(79)=2.21	F(1,87)=1.26	F(1,80)=9.44	chi2(1)=13.0	F(1,66)=4.12
26	25	12	0.200159	0.579322	-2.9061	0.00182983	-1.18006	0.118988	3.46663	0.999736	0.706408	0.48	0.654981	0.0145003	0.05	0.05	0.147133	t(83)=2.24	t(40)=3.28	t(83)=1.99	t(26)=2.26	F(1,67)=9.91	chi2(1)=4.84	chi2(1)=3.86	z()=1.98	F(1,60)=8.33	t(34)=2.30	F(1,73)=7.08	F(1,73)=7.30	F(1,53)=5.41	F(1,39)=5.08	F(1,70)=6.09	F(1,101)=4.02	F(1,79)=4.24	F(1,37)=8.01	F(1,18)=4.59	F(1,16)=7.73	F(3,90)=3.29	t(79)=2.21	F(1,87)=1.26	F(1,80)=9.44	chi2(1)=13.0	F(1,66)=4.12
26	25	13	-0.363834	0.357991	-2.40881	0.00800224	-1.08948	0.137971	3.51037	0.999776	0.705967	0.52	0.5	0.0381794	0.05	0.06	0.214291	t(83)=2.24	t(40)=3.28	t(83)=1.99	t(26)=2.26	F(1,67)=9.91	chi2(1)=4.84	F(1,38)=7.45	z()=1.98	F(1,60)=7.22	t(34)=2.30	F(1,73)=7.08	F(1,73)=7.30	F(1,53)=5.41	F(1,39)=5.08	F(1,70)=6.09	F(1,101)=4.02	F(1,79)=4.24	F(1,37)=8.01	F(1,18)=4.59	F(1,16)=7.73	F(3,90)=3.29	t(79)=2.21	F(1,87)=1.26	F(1,80)=9.44	chi2(1)=13.0	F(1,66)=4.12
26	25	12	0.143481	0.557045	-2.84952	0.00218925	-0.774634	0.219278	3.36033	0.999611	0.706208	0.48	0.654981	0.014586	0.05	0.05	0.153843	t(83)=2.24	t(40)=3.28	t(83)=1.99	t(26)=2.26	F(1,67)=9.91	chi2(1)=4.84	F(1,39)=4.29	z()=1.98	F(1,60)=8.33	t(34)=2.30	F(1,73)=7.08	chi2(1)=5.28	F(1,53)=5.41	F(1,39)=5.08	F(1,70)=6.20	F(1,101)=4.02	F(1,79)=4.24	F(1,37)=8.01	F(1,18)=4.59	F(1,16)=7.73	F(3,90)=3.29	t(79)=2.21	F(1,87)=1.26	F(1,80)=9.44	chi2(1)=13.0	F(1,66)=4.12
26	25	12	0.345298	0.635065	-3.034	0.00120669	-0.774634	0.219278	3.36033	0.999611	0.706637	0.48	0.654981	0.0144019	0.05	0.05	0.132434	t(83)=2.24	t(40)=3.28	t(83)=1.99	t(26)=2.26	F(1,67)=9.91	chi2(1)=4.84	chi2(1)=3.86	z()=1.98	F(1,60)=8.33	t(34)=2.30	F(1,73)=7.08	chi2(1)=5.28	F(1,53)=5.41	F(1,39)=5.08	F(1,70)=6.20	F(1,101)=4.02	F(1,79)=4.24	F(1,37)=8.01	F(1,18)=4.59	F(1,16)=7.73	F(3,90)=3.29	t(79)=2.21	F(1,87)=1.26	F(1,80)=9.44	chi2(1)=13.0	F(1,66)=4.12
26	25	13	-0.218695	0.413444	-2.53671	0.00559496	-0.699958	0.241977	3.40825	0.999673	0.706197	0.52	0.5	0.0379589	0.05	0.06	0.195919	t(83)=2.24	t(40)=3.28	t(83)=1.99	t(26)=2.26	F(1,67)=9.91	chi2(1)=4.84	F(1,38)=7.45	z()=1.98	F(1,60)=7.22	t(34)=2.30	F(1,73)=7.08	chi2(1)=5.28	F(1,53)=5.41	F(1,39)=5.08	F(1,70)=6.20	F(1,101)=4.02	F(1,79)=4.24	F(1,37)=8.01	F(1,18)=4.59	F(1,16)=7.73	F(3,90)=3.29	t(79)=2.21	F(1,87)=1.26	F(1,80)=9.44	chi2(1)=13.0	F(1,66)=4.12
26	25	12	-0.22319	0.411694	-2.52688	0.00575398	-1.58013	0.0570389	3.67859	0.999883	0.705978	0.48	0.654981	0.0146855	0.05	0.06	0.196932	t(83)=2.24	t(40)=3.28	t(83)=1.99	t(26)=2.26	F(1,67)=9.91	chi2(1)=4.84	F(1,39)=4.29	z()=1.98	F(1,60)=8.33	t(34)=2.30	F(1,73)=7.08	F(1,73)=11.51	F(1,53)=5.41	F(1,39)=5.08	F(1,70)=6.20	F(1,101)=4.02	F(1,79)=4.24	F(1,37)=8.01	F(1,18)=4.59	F(1,16)=7.73	F(3,90)=3.29	t(79)=2.21	F(1,87)=1.26	F(1,80)=9.44	chi2(1)=13.0	F(1,66)=4.12
26	25	12	-0.0213734	0.491474	-2.71136	0.00335041	-1.58013	0.0570389	3.67859	0.999883	0.706408	0.48	0.654981	0.0145003	0.05	0.05	0.171878	t(83)=2.24	t(40)=3.28	t(83)=1.99	t(26)=2.26	F(1,67)=9.91	chi2(1)=4.84	chi2(1)=3.86	z()=1.98	F(1,60)=8.33	t(34)=2.30	F(1,73)=7.08	F(1,73)=11.51	F(1,53)=5.41	F(1,39)=5.08	F(1,70)=6.20	F(1,101)=4.02	F(1,79)=4.24	F(1,37)=8.01	F(1,18)=4.59	F(1,16)=7.73	F(3,90)=3.29	t(79)=2.21	F(1,87)=1.26	F(1,80)=9.44	chi2(1)=13.0	F(1,66)=4.12
26	25	13	-0.585367	0.279151	-2.21407	0.0134119	-1.47385	0.0702608	3.71403	0.999898	0.705967	0.52	0.5	0.0381794	0.05	0.07	0.243339	t(83)=2.24	t(40)=3.28	t(83)=1.99	t(26)=2.26	F(1,67)=9.91	chi2(1)=4.84	F(1,38)=7.45	z()=1.98	F(1,60)=7.22	t(34)=2.30	F(1,73)=7.08	F(1,73)=11.51	F(1,53)=5.41	F(1,39)=5.08	F(1,70)=6.20	F(1,101)=4.02	F(1,79)=4.24	F(1,37)=8.01	F(1,18)=4.59	F(1,16)=7.73	F(3,90)=3.29	t(79)=2.21	F(1,87)=1.26	F(1,80)=9.44	chi2(1)=13.0	F(1,66)=4.12
26	25	12	-0.01172	0.495324	-2.71302	0.00333361	-1.20714	0.113689	3.47376	0.999743	0.705978	0.48	0.654981	0.0146855	0.05	0.05	0.171448	t(83)=2.24	t(40)=3.28	t(83)=1.99	t(26)=2.26	F(1,67)=9.91	chi2(1)=4.84	F(1,39)=4.29	z()=1.98	F(1,60)=8.33	t(34)=2.30	F(1,73)=7.08	F(1,73)=7.30	F(1,53)=5.41	F(1,39)=5.08	F(1,70)=6.20	F(1,101)=4.02	F(1,79)=4.24	F(1,37)=8.01	F(1,18)=4.59	F(1,16)=7.73	F(3,90)=3.29	t(79)=2.21	F(1,87)=1.26	F(1,80)=9.44	chi2(1)=13.0	F(1,66)=4.12
26	25	12	0.190097	0.575383	-2.8975	0.00188075	-1.20714	0.113689	3.47376	0.999743	0.706408	0.48	0.654981	0.0145003	0.05	0.05	0.148197	t(83)=2.24	t(40)=3.28	t(83)=1.99	t(26)=2.26	F(1,67)=9.91	chi2(1)=4.84	chi2(1)=3.86	z()=1.98	F(1,60)=8.33	t(34)=2.30	F(1,73)=7.08	F(1,73)=7.30	F(1,53)=5.41	F(1,39)=5.08	F(1,70)=6.20	F(1,101)=4.02	F(1,79)=4.24	F(1,37)=8.01	F(1,18)=4.59	F(1,16)=7.73	F(3,90)=3.29	t(79)=2.21	F(1,87)=1.26	F(1,80)=9.44	chi2(1)=13.0	F(1,66)=4.12
26	25	13	-0.373897	0.354241	-2.40021	0.00819275	-1.1155	0.132318	3.51722	0.999782	0.705967	0.52	0.5	0.0381794	0.05	0.06	0.215558	t(83)=2.24	t(40)=3.28	t(83)=1.99	t(26)=2.26	F(1,67)=9.91	chi2(1)=4.84	F(1,38)=7.45	z()=1.98	F(1,60)=7.22	t(34)=2.30	F(1,73)=7.08	F(1,73)=7.30	F(1,53)=5.41	F(1,39)=5.08	F(1,70)=6.20	F(1,101)=4.02	F(1,79)=4.24	F(1,37)=8.01	F(1,18)=4.59	F(1,16)=7.73	F(3,90)=3.29	t(79)=2.21	F(1,87)=1.26	F(1,80)=9.44	chi2(1)=13.0	F(1,66)=4.12
26	25	12	0.0879457	0.53504	-2.80189	0.00254018	-0.905025	0.182726	3.40247	0.999666	0.706208	0.48	0.654981	0.014586	0.05	0.05	0.159817	t(83)=2.24	t(40)=3.28	t(83)=1.99	t(26)=2.26	F(1,67)=9.91	chi2(1)=4.84	F(1,39)=4.29	z()=1.98	F(1,60)=8.33	t(34)=2.30	F(1,73)=7.08	chi2(1)=5.28	F(1,53)=5.41	F(1,39)=5.08	F(1,70)=6.88	F(1,101)=4.02	F(1,79)=4.24	F(1,37)=8.01	F(1,18)=4.59	F(1,16)=7.73	F(3,90)=3.29	t(79)=2.21	F(1,87)=1.26	F(1,80)=9.44	chi2(1)=13.0	F(1,66)=4.12
26	25	12	0.289762	0.614001	-2.98637	0.00141156	-0.905025	0.182726	3.40247	0.999666	0.706637	0.48	0.654981	0.0144019	0.05	0.05	0.137938	t(83)=2.24	t(40)=3.28	t(83)=1.99	t(26)=2.26	F(1,67)=9.91	chi2(1)=4.84	chi2(1)=3.86	z()=1.98	F(1,60)=8.33	t(34)=2.30	F(1,73)=7.08	chi2(1)=5.28	F(1,53)=5.41	F(1,39)=5.08	F(1,70)=6.88	F(1,101)=4.02	F(1,79)=4.24	F(1,37)=8.01	F(1,18)=4.59	F(1,16)=7.73	F(3,90)=3.29	t(79)=2.21	F(1,87)=1.26	F(1,80)=9.44	chi2(1)=13.0	F(1,66)=4.12
26	25	13	-0.274231	0.391954	-2.48908	0.00640364	-0.825234	0.204619	3.44873	0.999718	0.706197	0.52	0.5	0.0379589	0.05	0.06	0.20273	t(83)=2.24	t(40)=3.28	t(83)=1.99	t(26)=2.26	F(1,67)=9.91	chi2(1)=4.84	F(1,38)=7.45	z()=1.98	F(1,60)=7.22	t(34)=2.30	F(1,73)=7.08	chi2(1)=5.28	F(1,53)=5.41	F(1,39)=5.08	F(1,70)=6.88	F(1,101)=4.02	F(1,79)=4.24	F(1,37)=8.01	F(1,18)=4.59	F(1,16)=7.73	F(3,90)=3.29	t(79)=2.21	F(1,87)=1.26	F(1,80)=9.44	chi2(1)=13.0	F(1,66)=4.12
26	25	12	-0.278726	0.390228	-2.47926	0.00658283	-1.71052	0.0435851	3.72073	0.999901	0.705978	0.48	0.654981	0.0146855	0.05	0.06	0.203779	t(83)=2.24	t(40)=3.28	t(83)=1.99	t(26)=2.26	F(1,67)=9.91	chi2(1)=4.84	F(1,39)=4.29	z()=1.98	F(1,60)=8.33	t(34)=2.30	F(1,73)=7.08	F(1,73)=11.51	F(1,53)=5.41	F(1,39)=5.08	F(1,70)=6.88	F(1,101)=4.02	F(1,79)=4.24	F(1,37)=8.01	F(1,18)=4.59	F(1,16)=7.73	F(3,90)=3.29	t(79)=2.21	F(1,87)=1.26	F(1,80)=9.44	chi2(1)=13.0	F(1,66)=4.12
26	25	12	-0.0769091	0.469348	-2.66373	0.00386396	-1.71052	0.0435851	3.72073	0.999901	0.706408	0.48	0.654981	0.0145003	0.05	0.05	0.178302	t(83)=2.24	t(40)=3.28	t(83)=1.99	t(26)=2.26	F(1,67)=9.91	chi2(1)=4.84	chi2(1)=3.86	z()=1.98	F(1,60)=8.33	t(34)=2.30	F(1,73)=7.08	F(1,73)=11.51	F(1,53)=5.41	F(1,39)=5.08	F(1,70)=6.88	F(1,101)=4.02	F(1,79)=4.24	F(1,37)=8.01	F(1,18)=4.59	F(1,16)=7.73	F(3,90)=3.29	t(79)=2.21	F(1,87)=1.26	F(1,80)=9.44	chi2(1)=13.0	F(1,66)=4.12
26	25	13	-0.640902	0.260793	-2.16645	0.0151386	-1.59913	0.0548962	3.75451	0.999913	0.705967	0.52	0.5	0.0381794	0.05	0.08	0.250819	t(83)=2.24	t(40)=3.28	t(83)=1.99	t(26)=2.26	F(1,67)=9.91	chi2(1)=4.84	F(1,38)=7.45	z()=1.98	F(1,60)=7.22	t(34)=2.30	F(1,73)=7.08	F(1,73)=11.51	F(1,53)=5.41	F(1,39)=5.08	F(1,70)=6.88	F(1,101)=4.02	F(1,79)=4.24	F(1,37)=8.01	F(1,18)=4.59	F(1,16)=7.73	F(3,90)=3.29	t(79)=2.21	F(1,87)=1.26	F(1,80)=9.44	chi2(1)=13.0	F(1,66)=4.12
26	25	12	-0.0672558	0.473189	-2.6654	0.00384487	-1.33753	0.0905244	3.5159	0.999781	0.705978	0.48	0.654981	0.0146855	0.05	0.05	0.17788	t(83)=2.24	t(40)=3.28	t(83)=1.99	t(26)=2.26	F(1,67)=9.91	chi2(1)=4.84	F(1,39)=4.29	z()=1.98	F(1,60)=8.33	t(34)=2.30	F(1,73)=7.08	F(1,73)=7.30	F(1,53)=5.41	F(1,39)=5.08	F(1,70)=6.88	F(1,101)=4.02	F(1,79)=4.24	F(1,37)=8.01	F(1,18)=4.59	F(1,16)=7.73	F(3,90)=3.29	t(79)=2.21	F(1,87)=1.26	F(1,80)=9.44	chi2(1)=13.0	F(1,66)=4.12
26	25	12	0.134561	0.55352	-2.84987	0.00218684	-1.33753	0.0905244	3.5159	0.999781	0.706408	0.48	0.654981	0.0145003	0.05	0.05	0.15414	t(83)=2.24	t(40)=3.28	t(83)=1.99	t(26)=2.26	F(1,67)=9.91	chi2(1)=4.84	chi2(1)=3.86	z()=1.98	F(1,60)=8.33	t(34)=2.30	F(1,73)=7.08	F(1,73)=7.30	F(1,53)=5.41	F(1,39)=5.08	F(1,70)=6.88	F(1,101)=4.02	F(1,79)=4.24	F(1,37)=8.01	F(1,18)=4.59	F(1,16)=7.73	F(3,90)=3.29	t(79)=2.21	F(1,87)=1.26	F(1,80)=9.44	chi2(1)=13.0	F(1,66)=4.12
26	25	13	-0.429432	0.333804	-2.35259	0.00932167	-1.24077	0.107345	3.55771	0.999813	0.705967	0.52	0.5	0.0381794	0.05	0.07	0.222608	t(83)=2.24	t(40)=3.28	t(83)=1.99	t(26)=2.26	F(1,67)=9.91	chi2(1)=4.84	F(1,38)=7.45	z()=1.98	F(1,60)=7.22	t(34)=2.30	F(1,73)=7.08	F(1,73)=7.30	F(1,53)=5.41	F(1,39)=5.08	F(1,70)=6.88	F(1,101)=4.02	F(1,79)=4.24	F(1,37)=8.01	F(1,18)=4.59	F(1,16)=7.73	F(3,90)=3.29	t(79)=2.21	F(1,87)=1.26	F(1,80)=9.44	chi2(1)=13.0	F(1,66)=4.12
26	25	12	-0.0027799	0.498891	-2.72328	0.00323182	-1.08272	0.139467	3.48068	0.99975	0.706208	0.48	0.654981	0.014586	0.05	0.05	0.170189	t(83)=2.24	t(40)=3.28	t(83)=1.99	t(26)=2.26	F(1,67)=9.91	chi2(1)=4.84	F(1,39)=4.29	z()=1.98	F(1,60)=8.33	t(34)=2.30	F(1,73)=7.08	chi2(1)=5.28	F(1,53)=5.41	F(1,39)=5.08	F(1,70)=8.28	F(1,101)=4.02	F(1,79)=4.24	F(1,37)=8.01	F(1,18)=4.59	F(1,16)=7.73	F(3,90)=3.29	t(79)=2.21	F(1,87)=1.26	F(1,80)=9.44	chi2(1)=13.0	F(1,66)=4.12
26	25	12	0.199037	0.578883	-2.90776	0.00182014	-1.08272	0.139467	3.48068	0.99975	0.706637	0.48	0.654981	0.0144019	0.05	0.05	0.14705	t(83)=2.24	t(40)=3.28	t(83)=1.99	t(26)=2.26	F(1,67)=9.91	chi2(1)=4.84	chi2(1)=3.86	z()=1.98	F(1,60)=8.33	t(34)=2.30	F(1,73)=7.08	chi2(1)=5.28	F(1,53)=5.41	F(1,39)=5.08	F(1,70)=8.28	F(1,101)=4.02	F(1,79)=4.24	F(1,37)=8.01	F(1,18)=4.59	F(1,16)=7.73	F(3,90)=3.29	t(79)=2.21	F(1,87)=1.26	F(1,80)=9.44	chi2(1)=13.0	F(1,66)=4.12
26	25	13	-0.364956	0.357572	-2.41047	0.00796591	-0.995958	0.159635	3.52388	0.999787	0.706197	0.52	0.5	0.0379589	0.05	0.06	0.214126	t(83)=2.24	t(40)=3.28	t(83)=1.99	t(26)=2.26	F(1,67)=9.91	chi2(1)=4.84	F(1,38)=7.45	z()=1.98	F(1,60)=7.22	t(34)=2.30	F(1,73)=7.08	chi2(1)=5.28	F(1,53)=5.41	F(1,39)=5.08	F(1,70)=8.28	F(1,101)=4.02	F(1,79)=4.24	F(1,37)=8.01	F(1,18)=4.59	F(1,16)=7.73	F(3,90)=3.29	t(79)=2.21	F(1,87)=1.26	F(1,80)=9.44	chi2(1)=13.0	F(1,66)=4.12
26	25	12	-0.369451	0.355896	-2.40065	0.00818307	-1.88821	0.0294987	3.79895	0.999927	0.705978	0.48	0.654981	0.0146855	0.05	0.06	0.215233	t(83)=2.24	t(40)=3.28	t(83)=1.99	t(26)=2.26	F(1,67)=9.91	chi2(1)=4.84	F(1,39)=4.29	z()=1.98	F(1,60)=8.33	t(34)=2.30	F(1,73)=7.08	F(1,73)=11.51	F(1,53)=5.41	F(1,39)=5.08	F(1,70)=8.28	F(1,101)=4.02	F(1,79)=4.24	F(1,37)=8.01	F(1,18)=4.59	F(1,16)=7.73	F(3,90)=3.29	t(79)=2.21	F(1,87)=1.26	F(1,80)=9.44	chi2(1)=13.0	F(1,66)=4.12
26	25	12	-0.167635	0.433435	-2.58512	0.00486724	-1.88821	0.0294987	3.79895	0.999927	0.706408	0.48	0.654981	0.0145003	0.05	0.06	0.189095	t(83)=2.24	t(40)=3.28	t(83)=1.99	t(26)=2.26	F(1,67)=9.91	chi2(1)=4.84	chi2(1)=3.86	z()=1.98	F(1,60)=8.33	t(34)=2.30	F(1,73)=7.08	F(1,73)=11.51	F(1,53)=5.41	F(1,39)=5.08	F(1,70)=8.28	F(1,101)=4.02	F(1,79)=4.24	F(1,37)=8.01	F(1,18)=4.59	F(1,16)=7.73	F(3,90)=3.29	t(79)=2.21	F(1,87)=1.26	F(1,80)=9.44	chi2(1)=13.0	F(1,66)=4.12
26	25	13	-0.731628	0.232198	-2.08784	0.0184063	-1.76985	0.038376	3.82966	0.999936	0.705967	0.52	0.5	0.0381794	0.05	0.08	0.262943	t(83)=2.24	t(40)=3.28	t(83)=1.99	t(26)=2.26	F(1,67)=9.91	chi2(1)=4.84	F(1,38)=7.45	z()=1.98	F(1,60)=7.22	t(34)=2.30	F(1,73)=7.08	F(1,73)=11.51	F(1,53)=5.41	F(1,39)=5.08	F(1,70)=8.28	F(1,101)=4.02	F(1,79)=4.24	F(1,37)=8.01	F(1,18)=4.59	F(1,16)=7.73	F(3,90)=3.29	t(79)=2.21	F(1,87)=1.26	F(1,80)=9.44	chi2(1)=13.0	F(1,66)=4.12
26	25	12	-0.157981	0.437236	-2.58679	0.00484377	-1.51523	0.0648574	3.59411	0.999837	0.705978	0.48	0.654981	0.0146855	0.05	0.05	0.188672	t(83)=2.24	t(40)=3.28	t(83)=1.99	t(26)=2.26	F(1,67)=9.91	chi2(1)=4.84	F(1,39)=4.29	z()=1.98	F(1,60)=8.33	t(34)=2.30	F(1,73)=7.08	F(1,73)=7.30	F(1,53)=5.41	F(1,39)=5.08	F(1,70)=8.28	F(1,101)=4.02	F(1,79)=4.24	F(1,37)=8.01	F(1,18)=4.59	F(1,16)=7.73	F(3,90)=3.29	t(79)=2.21	F(1,87)=1.26	F(1,80)=9.44	chi2(1)=13.0	F(1,66)=4.12
26	25	12	0.0438353	0.517482	-2.77126	0.00279198	-1.51523	0.0648574	3.59411	0.999837	0.706408	0.48	0.654981	0.0145003	0.05	0.05	0.164276	t(83)=2.24	t(40)=3.28	t(83)=1.99	t(26)=2.26	F(1,67)=9.91	chi2(1)=4.84	chi2(1)=3.86	z()=1.98	F(1,60)=8.33	t(34)=2.30	F(1,73)=7.08	F(1,73)=7.30	F(1,53)=5.41	F(1,39)=5.08	F(1,70)=8.28	F(1,101)=4.02	F(1,79)=4.24	F(1,37)=8.01	F(1,18)=4.59	F(1,16)=7.73	F(3,90)=3.29	t(79)=2.21	F(1,87)=1.26	F(1,80)=9.44	chi2(1)=13.0	F(1,66)=4.12
26	25	13	-0.520158	0.301477	-2.27398	0.0114837	-1.4115	0.079049	3.63285	0.99986	0.705967	0.52	0.5	0.0381794	0.05	0.07	0.234352	t(83)=2.24	t(40)=3.28	t(83)=1.99	t(26)=2.26	F(1,67)=9.91	chi2(1)=4.84	F(1,38)=7.45	z()=1.98	F(1,60)=7.22	t(34)=2.30	F(1,73)=7.08	F(1,73)=7.30	F(1,53)=5.41	F(1,39)=5.08	F(1,70)=8.28	F(1,101)=4.02	F(1,79)=4.24	F(1,37)=8.01	F(1,18)=4.59	F(1,16)=7.73	F(3,90)=3.29	t(79)=2.21	F(1,87)=1.26	F(1,80)=9.44	chi2(1)=13.0	F(1,66)=4.12
26	25	12	0.140798	0.555985	-2.84723	0.0022051	-0.78162	0.217219	3.36226	0.999613	0.706208	0.48	0.654981	0.014586	0.05	0.05	0.154132	t(83)=2.24	t(40)=3.28	t(83)=1.99	t(26)=2.26	F(1,67)=9.91	chi2(1)=4.84	F(1,39)=4.29	z()=1.98	F(1,60)=8.33	t(34)=2.30	F(1,73)=7.08	chi2(1)=5.28	F(1,53)=5.41	F(1,39)=5.08	F(1,70)=6.23	F(1,101)=4.02	F(1,79)=4.24	F(1,37)=8.01	F(1,18)=4.59	F(1,16)=7.73	F(3,90)=3.29	t(79)=2.21	F(1,87)=1.26	F(1,80)=9.44	chi2(1)=13.0	F(1,66)=4.12
26	25	12	0.342615	0.634056	-3.0317	0.0012159	-0.78162	0.217219	3.36226	0.999613	0.706637	0.48	0.654981	0.0144019	0.05	0.05	0.132658	t(83)=2.24	t(40)=3.28	t(83)=1.99	t(26)=2.26	F(1,67)=9.91	chi2(1)=4.84	chi2(1)=3.86	z()=1.98	F(1,60)=8.33	t(34)=2.30	F(1,73)=7.08	chi2(1)=5.28	F(1,53)=5.41	F(1,39)=5.08	F(1,70)=6.23	F(1,101)=4.02	F(1,79)=4.24	F(1,37)=8.01	F(1,18)=4.59	F(1,16)=7.73	F(3,90)=3.29	t(79)=2.21	F(1,87)=1.26	F(1,80)=9.44	chi2(1)=13.0	F(1,66)=4.12
26	25	13	-0.221379	0.412399	-2.53442	0.00563174	-0.70667	0.239886	3.4101	0.999675	0.706197	0.52	0.5	0.0379589	0.05	0.06	0.196245	t(83)=2.24	t(40)=3.28	t(83)=1.99	t(26)=2.26	F(1,67)=9.91	chi2(1)=4.84	F(1,38)=7.45	z()=1.98	F(1,60)=7.22	t(34)=2.30	F(1,73)=7.08	chi2(1)=5.28	F(1,53)=5.41	F(1,39)=5.08	F(1,70)=6.23	F(1,101)=4.02	F(1,79)=4.24	F(1,37)=8.01	F(1,18)=4.59	F(1,16)=7.73	F(3,90)=3.29	t(79)=2.21	F(1,87)=1.26	F(1,80)=9.44	chi2(1)=13.0	F(1,66)=4.12
26	25	12	-0.225874	0.41065	-2.52459	0.00579169	-1.58711	0.0562435	3.68052	0.999884	0.705978	0.48	0.654981	0.0146855	0.05	0.06	0.19726	t(83)=2.24	t(40)=3.28	t(83)=1.99	t(26)=2.26	F(1,67)=9.91	chi2(1)=4.84	F(1,39)=4.29	z()=1.98	F(1,60)=8.33	t(34)=2.30	F(1,73)=7.08	F(1,73)=11.51	F(1,53)=5.41	F(1,39)=5.08	F(1,70)=6.23	F(1,101)=4.02	F(1,79)=4.24	F(1,37)=8.01	F(1,18)=4.59	F(1,16)=7.73	F(3,90)=3.29	t(79)=2.21	F(1,87)=1.26	F(1,80)=9.44	chi2(1)=13.0	F(1,66)=4.12
26	25	12	-0.024057	0.490404	-2.70906	0.00337367	-1.58711	0.0562435	3.68052	0.999884	0.706408	0.48	0.654981	0.0145003	0.05	0.05	0.172185	t(83)=2.24	t(40)=3.28	t(83)=1.99	t(26)=2.26	F(1,67)=9.91	chi2(1)=4.84	chi2(1)=3.86	z()=1.98	F(1,60)=8.33	t(34)=2.30	F(1,73)=7.08	F(1,73)=11.51	F(1,53)=5.41	F(1,39)=5.08	F(1,70)=6.23	F(1,101)=4.02	F(1,79)=4.24	F(1,37)=8.01	F(1,18)=4.59	F(1,16)=7.73	F(3,90)=3.29	t(79)=2.21	F(1,87)=1.26	F(1,80)=9.44	chi2(1)=13.0	F(1,66)=4.12
26	25	13	-0.58805	0.278249	-2.21178	0.013491	-1.48056	0.0693615	3.71588	0.999899	0.705967	0.52	0.5	0.0381794	0.05	0.07	0.243694	t(83)=2.24	t(40)=3.28	t(83)=1.99	t(26)=2.26	F(1,67)=9.91	chi2(1)=4.84	F(1,38)=7.45	z()=1.98	F(1,60)=7.22	t(34)=2.30	F(1,73)=7.08	F(1,73)=11.51	F(1,53)=5.41	F(1,39)=5.08	F(1,70)=6.23	F(1,101)=4.02	F(1,79)=4.24	F(1,37)=8.01	F(1,18)=4.59	F(1,16)=7.73	F(3,90)=3.29	t(79)=2.21	F(1,87)=1.26	F(1,80)=9.44	chi2(1)=13.0	F(1,66)=4.12
26	25	12	-0.0144036	0.494254	-2.71073	0.00335677	-1.21413	0.11235	3.47568	0.999745	0.705978	0.48	0.654981	0.0146855	0.05	0.05	0.171755	t(83)=2.24	t(40)=3.28	t(83)=1.99	t(26)=2.26	F(1,67)=9.91	chi2(1)=4.84	F(1,39)=4.29	z()=1.98	F(1,60)=8.33	t(34)=2.30	F(1,73)=7.08	F(1,73)=7.30	F(1,53)=5.41	F(1,39)=5.08	F(1,70)=6.23	F(1,101)=4.02	F(1,79)=4.24	F(1,37)=8.01	F(1,18)=4.59	F(1,16)=7.73	F(3,90)=3.29	t(79)=2.21	F(1,87)=1.26	F(1,80)=9.44	chi2(1)=13.0	F(1,66)=4.12
26	25	12	0.187413	0.574332	-2.8952	0.00189456	-1.21413	0.11235	3.47568	0.999745	0.706408	0.48	0.654981	0.0145003	0.05	0.05	0.148482	t(83)=2.24	t(40)=3.28	t(83)=1.99	t(26)=2.26	F(1,67)=9.91	chi2(1)=4.84	chi2(1)=3.86	z()=1.98	F(1,60)=8.33	t(34)=2.30	F(1,73)=7.08	F(1,73)=7.30	F(1,53)=5.41	F(1,39)=5.08	F(1,70)=6.23	F(1,101)=4.02	F(1,79)=4.24	F(1,37)=8.01	F(1,18)=4.59	F(1,16)=7.73	F(3,90)=3.29	t(79)=2.21	F(1,87)=1.26	F(1,80)=9.44	chi2(1)=13.0	F(1,66)=4.12
26	25	13	-0.37658	0.353243	-2.39792	0.00824425	-1.12221	0.130886	3.51908	0.999783	0.705967	0.52	0.5	0.0381794	0.05	0.06	0.215896	t(83)=2.24	t(40)=3.28	t(83)=1.99	t(26)=2.26	F(1,67)=9.91	chi2(1)=4.84	F(1,38)=7.45	z()=1.98	F(1,60)=7.22	t(34)=2.30	F(1,73)=7.08	F(1,73)=7.30	F(1,53)=5.41	F(1,39)=5.08	F(1,70)=6.23	F(1,101)=4.02	F(1,79)=4.24	F(1,37)=8.01	F(1,18)=4.59	F(1,16)=7.73	F(3,90)=3.29	t(79)=2.21	F(1,87)=1.26	F(1,80)=9.44	chi2(1)=13.0	F(1,66)=4.12
26	25	12	-0.143984	0.442756	-2.59834	0.00468384	-1.32488	0.092606	3.62171	0.999854	0.706208	0.48	0.654981	0.014586	0.05	0.05	0.186994	t(83)=2.24	t(40)=3.28	t(83)=1.99	t(26)=2.26	F(1,67)=9.91	chi2(1)=4.84	F(1,39)=4.29	z()=1.98	F(1,60)=8.33	t(34)=2.30	F(1,73)=7.08	chi2(1)=5.28	F(1,53)=5.41	F(1,39)=5.08	F(1,70)=11.28	F(1,101)=4.02	F(1,79)=4.24	F(1,37)=8.01	F(1,18)=4.59	F(1,16)=7.73	F(3,90)=3.29	t(79)=2.21	F(1,87)=1.26	F(1,80)=9.44	chi2(1)=13.0	F(1,66)=4.12
26	25	12	0.0578325	0.523059	-2.78281	0.00269451	-1.32488	0.092606	3.62171	0.999854	0.706637	0.48	0.654981	0.0144019	0.05	0.05	0.162718	t(83)=2.24	t(40)=3.28	t(83)=1.99	t(26)=2.26	F(1,67)=9.91	chi2(1)=4.84	chi2(1)=3.86	z()=1.98	F(1,60)=8.33	t(34)=2.30	F(1,73)=7.08	chi2(1)=5.28	F(1,53)=5.41	F(1,39)=5.08	F(1,70)=11.28	F(1,101)=4.02	F(1,79)=4.24	F(1,37)=8.01	F(1,18)=4.59	F(1,16)=7.73	F(3,90)=3.29	t(79)=2.21	F(1,87)=1.26	F(1,80)=9.44	chi2(1)=13.0	F(1,66)=4.12
26	25	13	-0.506161	0.306372	-2.28553	0.011141	-1.22861	0.109608	3.65937	0.999874	0.706197	0.52	0.5	0.0379589	0.05	0.07	0.232558	t(83)=2.24	t(40)=3.28	t(83)=1.99	t(26)=2.26	F(1,67)=9.91	chi2(1)=4.84	F(1,38)=7.45	z()=1.98	F(1,60)=7.22	t(34)=2.30	F(1,73)=7.08	chi2(1)=5.28	F(1,53)=5.41	F(1,39)=5.08	F(1,70)=11.28	F(1,101)=4.02	F(1,79)=4.24	F(1,37)=8.01	F(1,18)=4.59	F(1,16)=7.73	F(3,90)=3.29	t(79)=2.21	F(1,87)=1.26	F(1,80)=9.44	chi2(1)=13.0	F(1,66)=4.12
26	25	12	-0.510656	0.304796	-2.2757	0.011432	-2.13037	0.0165705	3.93997	0.999959	0.705978	0.48	0.654981	0.0146855	0.05	0.07	0.23375	t(83)=2.24	t(40)=3.28	t(83)=1.99	t(26)=2.26	F(1,67)=9.91	chi2(1)=4.84	F(1,39)=4.29	z()=1.98	F(1,60)=8.33	t(34)=2.30	F(1,73)=7.08	F(1,73)=11.51	F(1,53)=5.41	F(1,39)=5.08	F(1,70)=11.28	F(1,101)=4.02	F(1,79)=4.24	F(1,37)=8.01	F(1,18)=4.59	F(1,16)=7.73	F(3,90)=3.29	t(79)=2.21	F(1,87)=1.26	F(1,80)=9.44	chi2(1)=13.0	F(1,66)=4.12
26	25	12	-0.308839	0.378722	-2.46017	0.00694351	-2.13037	0.0165705	3.93997	0.999959	0.706408	0.48	0.654981	0.0145003	0.05	0.06	0.206722	t(83)=2.24	t(40)=3.28	t(83)=1.99	t(26)=2.26	F(1,67)=9.91	chi2(1)=4.84	chi2(1)=3.86	z()=1.98	F(1,60)=8.33	t(34)=2.30	F(1,73)=7.08	F(1,73)=11.51	F(1,53)=5.41	F(1,39)=5.08	F(1,70)=11.28	F(1,101)=4.02	F(1,79)=4.24	F(1,37)=8.01	F(1,18)=4.59	F(1,16)=7.73	F(3,90)=3.29	t(79)=2.21	F(1,87)=1.26	F(1,80)=9.44	chi2(1)=13.0	F(1,66)=4.12
26	25	13	-0.872832	0.191377	-1.96289	0.0248296	-2.00251	0.0226151	3.96515	0.999963	0.705967	0.52	0.5	0.0381794	0.05	0.09	0.282509	t(83)=2.24	t(40)=3.28	t(83)=1.99	t(26)=2.26	F(1,67)=9.91	chi2(1)=4.84	F(1,38)=7.45	z()=1.98	F(1,60)=7.22	t(34)=2.30	F(1,73)=7.08	F(1,73)=11.51	F(1,53)=5.41	F(1,39)=5.08	F(1,70)=11.28	F(1,101)=4.02	F(1,79)=4.24	F(1,37)=8.01	F(1,18)=4.59	F(1,16)=7.73	F(3,90)=3.29	t(79)=2.21	F(1,87)=1.26	F(1,80)=9.44	chi2(1)=13.0	F(1,66)=4.12
26	25	12	-0.299186	0.382399	-2.46184	0.00691134	-1.75738	0.0394261	3.73513	0.999906	0.705978	0.48	0.654981	0.0146855	0.05	0.06	0.206313	t(83)=2.24	t(40)=3.28	t(83)=1.99	t(26)=2.26	F(1,67)=9.91	chi2(1)=4.84	F(1,39)=4.29	z()=1.98	F(1,60)=8.33	t(34)=2.30	F(1,73)=7.08	F(1,73)=7.30	F(1,53)=5.41	F(1,39)=5.08	F(1,70)=11.28	F(1,101)=4.02	F(1,79)=4.24	F(1,37)=8.01	F(1,18)=4.59	F(1,16)=7.73	F(3,90)=3.29	t(79)=2.21	F(1,87)=1.26	F(1,80)=9.44	chi2(1)=13.0	F(1,66)=4.12
26	25	12	-0.097369	0.461217	-2.64631	0.00406872	-1.75738	0.0394261	3.73513	0.999906	0.706408	0.48	0.654981	0.0145003	0.05	0.05	0.180681	t(83)=2.24	t(40)=3.28	t(83)=1.99	t(26)=2.26	F(1,67)=9.91	chi2(1)=4.84	chi2(1)=3.86	z()=1.98	F(1,60)=8.33	t(34)=2.30	F(1,73)=7.08	F(1,73)=7.30	F(1,53)=5.41	F(1,39)=5.08	F(1,70)=11.28	F(1,101)=4.02	F(1,79)=4.24	F(1,37)=8.01	F(1,18)=4.59	F(1,16)=7.73	F(3,90)=3.29	t(79)=2.21	F(1,87)=1.26	F(1,80)=9.44	chi2(1)=13.0	F(1,66)=4.12
26	25	13	-0.661362	0.25419	-2.14903	0.0158161	-1.64416	0.0500721	3.76835	0.999918	0.705967	0.52	0.5	0.0381794	0.05	0.08	0.253382	t(83)=2.24	t(40)=3.28	t(83)=1.99	t(26)=2.26	F(1,67)=9.91	chi2(1)=4.84	F(1,38)=7.45	z()=1.98	F(1,60)=7.22	t(34)=2.30	F(1,73)=7.08	F(1,73)=7.30	F(1,53)=5.41	F(1,39)=5.08	F(1,70)=11.28	F(1,101)=4.02	F(1,79)=4.24	F(1,37)=8.01	F(1,18)=4.59	F(1,16)=7.73	F(3,90)=3.29	t(79)=2.21	F(1,87)=1.26	F(1,80)=9.44	chi2(1)=13.0	F(1,66)=4.12
26	25	12	0.326411	0.627943	-3.00811	0.0013144	-0.281283	0.389247	3.22177	0.999363	0.706208	0.48	0.654981	0.014586	0.05	0.05	0.134902	t(83)=2.24	t(40)=3.28	t(83)=1.99	t(26)=2.26	F(1,67)=9.91	chi2(1)=4.84	F(1,39)=4.29	z()=1.98	F(1,60)=8.33	t(34)=2.30	F(1,73)=7.08	chi2(1)=5.28	F(1,53)=5.41	F(1,39)=5.08	F(1,70)=6.09	F(1,101)=4.02	F(1,79)=4.24	F(1,37)=5.76	F(1,18)=4.59	F(1,16)=7.73	F(3,90)=3.29	t(79)=2.21	F(1,87)=1.26	F(1,80)=9.44	chi2(1)=13.0	F(1,66)=4.12
26	25	12	0.528228	0.701329	-3.19258	0.000705031	-0.281283	0.389247	3.22177	0.999363	0.706637	0.48	0.654981	0.0144019	0.05	0.05	0.115332	t(83)=2.24	t(40)=3.28	t(83)=1.99	t(26)=2.26	F(1,67)=9.91	chi2(1)=4.84	chi2(1)=3.86	z()=1.98	F(1,60)=8.33	t(34)=2.30	F(1,73)=7.08	chi2(1)=5.28	F(1,53)=5.41	F(1,39)=5.08	F(1,70)=6.09	F(1,101)=4.02	F(1,79)=4.24	F(1,37)=5.76	F(1,18)=4.59	F(1,16)=7.73	F(3,90)=3.29	t(79)=2.21	F(1,87)=1.26	F(1,80)=9.44	chi2(1)=13.0	F(1,66)=4.12
26	25	13	-0.0357656	0.485735	-2.6953	0.00351628	-0.225963	0.410615	3.27513	0.999472	0.706197	0.52	0.5	0.0379589	0.05	0.05	0.174055	t(83)=2.24	t(40)=3.28	t(83)=1.99	t(26)=2.26	F(1,67)=9.91	chi2(1)=4.84	F(1,38)=7.45	z()=1.98	F(1,60)=7.22	t(34)=2.30	F(1,73)=7.08	chi2(1)=5.28	F(1,53)=5.41	F(1,39)=5.08	F(1,70)=6.09	F(1,101)=4.02	F(1,79)=4.24	F(1,37)=5.76	F(1,18)=4.59	F(1,16)=7.73	F(3,90)=3.29	t(79)=2.21	F(1,87)=1.26	F(1,80)=9.44	chi2(1)=13.0	F(1,66)=4.12
26	25	12	-0.0402606	0.483943	-2.68547	0.00362138	-1.08678	0.138568	3.54004	0.9998	0.705978	0.48	0.654981	0.0146855	0.05	0.05	0.174945	t(83)=2.24	t(40)=3.28	t(83)=1.99	t(26)=2.26	F(1,67)=9.91	chi2(1)=4.84	F(1,39)=4.29	z()=1.98	F(1,60)=8.33	t(34)=2.30	F(1,73)=7.08	F(1,73)=11.51	F(1,53)=5.41	F(1,39)=5.08	F(1,70)=6.09	F(1,101)=4.02	F(1,79)=4.24	F(1,37)=5.76	F(1,18)=4.59	F(1,16)=7.73	F(3,90)=3.29	t(79)=2.21	F(1,87)=1.26	F(1,80)=9.44	chi2(1)=13.0	F(1,66)=4.12
26	25	12	0.161556	0.564172	-2.86995	0.00205271	-1.08678	0.138568	3.54004	0.9998	0.706408	0.48	0.654981	0.0145003	0.05	0.05	0.151408	t(83)=2.24	t(40)=3.28	t(83)=1.99	t(26)=2.26	F(1,67)=9.91	chi2(1)=4.84	chi2(1)=3.86	z()=1.98	F(1,60)=8.33	t(34)=2.30	F(1,73)=7.08	F(1,73)=11.51	F(1,53)=5.41	F(1,39)=5.08	F(1,70)=6.09	F(1,101)=4.02	F(1,79)=4.24	F(1,37)=5.76	F(1,18)=4.59	F(1,16)=7.73	F(3,90)=3.29	t(79)=2.21	F(1,87)=1.26	F(1,80)=9.44	chi2(1)=13.0	F(1,66)=4.12
26	25	13	-0.402437	0.343681	-2.37266	0.00883024	-0.999856	0.15869	3.58091	0.999829	0.705967	0.52	0.5	0.0381794	0.05	0.06	0.219459	t(83)=2.24	t(40)=3.28	t(83)=1.99	t(26)=2.26	F(1,67)=9.91	chi2(1)=4.84	F(1,38)=7.45	z()=1.98	F(1,60)=7.22	t(34)=2.30	F(1,73)=7.08	F(1,73)=11.51	F(1,53)=5.41	F(1,39)=5.08	F(1,70)=6.09	F(1,101)=4.02	F(1,79)=4.24	F(1,37)=5.76	F(1,18)=4.59	F(1,16)=7.73	F(3,90)=3.29	t(79)=2.21	F(1,87)=1.26	F(1,80)=9.44	chi2(1)=13.0	F(1,66)=4.12
26	25	12	0.17121	0.56797	-2.87161	0.00204192	-0.713791	0.237678	3.3352	0.999574	0.705978	0.48	0.654981	0.0146855	0.05	0.05	0.150973	t(83)=2.24	t(40)=3.28	t(83)=1.99	t(26)=2.26	F(1,67)=9.91	chi2(1)=4.84	F(1,39)=4.29	z()=1.98	F(1,60)=8.33	t(34)=2.30	F(1,73)=7.08	F(1,73)=7.30	F(1,53)=5.41	F(1,39)=5.08	F(1,70)=6.09	F(1,101)=4.02	F(1,79)=4.24	F(1,37)=5.76	F(1,18)=4.59	F(1,16)=7.73	F(3,90)=3.29	t(79)=2.21	F(1,87)=1.26	F(1,80)=9.44	chi2(1)=13.0	F(1,66)=4.12
26	25	12	0.373026	0.645436	-3.05609	0.00112123	-0.713791	0.237678	3.3352	0.999574	0.706408	0.48	0.654981	0.0145003	0.05	0.05	0.12982	t(83)=2.24	t(40)=3.28	t(83)=1.99	t(26)=2.26	F(1,67)=9.91	chi2(1)=4.84	chi2(1)=3.86	z()=1.98	F(1,60)=8.33	t(34)=2.30	F(1,73)=7.08	F(1,73)=7.30	F(1,53)=5.41	F(1,39)=5.08	F(1,70)=6.09	F(1,101)=4.02	F(1,79)=4.24	F(1,37)=5.76	F(1,18)=4.59	F(1,16)=7.73	F(3,90)=3.29	t(79)=2.21	F(1,87)=1.26	F(1,80)=9.44	chi2(1)=13.0	F(1,66)=4.12
26	25	13	-0.190967	0.424276	-2.5588	0.00525169	-0.641503	0.260598	3.3841	0.999643	0.705967	0.52	0.5	0.0381794	0.05	0.06	0.192725	t(83)=2.24	t(40)=3.28	t(83)=1.99	t(26)=2.26	F(1,67)=9.91	chi2(1)=4.84	F(1,38)=7.45	z()=1.98	F(1,60)=7.22	t(34)=2.30	F(1,73)=7.08	F(1,73)=7.30	F(1,53)=5.41	F(1,39)=5.08	F(1,70)=6.09	F(1,101)=4.02	F(1,79)=4.24	F(1,37)=5.76	F(1,18)=4.59	F(1,16)=7.73	F(3,90)=3.29	t(79)=2.21	F(1,87)=1.26	F(1,80)=9.44	chi2(1)=13.0	F(1,66)=4.12
26	25	12	0.316349	0.624131	-2.99951	0.00135207	-0.308364	0.378903	3.2289	0.999379	0.706208	0.48	0.654981	0.014586	0.05	0.05	0.135909	t(83)=2.24	t(40)=3.28	t(83)=1.99	t(26)=2.26	F(1,67)=9.91	chi2(1)=4.84	F(1,39)=4.29	z()=1.98	F(1,60)=8.33	t(34)=2.30	F(1,73)=7.08	chi2(1)=5.28	F(1,53)=5.41	F(1,39)=5.08	F(1,70)=6.20	F(1,101)=4.02	F(1,79)=4.24	F(1,37)=5.76	F(1,18)=4.59	F(1,16)=7.73	F(3,90)=3.29	t(79)=2.21	F(1,87)=1.26	F(1,80)=9.44	chi2(1)=13.0	F(1,66)=4.12
26	25	12	0.518165	0.697829	-3.18398	0.000726315	-0.308364	0.378903	3.2289	0.999379	0.706637	0.48	0.654981	0.0144019	0.05	0.05	0.116216	t(83)=2.24	t(40)=3.28	t(83)=1.99	t(26)=2.26	F(1,67)=9.91	chi2(1)=4.84	chi2(1)=3.86	z()=1.98	F(1,60)=8.33	t(34)=2.30	F(1,73)=7.08	chi2(1)=5.28	F(1,53)=5.41	F(1,39)=5.08	F(1,70)=6.20	F(1,101)=4.02	F(1,79)=4.24	F(1,37)=5.76	F(1,18)=4.59	F(1,16)=7.73	F(3,90)=3.29	t(79)=2.21	F(1,87)=1.26	F(1,80)=9.44	chi2(1)=13.0	F(1,66)=4.12
26	25	13	-0.0458279	0.481724	-2.6867	0.0036081	-0.251981	0.400528	3.28197	0.999485	0.706197	0.52	0.5	0.0379589	0.05	0.05	0.175215	t(83)=2.24	t(40)=3.28	t(83)=1.99	t(26)=2.26	F(1,67)=9.91	chi2(1)=4.84	F(1,38)=7.45	z()=1.98	F(1,60)=7.22	t(34)=2.30	F(1,73)=7.08	chi2(1)=5.28	F(1,53)=5.41	F(1,39)=5.08	F(1,70)=6.20	F(1,101)=4.02	F(1,79)=4.24	F(1,37)=5.76	F(1,18)=4.59	F(1,16)=7.73	F(3,90)=3.29	t(79)=2.21	F(1,87)=1.26	F(1,80)=9.44	chi2(1)=13.0	F(1,66)=4.12
26	25	12	-0.0503229	0.479933	-2.67687	0.00371566	-1.11386	0.13267	3.54717	0.999805	0.705978	0.48	0.654981	0.0146855	0.05	0.05	0.176111	t(83)=2.24	t(40)=3.28	t(83)=1.99	t(26)=2.26	F(1,67)=9.91	chi2(1)=4.84	F(1,39)=4.29	z()=1.98	F(1,60)=8.33	t(34)=2.30	F(1,73)=7.08	F(1,73)=11.51	F(1,53)=5.41	F(1,39)=5.08	F(1,70)=6.20	F(1,101)=4.02	F(1,79)=4.24	F(1,37)=5.76	F(1,18)=4.59	F(1,16)=7.73	F(3,90)=3.29	t(79)=2.21	F(1,87)=1.26	F(1,80)=9.44	chi2(1)=13.0	F(1,66)=4.12
26	25	12	0.151494	0.560207	-2.86135	0.00210923	-1.11386	0.13267	3.54717	0.999805	0.706408	0.48	0.654981	0.0145003	0.05	0.05	0.152486	t(83)=2.24	t(40)=3.28	t(83)=1.99	t(26)=2.26	F(1,67)=9.91	chi2(1)=4.84	chi2(1)=3.86	z()=1.98	F(1,60)=8.33	t(34)=2.30	F(1,73)=7.08	F(1,73)=11.51	F(1,53)=5.41	F(1,39)=5.08	F(1,70)=6.20	F(1,101)=4.02	F(1,79)=4.24	F(1,37)=5.76	F(1,18)=4.59	F(1,16)=7.73	F(3,90)=3.29	t(79)=2.21	F(1,87)=1.26	F(1,80)=9.44	chi2(1)=13.0	F(1,66)=4.12
26	25	13	-0.412499	0.339987	-2.36406	0.00903792	-1.02587	0.152475	3.58776	0.999833	0.705967	0.52	0.5	0.0381794	0.05	0.07	0.220778	t(83)=2.24	t(40)=3.28	t(83)=1.99	t(26)=2.26	F(1,67)=9.91	chi2(1)=4.84	F(1,38)=7.45	z()=1.98	F(1,60)=7.22	t(34)=2.30	F(1,73)=7.08	F(1,73)=11.51	F(1,53)=5.41	F(1,39)=5.08	F(1,70)=6.20	F(1,101)=4.02	F(1,79)=4.24	F(1,37)=5.76	F(1,18)=4.59	F(1,16)=7.73	F(3,90)=3.29	t(79)=2.21	F(1,87)=1.26	F(1,80)=9.44	chi2(1)=13.0	F(1,66)=4.12
26	25	12	0.161147	0.564011	-2.86301	0.00209817	-0.740872	0.229385	3.34233	0.999585	0.705978	0.48	0.654981	0.0146855	0.05	0.05	0.152068	t(83)=2.24	t(40)=3.28	t(83)=1.99	t(26)=2.26	F(1,67)=9.91	chi2(1)=4.84	F(1,39)=4.29	z()=1.98	F(1,60)=8.33	t(34)=2.30	F(1,73)=7.08	F(1,73)=7.30	F(1,53)=5.41	F(1,39)=5.08	F(1,70)=6.20	F(1,101)=4.02	F(1,79)=4.24	F(1,37)=5.76	F(1,18)=4.59	F(1,16)=7.73	F(3,90)=3.29	t(79)=2.21	F(1,87)=1.26	F(1,80)=9.44	chi2(1)=13.0	F(1,66)=4.12
26	25	12	0.362964	0.641684	-3.04749	0.00115382	-0.740872	0.229385	3.34233	0.999585	0.706408	0.48	0.654981	0.0145003	0.05	0.05	0.130795	t(83)=2.24	t(40)=3.28	t(83)=1.99	t(26)=2.26	F(1,67)=9.91	chi2(1)=4.84	chi2(1)=3.86	z()=1.98	F(1,60)=8.33	t(34)=2.30	F(1,73)=7.08	F(1,73)=7.30	F(1,53)=5.41	F(1,39)=5.08	F(1,70)=6.20	F(1,101)=4.02	F(1,79)=4.24	F(1,37)=5.76	F(1,18)=4.59	F(1,16)=7.73	F(3,90)=3.29	t(79)=2.21	F(1,87)=1.26	F(1,80)=9.44	chi2(1)=13.0	F(1,66)=4.12
26	25	13	-0.201029	0.420338	-2.5502	0.00538303	-0.667522	0.25222	3.39095	0.999652	0.705967	0.52	0.5	0.0381794	0.05	0.06	0.193942	t(83)=2.24	t(40)=3.28	t(83)=1.99	t(26)=2.26	F(1,67)=9.91	chi2(1)=4.84	F(1,38)=7.45	z()=1.98	F(1,60)=7.22	t(34)=2.30	F(1,73)=7.08	F(1,73)=7.30	F(1,53)=5.41	F(1,39)=5.08	F(1,70)=6.20	F(1,101)=4.02	F(1,79)=4.24	F(1,37)=5.76	F(1,18)=4.59	F(1,16)=7.73	F(3,90)=3.29	t(79)=2.21	F(1,87)=1.26	F(1,80)=9.44	chi2(1)=13.0	F(1,66)=4.12
26	25	12	0.260813	0.602882	-2.95188	0.00157922	-0.438755	0.330419	3.27104	0.999464	0.706208	0.48	0.654981	0.014586	0.05	0.05	0.141588	t(83)=2.24	t(40)=3.28	t(83)=1.99	t(26)=2.26	F(1,67)=9.91	chi2(1)=4.84	F(1,39)=4.29	z()=1.98	F(1,60)=8.33	t(34)=2.30	F(1,73)=7.08	chi2(1)=5.28	F(1,53)=5.41	F(1,39)=5.08	F(1,70)=6.88	F(1,101)=4.02	F(1,79)=4.24	F(1,37)=5.76	F(1,18)=4.59	F(1,16)=7.73	F(3,90)=3.29	t(79)=2.21	F(1,87)=1.26	F(1,80)=9.44	chi2(1)=13.0	F(1,66)=4.12
26	25	12	0.46263	0.678185	-3.13636	0.000855304	-0.438755	0.330419	3.27104	0.999464	0.706637	0.48	0.654981	0.0144019	0.05	0.05	0.121202	t(83)=2.24	t(40)=3.28	t(83)=1.99	t(26)=2.26	F(1,67)=9.91	chi2(1)=4.84	chi2(1)=3.86	z()=1.98	F(1,60)=8.33	t(34)=2.30	F(1,73)=7.08	chi2(1)=5.28	F(1,53)=5.41	F(1,39)=5.08	F(1,70)=6.88	F(1,101)=4.02	F(1,79)=4.24	F(1,37)=5.76	F(1,18)=4.59	F(1,16)=7.73	F(3,90)=3.29	t(79)=2.21	F(1,87)=1.26	F(1,80)=9.44	chi2(1)=13.0	F(1,66)=4.12
26	25	13	-0.101364	0.459631	-2.63907	0.00415667	-0.377257	0.352991	3.32246	0.999554	0.706197	0.52	0.5	0.0379589	0.05	0.05	0.181696	t(83)=2.24	t(40)=3.28	t(83)=1.99	t(26)=2.26	F(1,67)=9.91	chi2(1)=4.84	F(1,38)=7.45	z()=1.98	F(1,60)=7.22	t(34)=2.30	F(1,73)=7.08	chi2(1)=5.28	F(1,53)=5.41	F(1,39)=5.08	F(1,70)=6.88	F(1,101)=4.02	F(1,79)=4.24	F(1,37)=5.76	F(1,18)=4.59	F(1,16)=7.73	F(3,90)=3.29	t(79)=2.21	F(1,87)=1.26	F(1,80)=9.44	chi2(1)=13.0	F(1,66)=4.12
26	25	12	-0.105859	0.457847	-2.62924	0.00427874	-1.24425	0.106704	3.58931	0.999834	0.705978	0.48	0.654981	0.0146855	0.05	0.05	0.182601	t(83)=2.24	t(40)=3.28	t(83)=1.99	t(26)=2.26	F(1,67)=9.91	chi2(1)=4.84	F(1,39)=4.29	z()=1.98	F(1,60)=8.33	t(34)=2.30	F(1,73)=7.08	F(1,73)=11.51	F(1,53)=5.41	F(1,39)=5.08	F(1,70)=6.88	F(1,101)=4.02	F(1,79)=4.24	F(1,37)=5.76	F(1,18)=4.59	F(1,16)=7.73	F(3,90)=3.29	t(79)=2.21	F(1,87)=1.26	F(1,80)=9.44	chi2(1)=13.0	F(1,66)=4.12
26	25	12	0.0959581	0.538223	-2.81372	0.0024486	-1.24425	0.106704	3.58931	0.999834	0.706408	0.48	0.654981	0.0145003	0.05	0.05	0.158462	t(83)=2.24	t(40)=3.28	t(83)=1.99	t(26)=2.26	F(1,67)=9.91	chi2(1)=4.84	chi2(1)=3.86	z()=1.98	F(1,60)=8.33	t(34)=2.30	F(1,73)=7.08	F(1,73)=11.51	F(1,53)=5.41	F(1,39)=5.08	F(1,70)=6.88	F(1,101)=4.02	F(1,79)=4.24	F(1,37)=5.76	F(1,18)=4.59	F(1,16)=7.73	F(3,90)=3.29	t(79)=2.21	F(1,87)=1.26	F(1,80)=9.44	chi2(1)=13.0	F(1,66)=4.12
26	25	13	-0.468035	0.31988	-2.31643	0.0102673	-1.15115	0.124835	3.62824	0.999857	0.705967	0.52	0.5	0.0381794	0.05	0.07	0.227861	t(83)=2.24	t(40)=3.28	t(83)=1.99	t(26)=2.26	F(1,67)=9.91	chi2(1)=4.84	F(1,38)=7.45	z()=1.98	F(1,60)=7.22	t(34)=2.30	F(1,73)=7.08	F(1,73)=11.51	F(1,53)=5.41	F(1,39)=5.08	F(1,70)=6.88	F(1,101)=4.02	F(1,79)=4.24	F(1,37)=5.76	F(1,18)=4.59	F(1,16)=7.73	F(3,90)=3.29	t(79)=2.21	F(1,87)=1.26	F(1,80)=9.44	chi2(1)=13.0	F(1,66)=4.12
26	25	12	0.105611	0.542055	-2.81539	0.00243594	-0.871263	0.191805	3.38447	0.999643	0.705978	0.48	0.654981	0.0146855	0.05	0.05	0.157999	t(83)=2.24	t(40)=3.28	t(83)=1.99	t(26)=2.26	F(1,67)=9.91	chi2(1)=4.84	F(1,39)=4.29	z()=1.98	F(1,60)=8.33	t(34)=2.30	F(1,73)=7.08	F(1,73)=7.30	F(1,53)=5.41	F(1,39)=5.08	F(1,70)=6.88	F(1,101)=4.02	F(1,79)=4.24	F(1,37)=5.76	F(1,18)=4.59	F(1,16)=7.73	F(3,90)=3.29	t(79)=2.21	F(1,87)=1.26	F(1,80)=9.44	chi2(1)=13.0	F(1,66)=4.12
26	25	12	0.307428	0.620741	-2.99986	0.00135052	-0.871263	0.191805	3.38447	0.999643	0.706408	0.48	0.654981	0.0145003	0.05	0.05	0.136262	t(83)=2.24	t(40)=3.28	t(83)=1.99	t(26)=2.26	F(1,67)=9.91	chi2(1)=4.84	chi2(1)=3.86	z()=1.98	F(1,60)=8.33	t(34)=2.30	F(1,73)=7.08	F(1,73)=7.30	F(1,53)=5.41	F(1,39)=5.08	F(1,70)=6.88	F(1,101)=4.02	F(1,79)=4.24	F(1,37)=5.76	F(1,18)=4.59	F(1,16)=7.73	F(3,90)=3.29	t(79)=2.21	F(1,87)=1.26	F(1,80)=9.44	chi2(1)=13.0	F(1,66)=4.12
26	25	13	-0.256565	0.398757	-2.50257	0.00616468	-0.792797	0.213948	3.43144	0.9997	0.705967	0.52	0.5	0.0381794	0.05	0.06	0.20073	t(83)=2.24	t(40)=3.28	t(83)=1.99	t(26)=2.26	F(1,67)=9.91	chi2(1)=4.84	F(1,38)=7.45	z()=1.98	F(1,60)=7.22	t(34)=2.30	F(1,73)=7.08	F(1,73)=7.30	F(1,53)=5.41	F(1,39)=5.08	F(1,70)=6.88	F(1,101)=4.02	F(1,79)=4.24	F(1,37)=5.76	F(1,18)=4.59	F(1,16)=7.73	F(3,90)=3.29	t(79)=2.21	F(1,87)=1.26	F(1,80)=9.44	chi2(1)=13.0	F(1,66)=4.12
26	25	12	0.170087	0.567529	-2.87327	0.00203122	-0.61645	0.268799	3.34925	0.999595	0.706208	0.48	0.654981	0.014586	0.05	0.05	0.150883	t(83)=2.24	t(40)=3.28	t(83)=1.99	t(26)=2.26	F(1,67)=9.91	chi2(1)=4.84	F(1,39)=4.29	z()=1.98	F(1,60)=8.33	t(34)=2.30	F(1,73)=7.08	chi2(1)=5.28	F(1,53)=5.41	F(1,39)=5.08	F(1,70)=8.28	F(1,101)=4.02	F(1,79)=4.24	F(1,37)=5.76	F(1,18)=4.59	F(1,16)=7.73	F(3,90)=3.29	t(79)=2.21	F(1,87)=1.26	F(1,80)=9.44	chi2(1)=13.0	F(1,66)=4.12
26	25	12	0.371904	0.645018	-3.05775	0.00111504	-0.61645	0.268799	3.34925	0.999595	0.706637	0.48	0.654981	0.0144019	0.05	0.05	0.129759	t(83)=2.24	t(40)=3.28	t(83)=1.99	t(26)=2.26	F(1,67)=9.91	chi2(1)=4.84	chi2(1)=3.86	z()=1.98	F(1,60)=8.33	t(34)=2.30	F(1,73)=7.08	chi2(1)=5.28	F(1,53)=5.41	F(1,39)=5.08	F(1,70)=8.28	F(1,101)=4.02	F(1,79)=4.24	F(1,37)=5.76	F(1,18)=4.59	F(1,16)=7.73	F(3,90)=3.29	t(79)=2.21	F(1,87)=1.26	F(1,80)=9.44	chi2(1)=13.0	F(1,66)=4.12
26	25	13	-0.192089	0.423836	-2.56046	0.00522666	-0.547981	0.291853	3.3976	0.99966	0.706197	0.52	0.5	0.0379589	0.05	0.06	0.192585	t(83)=2.24	t(40)=3.28	t(83)=1.99	t(26)=2.26	F(1,67)=9.91	chi2(1)=4.84	F(1,38)=7.45	z()=1.98	F(1,60)=7.22	t(34)=2.30	F(1,73)=7.08	chi2(1)=5.28	F(1,53)=5.41	F(1,39)=5.08	F(1,70)=8.28	F(1,101)=4.02	F(1,79)=4.24	F(1,37)=5.76	F(1,18)=4.59	F(1,16)=7.73	F(3,90)=3.29	t(79)=2.21	F(1,87)=1.26	F(1,80)=9.44	chi2(1)=13.0	F(1,66)=4.12
26	25	12	-0.196584	0.422076	-2.55063	0.00537636	-1.42194	0.0775213	3.66752	0.999878	0.705978	0.48	0.654981	0.0146855	0.05	0.06	0.19358	t(83)=2.24	t(40)=3.28	t(83)=1.99	t(26)=2.26	F(1,67)=9.91	chi2(1)=4.84	F(1,39)=4.29	z()=1.98	F(1,60)=8.33	t(34)=2.30	F(1,73)=7.08	F(1,73)=11.51	F(1,53)=5.41	F(1,39)=5.08	F(1,70)=8.28	F(1,101)=4.02	F(1,79)=4.24	F(1,37)=5.76	F(1,18)=4.59	F(1,16)=7.73	F(3,90)=3.29	t(79)=2.21	F(1,87)=1.26	F(1,80)=9.44	chi2(1)=13.0	F(1,66)=4.12
26	25	12	0.00523245	0.502087	-2.73511	0.00311798	-1.42194	0.0775213	3.66752	0.999878	0.706408	0.48	0.654981	0.0145003	0.05	0.05	0.168748	t(83)=2.24	t(40)=3.28	t(83)=1.99	t(26)=2.26	F(1,67)=9.91	chi2(1)=4.84	chi2(1)=3.86	z()=1.98	F(1,60)=8.33	t(34)=2.30	F(1,73)=7.08	F(1,73)=11.51	F(1,53)=5.41	F(1,39)=5.08	F(1,70)=8.28	F(1,101)=4.02	F(1,79)=4.24	F(1,37)=5.76	F(1,18)=4.59	F(1,16)=7.73	F(3,90)=3.29	t(79)=2.21	F(1,87)=1.26	F(1,80)=9.44	chi2(1)=13.0	F(1,66)=4.12
26	25	13	-0.558761	0.288162	-2.23782	0.0126163	-1.32187	0.0931051	3.70339	0.999894	0.705967	0.52	0.5	0.0381794	0.05	0.07	0.239711	t(83)=2.24	t(40)=3.28	t(83)=1.99	t(26)=2.26	F(1,67)=9.91	chi2(1)=4.84	F(1,38)=7.45	z()=1.98	F(1,60)=7.22	t(34)=2.30	F(1,73)=7.08	F(1,73)=11.51	F(1,53)=5.41	F(1,39)=5.08	F(1,70)=8.28	F(1,101)=4.02	F(1,79)=4.24	F(1,37)=5.76	F(1,18)=4.59	F(1,16)=7.73	F(3,90)=3.29	t(79)=2.21	F(1,87)=1.26	F(1,80)=9.44	chi2(1)=13.0	F(1,66)=4.12
26	25	12	0.0148858	0.505938	-2.73677	0.00310224	-1.04896	0.147099	3.46268	0.999733	0.705978	0.48	0.654981	0.0146855	0.05	0.05	0.168195	t(83)=2.24	t(40)=3.28	t(83)=1.99	t(26)=2.26	F(1,67)=9.91	chi2(1)=4.84	F(1,39)=4.29	z()=1.98	F(1,60)=8.33	t(34)=2.30	F(1,73)=7.08	F(1,73)=7.30	F(1,53)=5.41	F(1,39)=5.08	F(1,70)=8.28	F(1,101)=4.02	F(1,79)=4.24	F(1,37)=5.76	F(1,18)=4.59	F(1,16)=7.73	F(3,90)=3.29	t(79)=2.21	F(1,87)=1.26	F(1,80)=9.44	chi2(1)=13.0	F(1,66)=4.12
26	25	12	0.216703	0.58578	-2.92125	0.00174315	-1.04896	0.147099	3.46268	0.999733	0.706408	0.48	0.654981	0.0145003	0.05	0.05	0.145316	t(83)=2.24	t(40)=3.28	t(83)=1.99	t(26)=2.26	F(1,67)=9.91	chi2(1)=4.84	chi2(1)=3.86	z()=1.98	F(1,60)=8.33	t(34)=2.30	F(1,73)=7.08	F(1,73)=7.30	F(1,53)=5.41	F(1,39)=5.08	F(1,70)=8.28	F(1,101)=4.02	F(1,79)=4.24	F(1,37)=5.76	F(1,18)=4.59	F(1,16)=7.73	F(3,90)=3.29	t(79)=2.21	F(1,87)=1.26	F(1,80)=9.44	chi2(1)=13.0	F(1,66)=4.12
26	25	13	-0.347291	0.364186	-2.42396	0.00767605	-0.963521	0.167643	3.50658	0.999773	0.705967	0.52	0.5	0.0381794	0.05	0.06	0.212092	t(83)=2.24	t(40)=3.28	t(83)=1.99	t(26)=2.26	F(1,67)=9.91	chi2(1)=4.84	F(1,38)=7.45	z()=1.98	F(1,60)=7.22	t(34)=2.30	F(1,73)=7.08	F(1,73)=7.30	F(1,53)=5.41	F(1,39)=5.08	F(1,70)=8.28	F(1,101)=4.02	F(1,79)=4.24	F(1,37)=5.76	F(1,18)=4.59	F(1,16)=7.73	F(3,90)=3.29	t(79)=2.21	F(1,87)=1.26	F(1,80)=9.44	chi2(1)=13.0	F(1,66)=4.12
26	25	12	0.313665	0.623112	-2.99721	0.00136229	-0.31535	0.376248	3.23083	0.999383	0.706208	0.48	0.654981	0.014586	0.05	0.05	0.136178	t(83)=2.24	t(40)=3.28	t(83)=1.99	t(26)=2.26	F(1,67)=9.91	chi2(1)=4.84	F(1,39)=4.29	z()=1.98	F(1,60)=8.33	t(34)=2.30	F(1,73)=7.08	chi2(1)=5.28	F(1,53)=5.41	F(1,39)=5.08	F(1,70)=6.23	F(1,101)=4.02	F(1,79)=4.24	F(1,37)=5.76	F(1,18)=4.59	F(1,16)=7.73	F(3,90)=3.29	t(79)=2.21	F(1,87)=1.26	F(1,80)=9.44	chi2(1)=13.0	F(1,66)=4.12
26	25	12	0.515482	0.696892	-3.18169	0.000732094	-0.31535	0.376248	3.23083	0.999383	0.706637	0.48	0.654981	0.0144019	0.05	0.05	0.116453	t(83)=2.24	t(40)=3.28	t(83)=1.99	t(26)=2.26	F(1,67)=9.91	chi2(1)=4.84	chi2(1)=3.86	z()=1.98	F(1,60)=8.33	t(34)=2.30	F(1,73)=7.08	chi2(1)=5.28	F(1,53)=5.41	F(1,39)=5.08	F(1,70)=6.23	F(1,101)=4.02	F(1,79)=4.24	F(1,37)=5.76	F(1,18)=4.59	F(1,16)=7.73	F(3,90)=3.29	t(79)=2.21	F(1,87)=1.26	F(1,80)=9.44	chi2(1)=13.0	F(1,66)=4.12
26	25	13	-0.0485115	0.480654	-2.6844	0.00363296	-0.258693	0.397936	3.28383	0.999488	0.706197	0.52	0.5	0.0379589	0.05	0.05	0.175525	t(83)=2.24	t(40)=3.28	t(83)=1.99	t(26)=2.26	F(1,67)=9.91	chi2(1)=4.84	F(1,38)=7.45	z()=1.98	F(1,60)=7.22	t(34)=2.30	F(1,73)=7.08	chi2(1)=5.28	F(1,53)=5.41	F(1,39)=5.08	F(1,70)=6.23	F(1,101)=4.02	F(1,79)=4.24	F(1,37)=5.76	F(1,18)=4.59	F(1,16)=7.73	F(3,90)=3.29	t(79)=2.21	F(1,87)=1.26	F(1,80)=9.44	chi2(1)=13.0	F(1,66)=4.12
26	25	12	-0.0530065	0.478863	-2.67458	0.00374118	-1.12084	0.131177	3.5491	0.999807	0.705978	0.48	0.654981	0.0146855	0.05	0.05	0.176422	t(83)=2.24	t(40)=3.28	t(83)=1.99	t(26)=2.26	F(1,67)=9.91	chi2(1)=4.84	F(1,39)=4.29	z()=1.98	F(1,60)=8.33	t(34)=2.30	F(1,73)=7.08	F(1,73)=11.51	F(1,53)=5.41	F(1,39)=5.08	F(1,70)=6.23	F(1,101)=4.02	F(1,79)=4.24	F(1,37)=5.76	F(1,18)=4.59	F(1,16)=7.73	F(3,90)=3.29	t(79)=2.21	F(1,87)=1.26	F(1,80)=9.44	chi2(1)=13.0	F(1,66)=4.12
26	25	12	0.14881	0.559148	-2.85905	0.00212455	-1.12084	0.131177	3.5491	0.999807	0.706408	0.48	0.654981	0.0145003	0.05	0.05	0.152774	t(83)=2.24	t(40)=3.28	t(83)=1.99	t(26)=2.26	F(1,67)=9.91	chi2(1)=4.84	chi2(1)=3.86	z()=1.98	F(1,60)=8.33	t(34)=2.30	F(1,73)=7.08	F(1,73)=11.51	F(1,53)=5.41	F(1,39)=5.08	F(1,70)=6.23	F(1,101)=4.02	F(1,79)=4.24	F(1,37)=5.76	F(1,18)=4.59	F(1,16)=7.73	F(3,90)=3.29	t(79)=2.21	F(1,87)=1.26	F(1,80)=9.44	chi2(1)=13.0	F(1,66)=4.12
26	25	13	-0.415183	0.339004	-2.36177	0.00909405	-1.03259	0.150899	3.58961	0.999834	0.705967	0.52	0.5	0.0381794	0.05	0.07	0.221065	t(83)=2.24	t(40)=3.28	t(83)=1.99	t(26)=2.26	F(1,67)=9.91	chi2(1)=4.84	F(1,38)=7.45	z()=1.98	F(1,60)=7.22	t(34)=2.30	F(1,73)=7.08	F(1,73)=11.51	F(1,53)=5.41	F(1,39)=5.08	F(1,70)=6.23	F(1,101)=4.02	F(1,79)=4.24	F(1,37)=5.76	F(1,18)=4.59	F(1,16)=7.73	F(3,90)=3.29	t(79)=2.21	F(1,87)=1.26	F(1,80)=9.44	chi2(1)=13.0	F(1,66)=4.12
26	25	12	0.158464	0.562954	-2.86072	0.00211342	-0.747858	0.227273	3.34426	0.999587	0.705978	0.48	0.654981	0.0146855	0.05	0.05	0.152356	t(83)=2.24	t(40)=3.28	t(83)=1.99	t(26)=2.26	F(1,67)=9.91	chi2(1)=4.84	F(1,39)=4.29	z()=1.98	F(1,60)=8.33	t(34)=2.30	F(1,73)=7.08	F(1,73)=7.30	F(1,53)=5.41	F(1,39)=5.08	F(1,70)=6.23	F(1,101)=4.02	F(1,79)=4.24	F(1,37)=5.76	F(1,18)=4.59	F(1,16)=7.73	F(3,90)=3.29	t(79)=2.21	F(1,87)=1.26	F(1,80)=9.44	chi2(1)=13.0	F(1,66)=4.12
26	25	12	0.36028	0.640681	-3.04519	0.00116266	-0.747858	0.227273	3.34426	0.999587	0.706408	0.48	0.654981	0.0145003	0.05	0.05	0.131056	t(83)=2.24	t(40)=3.28	t(83)=1.99	t(26)=2.26	F(1,67)=9.91	chi2(1)=4.84	chi2(1)=3.86	z()=1.98	F(1,60)=8.33	t(34)=2.30	F(1,73)=7.08	F(1,73)=7.30	F(1,53)=5.41	F(1,39)=5.08	F(1,70)=6.23	F(1,101)=4.02	F(1,79)=4.24	F(1,37)=5.76	F(1,18)=4.59	F(1,16)=7.73	F(3,90)=3.29	t(79)=2.21	F(1,87)=1.26	F(1,80)=9.44	chi2(1)=13.0	F(1,66)=4.12
26	25	13	-0.203713	0.419289	-2.54791	0.00541857	-0.674233	0.250081	3.39281	0.999654	0.705967	0.52	0.5	0.0381794	0.05	0.06	0.194267	t(83)=2.24	t(40)=3.28	t(83)=1.99	t(26)=2.26	F(1,67)=9.91	chi2(1)=4.84	F(1,38)=7.45	z()=1.98	F(1,60)=7.22	t(34)=2.30	F(1,73)=7.08	F(1,73)=7.30	F(1,53)=5.41	F(1,39)=5.08	F(1,70)=6.23	F(1,101)=4.02	F(1,79)=4.24	F(1,37)=5.76	F(1,18)=4.59	F(1,16)=7.73	F(3,90)=3.29	t(79)=2.21	F(1,87)=1.26	F(1,80)=9.44	chi2(1)=13.0	F(1,66)=4.12
26	25	12	0.028883	0.511521	-2.74832	0.00299504	-0.858608	0.195279	3.49028	0.999759	0.706208	0.48	0.654981	0.014586	0.05	0.05	0.166678	t(83)=2.24	t(40)=3.28	t(83)=1.99	t(26)=2.26	F(1,67)=9.91	chi2(1)=4.84	F(1,39)=4.29	z()=1.98	F(1,60)=8.33	t(34)=2.30	F(1,73)=7.08	chi2(1)=5.28	F(1,53)=5.41	F(1,39)=5.08	F(1,70)=11.28	F(1,101)=4.02	F(1,79)=4.24	F(1,37)=5.76	F(1,18)=4.59	F(1,16)=7.73	F(3,90)=3.29	t(79)=2.21	F(1,87)=1.26	F(1,80)=9.44	chi2(1)=13.0	F(1,66)=4.12
26	25	12	0.2307	0.591226	-2.9328	0.00167961	-0.858608	0.195279	3.49028	0.999759	0.706637	0.48	0.654981	0.0144019	0.05	0.05	0.143829	t(83)=2.24	t(40)=3.28	t(83)=1.99	t(26)=2.26	F(1,67)=9.91	chi2(1)=4.84	chi2(1)=3.86	z()=1.98	F(1,60)=8.33	t(34)=2.30	F(1,73)=7.08	chi2(1)=5.28	F(1,53)=5.41	F(1,39)=5.08	F(1,70)=11.28	F(1,101)=4.02	F(1,79)=4.24	F(1,37)=5.76	F(1,18)=4.59	F(1,16)=7.73	F(3,90)=3.29	t(79)=2.21	F(1,87)=1.26	F(1,80)=9.44	chi2(1)=13.0	F(1,66)=4.12
26	25	13	-0.333294	0.369456	-2.43551	0.00743534	-0.780638	0.217508	3.5331	0.999795	0.706197	0.52	0.5	0.0379589	0.05	0.06	0.210342	t(83)=2.24	t(40)=3.28	t(83)=1.99	t(26)=2.26	F(1,67)=9.91	chi2(1)=4.84	F(1,38)=7.45	z()=1.98	F(1,60)=7.22	t(34)=2.30	F(1,73)=7.08	chi2(1)=5.28	F(1,53)=5.41	F(1,39)=5.08	F(1,70)=11.28	F(1,101)=4.02	F(1,79)=4.24	F(1,37)=5.76	F(1,18)=4.59	F(1,16)=7.73	F(3,90)=3.29	t(79)=2.21	F(1,87)=1.26	F(1,80)=9.44	chi2(1)=13.0	F(1,66)=4.12
26	25	12	-0.337789	0.367761	-2.42569	0.00763974	-1.6641	0.0480461	3.80855	0.99993	0.705978	0.48	0.654981	0.0146855	0.05	0.06	0.211431	t(83)=2.24	t(40)=3.28	t(83)=1.99	t(26)=2.26	F(1,67)=9.91	chi2(1)=4.84	F(1,39)=4.29	z()=1.98	F(1,60)=8.33	t(34)=2.30	F(1,73)=7.08	F(1,73)=11.51	F(1,53)=5.41	F(1,39)=5.08	F(1,70)=11.28	F(1,101)=4.02	F(1,79)=4.24	F(1,37)=5.76	F(1,18)=4.59	F(1,16)=7.73	F(3,90)=3.29	t(79)=2.21	F(1,87)=1.26	F(1,80)=9.44	chi2(1)=13.0	F(1,66)=4.12
26	25	12	-0.135972	0.445922	-2.61016	0.00452499	-1.6641	0.0480461	3.80855	0.99993	0.706408	0.48	0.654981	0.0145003	0.05	0.05	0.18555	t(83)=2.24	t(40)=3.28	t(83)=1.99	t(26)=2.26	F(1,67)=9.91	chi2(1)=4.84	chi2(1)=3.86	z()=1.98	F(1,60)=8.33	t(34)=2.30	F(1,73)=7.08	F(1,73)=11.51	F(1,53)=5.41	F(1,39)=5.08	F(1,70)=11.28	F(1,101)=4.02	F(1,79)=4.24	F(1,37)=5.76	F(1,18)=4.59	F(1,16)=7.73	F(3,90)=3.29	t(79)=2.21	F(1,87)=1.26	F(1,80)=9.44	chi2(1)=13.0	F(1,66)=4.12
26	25	13	-0.699965	0.241975	-2.11288	0.0173057	-1.55453	0.0600289	3.83888	0.999938	0.705967	0.52	0.5	0.0381794	0.05	0.08	0.25897	t(83)=2.24	t(40)=3.28	t(83)=1.99	t(26)=2.26	F(1,67)=9.91	chi2(1)=4.84	F(1,38)=7.45	z()=1.98	F(1,60)=7.22	t(34)=2.30	F(1,73)=7.08	F(1,73)=11.51	F(1,53)=5.41	F(1,39)=5.08	F(1,70)=11.28	F(1,101)=4.02	F(1,79)=4.24	F(1,37)=5.76	F(1,18)=4.59	F(1,16)=7.73	F(3,90)=3.29	t(79)=2.21	F(1,87)=1.26	F(1,80)=9.44	chi2(1)=13.0	F(1,66)=4.12
26	25	12	-0.126319	0.44974	-2.61183	0.004503	-1.29112	0.0983318	3.60371	0.999843	0.705978	0.48	0.654981	0.0146855	0.05	0.05	0.185098	t(83)=2.24	t(40)=3.28	t(83)=1.99	t(26)=2.26	F(1,67)=9.91	chi2(1)=4.84	F(1,39)=4.29	z()=1.98	F(1,60)=8.33	t(34)=2.30	F(1,73)=7.08	F(1,73)=7.30	F(1,53)=5.41	F(1,39)=5.08	F(1,70)=11.28	F(1,101)=4.02	F(1,79)=4.24	F(1,37)=5.76	F(1,18)=4.59	F(1,16)=7.73	F(3,90)=3.29	t(79)=2.21	F(1,87)=1.26	F(1,80)=9.44	chi2(1)=13.0	F(1,66)=4.12
26	25	12	0.0754982	0.530091	-2.7963	0.00258456	-1.29112	0.0983318	3.60371	0.999843	0.706408	0.48	0.654981	0.0145003	0.05	0.05	0.16097	t(83)=2.24	t(40)=3.28	t(83)=1.99	t(26)=2.26	F(1,67)=9.91	chi2(1)=4.84	chi2(1)=3.86	z()=1.98	F(1,60)=8.33	t(34)=2.30	F(1,73)=7.08	F(1,73)=7.30	F(1,53)=5.41	F(1,39)=5.08	F(1,70)=11.28	F(1,101)=4.02	F(1,79)=4.24	F(1,37)=5.76	F(1,18)=4.59	F(1,16)=7.73	F(3,90)=3.29	t(79)=2.21	F(1,87)=1.26	F(1,80)=9.44	chi2(1)=13.0	F(1,66)=4.12
26	25	13	-0.488495	0.3126	-2.29902	0.010752	-1.19618	0.115814	3.64208	0.999865	0.705967	0.52	0.5	0.0381794	0.05	0.07	0.230481	t(83)=2.24	t(40)=3.28	t(83)=1.99	t(26)=2.26	F(1,67)=9.91	chi2(1)=4.84	F(1,38)=7.45	z()=1.98	F(1,60)=7.22	t(34)=2.30	F(1,73)=7.08	F(1,73)=7.30	F(1,53)=5.41	F(1,39)=5.08	F(1,70)=11.28	F(1,101)=4.02	F(1,79)=4.24	F(1,37)=5.76	F(1,18)=4.59	F(1,16)=7.73	F(3,90)=3.29	t(79)=2.21	F(1,87)=1.26	F(1,80)=9.44	chi2(1)=13.0	F(1,66)=4.12
27	27	13	-1.01521	0.155002	-1.92128	0.027348	-2.30873	0.0104794	4.45637	0.999996	0.706441	0.481481	0.649446	0.0116701	0.05	0.1	0.290429	t(83)=2.24	t(40)=3.28	t(83)=1.99	t(26)=2.26	F(1,67)=9.91	chi2(1)=4.84	F(1,39)=4.29	z()=1.98	F(1,60)=8.33	t(34)=2.30	F(1,73)=7.08	chi2(1)=5.28	F(1,53)=5.41	F(1,39)=5.08	F(1,70)=6.09	F(1,101)=4.02	F(1,79)=4.24	F(1,37)=5.13	F(1,18)=4.94	F(1,16)=7.73	F(3,90)=3.29	t(79)=2.21	+F(1,87)=29.58#+F(1,87)=13.58	F(1,80)=9.44	chi2(1)=13.0	F(1,66)=4.12
27	27	13	-0.821017	0.205818	-2.09879	0.0179175	-2.30873	0.0104794	4.45637	0.999996	0.706838	0.481481	0.649446	0.0115241	0.05	0.09	0.263505	t(83)=2.24	t(40)=3.28	t(83)=1.99	t(26)=2.26	F(1,67)=9.91	chi2(1)=4.84	chi2(1)=3.86	z()=1.98	F(1,60)=8.33	t(34)=2.30	F(1,73)=7.08	chi2(1)=5.28	F(1,53)=5.41	F(1,39)=5.08	F(1,70)=6.09	F(1,101)=4.02	F(1,79)=4.24	F(1,37)=5.13	F(1,18)=4.94	F(1,16)=7.73	F(3,90)=3.29	t(79)=2.21	+F(1,87)=29.58#+F(1,87)=13.58	F(1,80)=9.44	chi2(1)=13.0	F(1,66)=4.12
27	27	14	-1.36372	0.086328	-1.62028	0.0525859	-2.18207	0.0145522	4.46747	0.999996	0.70643	0.518519	0.5	0.0302682	0.05	0.12	0.337148	t(83)=2.24	t(40)=3.28	t(83)=1.99	t(26)=2.26	F(1,67)=9.91	chi2(1)=4.84	F(1,38)=7.45	z()=1.98	F(1,60)=7.22	t(34)=2.30	F(1,73)=7.08	chi2(1)=5.28	F(1,53)=5.41	F(1,39)=5.08	F(1,70)=6.09	F(1,101)=4.02	F(1,79)=4.24	F(1,37)=5.13	F(1,18)=4.94	F(1,16)=7.73	F(3,90)=3.29	t(79)=2.21	+F(1,87)=29.58#+F(1,87)=13.58	F(1,80)=9.44	chi2(1)=13.0	F(1,66)=4.12
27	27	13	-1.36804	0.085649	-1.61083	0.0536089	-3.08262	0.00102594	4.76215	0.999999	0.706228	0.481481	0.649446	0.011749	0.05	0.12	0.338632	t(83)=2.24	t(40)=3.28	t(83)=1.99	t(26)=2.26	F(1,67)=9.91	chi2(1)=4.84	F(1,39)=4.29	z()=1.98	F(1,60)=8.33	t(34)=2.30	F(1,73)=7.08	F(1,73)=11.51	F(1,53)=5.41	F(1,39)=5.08	F(1,70)=6.09	F(1,101)=4.02	F(1,79)=4.24	F(1,37)=5.13	F(1,18)=4.94	F(1,16)=7.73	F(3,90)=3.29	t(79)=2.21	+F(1,87)=29.58#+F(1,87)=13.58	F(1,80)=9.44	chi2(1)=13.0	F(1,66)=4.12
27	27	13	-1.17385	0.120228	-1.78834	0.0368609	-3.08262	0.00102594	4.76215	0.999999	0.706626	0.481481	0.649446	0.0116021	0.05	0.11	0.311118	t(83)=2.24	t(40)=3.28	t(83)=1.99	t(26)=2.26	F(1,67)=9.91	chi2(1)=4.84	chi2(1)=3.86	z()=1.98	F(1,60)=8.33	t(34)=2.30	F(1,73)=7.08	F(1,73)=11.51	F(1,53)=5.41	F(1,39)=5.08	F(1,70)=6.09	F(1,101)=4.02	F(1,79)=4.24	F(1,37)=5.13	F(1,18)=4.94	F(1,16)=7.73	F(3,90)=3.29	t(79)=2.21	+F(1,87)=29.58#+F(1,87)=13.58	F(1,80)=9.44	chi2(1)=13.0	F(1,66)=4.12
27	27	14	-1.71655	0.0430308	-1.30982	0.0951278	-2.92781	0.00170679	4.76213	0.999999	0.706218	0.518519	0.5	0.0304443	0.0519152	0.16	0.385321	t(83)=2.24	t(40)=3.28	t(83)=1.99	t(26)=2.26	F(1,67)=9.91	chi2(1)=4.84	F(1,38)=7.45	z()=1.98	F(1,60)=7.22	t(34)=2.30	F(1,73)=7.08	F(1,73)=11.51	F(1,53)=5.41	F(1,39)=5.08	F(1,70)=6.09	F(1,101)=4.02	F(1,79)=4.24	F(1,37)=5.13	F(1,18)=4.94	F(1,16)=7.73	F(3,90)=3.29	t(79)=2.21	+F(1,87)=29.58#+F(1,87)=13.58	F(1,80)=9.44	chi2(1)=13.0	F(1,66)=4.12
27	27	13	-1.16456	0.122099	-1.78994	0.0367318	-2.72427	0.00322223	4.56535	0.999998	0.706228	0.481481	0.649446	0.011749	0.05	0.11	0.31088	t(83)=2.24	t(40)=3.28	t(83)=1.99	t(26)=2.26	F(1,67)=9.91	chi2(1)=4.84	F(1,39)=4.29	z()=1.98	F(1,60)=8.33	t(34)=2.30	F(1,73)=7.08	F(1,73)=7.30	F(1,53)=5.41	F(1,39)=5.08	F(1,70)=6.09	F(1,101)=4.02	F(1,79)=4.24	F(1,37)=5.13	F(1,18)=4.94	F(1,16)=7.73	F(3,90)=3.29	t(79)=2.21	+F(1,87)=29.58#+F(1,87)=13.58	F(1,80)=9.44	chi2(1)=13.0	F(1,66)=4.12
27	27	13	-0.970359	0.165934	-1.96745	0.0245657	-2.72427	0.00322223	4.56535	0.999998	0.706626	0.481481	0.649446	0.0116021	0.05	0.09	0.283448	t(83)=2.24	t(40)=3.28	t(83)=1.99	t(26)=2.26	F(1,67)=9.91	chi2(1)=4.84	chi2(1)=3.86	z()=1.98	F(1,60)=8.33	t(34)=2.30	F(1,73)=7.08	F(1,73)=7.30	F(1,53)=5.41	F(1,39)=5.08	F(1,70)=6.09	F(1,101)=4.02	F(1,79)=4.24	F(1,37)=5.13	F(1,18)=4.94	F(1,16)=7.73	F(3,90)=3.29	t(79)=2.21	+F(1,87)=29.58#+F(1,87)=13.58	F(1,80)=9.44	chi2(1)=13.0	F(1,66)=4.12
27	27	14	-1.51306	0.0651319	-1.48894	0.0682519	-2.58249	0.00490445	4.57249	0.999998	0.706218	0.518519	0.5	0.0304443	0.05	0.14	0.357526	t(83)=2.24	t(40)=3.28	t(83)=1.99	t(26)=2.26	F(1,67)=9.91	chi2(1)=4.84	F(1,38)=7.45	z()=1.98	F(1,60)=7.22	t(34)=2.30	F(1,73)=7.08	F(1,73)=7.30	F(1,53)=5.41	F(1,39)=5.08	F(1,70)=6.09	F(1,101)=4.02	F(1,79)=4.24	F(1,37)=5.13	F(1,18)=4.94	F(1,16)=7.73	F(3,90)=3.29	t(79)=2.21	+F(1,87)=29.58#+F(1,87)=13.58	F(1,80)=9.44	chi2(1)=13.0	F(1,66)=4.12
27	27	13	-1.0249	0.152706	-1.91301	0.0278734	-2.33474	0.00977838	4.46322	0.999996	0.706441	0.481481	0.649446	0.0116701	0.05	0.1	0.291745	t(83)=2.24	t(40)=3.28	t(83)=1.99	t(26)=2.26	F(1,67)=9.91	chi2(1)=4.84	F(1,39)=4.29	z()=1.98	F(1,60)=8.33	t(34)=2.30	F(1,73)=7.08	chi2(1)=5.28	F(1,53)=5.41	F(1,39)=5.08	F(1,70)=6.20	F(1,101)=4.02	F(1,79)=4.24	F(1,37)=5.13	F(1,18)=4.94	F(1,16)=7.73	F(3,90)=3.29	t(79)=2.21	+F(1,87)=29.58#+F(1,87)=13.58	F(1,80)=9.44	chi2(1)=13.0	F(1,66)=4.12
27	27	13	-0.830699	0.203072	-2.09052	0.0182856	-2.33474	0.00977838	4.46322	0.999996	0.706838	0.481481	0.649446	0.0115241	0.05	0.09	0.264758	t(83)=2.24	t(40)=3.28	t(83)=1.99	t(26)=2.26	F(1,67)=9.91	chi2(1)=4.84	chi2(1)=3.86	z()=1.98	F(1,60)=8.33	t(34)=2.30	F(1,73)=7.08	chi2(1)=5.28	F(1,53)=5.41	F(1,39)=5.08	F(1,70)=6.20	F(1,101)=4.02	F(1,79)=4.24	F(1,37)=5.13	F(1,18)=4.94	F(1,16)=7.73	F(3,90)=3.29	t(79)=2.21	+F(1,87)=29.58#+F(1,87)=13.58	F(1,80)=9.44	chi2(1)=13.0	F(1,66)=4.12
27	27	14	-1.3734	0.0848137	-1.61201	0.0534802	-2.20714	0.0136521	4.47407	0.999996	0.70643	0.518519	0.5	0.0302682	0.05	0.13	0.338433	t(83)=2.24	t(40)=3.28	t(83)=1.99	t(26)=2.26	F(1,67)=9.91	chi2(1)=4.84	F(1,38)=7.45	z()=1.98	F(1,60)=7.22	t(34)=2.30	F(1,73)=7.08	chi2(1)=5.28	F(1,53)=5.41	F(1,39)=5.08	F(1,70)=6.20	F(1,101)=4.02	F(1,79)=4.24	F(1,37)=5.13	F(1,18)=4.94	F(1,16)=7.73	F(3,90)=3.29	t(79)=2.21	+F(1,87)=29.58#+F(1,87)=13.58	F(1,80)=9.44	chi2(1)=13.0	F(1,66)=4.12
27	27	13	-1.37773	0.0841438	-1.60255	0.0545169	-3.10864	0.00093976	4.769	0.999999	0.706228	0.481481	0.649446	0.011749	0.05	0.13	0.33992	t(83)=2.24	t(40)=3.28	t(83)=1.99	t(26)=2.26	F(1,67)=9.91	chi2(1)=4.84	F(1,39)=4.29	z()=1.98	F(1,60)=8.33	t(34)=2.30	F(1,73)=7.08	F(1,73)=11.51	F(1,53)=5.41	F(1,39)=5.08	F(1,70)=6.20	F(1,101)=4.02	F(1,79)=4.24	F(1,37)=5.13	F(1,18)=4.94	F(1,16)=7.73	F(3,90)=3.29	t(79)=2.21	+F(1,87)=29.58#+F(1,87)=13.58	F(1,80)=9.44	chi2(1)=13.0	F(1,66)=4.12
27	27	13	-1.18353	0.1183	-1.78006	0.0375329	-3.10864	0.00093976	4.769	0.999999	0.706626	0.481481	0.649446	0.0116021	0.05	0.11	0.312212	t(83)=2.24	t(40)=3.28	t(83)=1.99	t(26)=2.26	F(1,67)=9.91	chi2(1)=4.84	chi2(1)=3.86	z()=1.98	F(1,60)=8.33	t(34)=2.30	F(1,73)=7.08	F(1,73)=11.51	F(1,53)=5.41	F(1,39)=5.08	F(1,70)=6.20	F(1,101)=4.02	F(1,79)=4.24	F(1,37)=5.13	F(1,18)=4.94	F(1,16)=7.73	F(3,90)=3.29	t(79)=2.21	+F(1,87)=29.58#+F(1,87)=13.58	F(1,80)=9.44	chi2(1)=13.0	F(1,66)=4.12
27	27	14	-1.72623	0.0421529	-1.30155	0.0965354	-2.95288	0.0015741	4.76873	0.999999	0.706218	0.518519	0.5	0.0304443	0.0521849	0.16	0.386594	t(83)=2.24	t(40)=3.28	t(83)=1.99	t(26)=2.26	F(1,67)=9.91	chi2(1)=4.84	F(1,38)=7.45	z()=1.98	F(1,60)=7.22	t(34)=2.30	F(1,73)=7.08	F(1,73)=11.51	F(1,53)=5.41	F(1,39)=5.08	F(1,70)=6.20	F(1,101)=4.02	F(1,79)=4.24	F(1,37)=5.13	F(1,18)=4.94	F(1,16)=7.73	F(3,90)=3.29	t(79)=2.21	+F(1,87)=29.58#+F(1,87)=13.58	F(1,80)=9.44	chi2(1)=13.0	F(1,66)=4.12
27	27	13	-1.17424	0.120149	-1.78166	0.037402	-2.75028	0.00297717	4.5722	0.999998	0.706228	0.481481	0.649446	0.011749	0.05	0.11	0.31193	t(83)=2.24	t(40)=3.28	t(83)=1.99	t(26)=2.26	F(1,67)=9.91	chi2(1)=4.84	F(1,39)=4.29	z()=1.98	F(1,60)=8.33	t(34)=2.30	F(1,73)=7.08	F(1,73)=7.30	F(1,53)=5.41	F(1,39)=5.08	F(1,70)=6.20	F(1,101)=4.02	F(1,79)=4.24	F(1,37)=5.13	F(1,18)=4.94	F(1,16)=7.73	F(3,90)=3.29	t(79)=2.21	+F(1,87)=29.58#+F(1,87)=13.58	F(1,80)=9.44	chi2(1)=13.0	F(1,66)=4.12
27	27	13	-0.980042	0.163533	-1.95918	0.0250461	-2.75028	0.00297717	4.5722	0.999998	0.706626	0.481481	0.649446	0.0116021	0.05	0.1	0.284715	t(83)=2.24	t(40)=3.28	t(83)=1.99	t(26)=2.26	F(1,67)=9.91	chi2(1)=4.84	chi2(1)=3.86	z()=1.98	F(1,60)=8.33	t(34)=2.30	F(1,73)=7.08	F(1,73)=7.30	F(1,53)=5.41	F(1,39)=5.08	F(1,70)=6.20	F(1,101)=4.02	F(1,79)=4.24	F(1,37)=5.13	F(1,18)=4.94	F(1,16)=7.73	F(3,90)=3.29	t(79)=2.21	+F(1,87)=29.58#+F(1,87)=13.58	F(1,80)=9.44	chi2(1)=13.0	F(1,66)=4.12
27	27	14	-1.52274	0.0639113	-1.48066	0.0693483	-2.60757	0.00455942	4.57909	0.999998	0.706218	0.518519	0.5	0.0304443	0.05	0.14	0.358803	t(83)=2.24	t(40)=3.28	t(83)=1.99	t(26)=2.26	F(1,67)=9.91	chi2(1)=4.84	F(1,38)=7.45	z()=1.98	F(1,60)=7.22	t(34)=2.30	F(1,73)=7.08	F(1,73)=7.30	F(1,53)=5.41	F(1,39)=5.08	F(1,70)=6.20	F(1,101)=4.02	F(1,79)=4.24	F(1,37)=5.13	F(1,18)=4.94	F(1,16)=7.73	F(3,90)=3.29	t(79)=2.21	+F(1,87)=29.58#+F(1,87)=13.58	F(1,80)=9.44	chi2(1)=13.0	F(1,66)=4.12
27	27	13	-1.07834	0.140442	-1.86718	0.0309382	-2.46002	0.00694646	4.50371	0.999997	0.706441	0.481481	0.649446	0.0116701	0.05	0.1	0.298843	t(83)=2.24	t(40)=3.28	t(83)=1.99	t(26)=2.26	F(1,67)=9.91	chi2(1)=4.84	F(1,39)=4.29	z()=1.98	F(1,60)=8.33	t(34)=2.30	F(1,73)=7.08	chi2(1)=5.28	F(1,53)=5.41	F(1,39)=5.08	F(1,70)=6.88	F(1,101)=4.02	F(1,79)=4.24	F(1,37)=5.13	F(1,18)=4.94	F(1,16)=7.73	F(3,90)=3.29	t(79)=2.21	+F(1,87)=29.58#+F(1,87)=13.58	F(1,80)=9.44	chi2(1)=13.0	F(1,66)=4.12
27	27	13	-0.884138	0.188311	-2.04469	0.0204427	-2.46002	0.00694646	4.50371	0.999997	0.706838	0.481481	0.649446	0.0115241	0.05	0.09	0.271714	t(83)=2.24	t(40)=3.28	t(83)=1.99	t(26)=2.26	F(1,67)=9.91	chi2(1)=4.84	chi2(1)=3.86	z()=1.98	F(1,60)=8.33	t(34)=2.30	F(1,73)=7.08	chi2(1)=5.28	F(1,53)=5.41	F(1,39)=5.08	F(1,70)=6.88	F(1,101)=4.02	F(1,79)=4.24	F(1,37)=5.13	F(1,18)=4.94	F(1,16)=7.73	F(3,90)=3.29	t(79)=2.21	+F(1,87)=29.58#+F(1,87)=13.58	F(1,80)=9.44	chi2(1)=13.0	F(1,66)=4.12
27	27	14	-1.42684	0.0768128	-1.56618	0.0586535	-2.32786	0.00995976	4.51309	0.999997	0.70643	0.518519	0.5	0.0302682	0.05	0.13	0.345547	t(83)=2.24	t(40)=3.28	t(83)=1.99	t(26)=2.26	F(1,67)=9.91	chi2(1)=4.84	F(1,38)=7.45	z()=1.98	F(1,60)=7.22	t(34)=2.30	F(1,73)=7.08	chi2(1)=5.28	F(1,53)=5.41	F(1,39)=5.08	F(1,70)=6.88	F(1,101)=4.02	F(1,79)=4.24	F(1,37)=5.13	F(1,18)=4.94	F(1,16)=7.73	F(3,90)=3.29	t(79)=2.21	+F(1,87)=29.58#+F(1,87)=13.58	F(1,80)=9.44	chi2(1)=13.0	F(1,66)=4.12
27	27	13	-1.43117	0.0761913	-1.55672	0.0597683	-3.23391	0.000610532	4.80949	0.999999	0.706228	0.481481	0.649446	0.011749	0.05	0.13	0.347054	t(83)=2.24	t(40)=3.28	t(83)=1.99	t(26)=2.26	F(1,67)=9.91	chi2(1)=4.84	F(1,39)=4.29	z()=1.98	F(1,60)=8.33	t(34)=2.30	F(1,73)=7.08	F(1,73)=11.51	F(1,53)=5.41	F(1,39)=5.08	F(1,70)=6.88	F(1,101)=4.02	F(1,79)=4.24	F(1,37)=5.13	F(1,18)=4.94	F(1,16)=7.73	F(3,90)=3.29	t(79)=2.21	+F(1,87)=29.58#+F(1,87)=13.58	F(1,80)=9.44	chi2(1)=13.0	F(1,66)=4.12
27	27	13	-1.23697	0.108049	-1.73423	0.0414384	-3.23391	0.000610532	4.80949	0.999999	0.706626	0.481481	0.649446	0.0116021	0.05	0.11	0.319442	t(83)=2.24	t(40)=3.28	t(83)=1.99	t(26)=2.26	F(1,67)=9.91	chi2(1)=4.84	chi2(1)=3.86	z()=1.98	F(1,60)=8.33	t(34)=2.30	F(1,73)=7.08	F(1,73)=11.51	F(1,53)=5.41	F(1,39)=5.08	F(1,70)=6.88	F(1,101)=4.02	F(1,79)=4.24	F(1,37)=5.13	F(1,18)=4.94	F(1,16)=7.73	F(3,90)=3.29	t(79)=2.21	+F(1,87)=29.58#+F(1,87)=13.58	F(1,80)=9.44	chi2(1)=13.0	F(1,66)=4.12
27	27	14	-1.77967	0.0375649	-1.25572	0.104609	-3.0736	0.00105746	4.80775	0.999999	0.706218	0.518519	0.5	0.0304443	0.0537301	0.16	0.393633	t(83)=2.24	t(40)=3.28	t(83)=1.99	t(26)=2.26	F(1,67)=9.91	chi2(1)=4.84	F(1,38)=7.45	z()=1.98	F(1,60)=7.22	t(34)=2.30	F(1,73)=7.08	F(1,73)=11.51	F(1,53)=5.41	F(1,39)=5.08	F(1,70)=6.88	F(1,101)=4.02	F(1,79)=4.24	F(1,37)=5.13	F(1,18)=4.94	F(1,16)=7.73	F(3,90)=3.29	t(79)=2.21	+F(1,87)=29.58#+F(1,87)=13.58	F(1,80)=9.44	chi2(1)=13.0	F(1,66)=4.12
27	27	13	-1.22768	0.109784	-1.73584	0.0412965	-2.87556	0.00201655	4.61268	0.999998	0.706228	0.481481	0.649446	0.011749	0.05	0.11	0.319176	t(83)=2.24	t(40)=3.28	t(83)=1.99	t(26)=2.26	F(1,67)=9.91	chi2(1)=4.84	F(1,39)=4.29	z()=1.98	F(1,60)=8.33	t(34)=2.30	F(1,73)=7.08	F(1,73)=7.30	F(1,53)=5.41	F(1,39)=5.08	F(1,70)=6.88	F(1,101)=4.02	F(1,79)=4.24	F(1,37)=5.13	F(1,18)=4.94	F(1,16)=7.73	F(3,90)=3.29	t(79)=2.21	+F(1,87)=29.58#+F(1,87)=13.58	F(1,80)=9.44	chi2(1)=13.0	F(1,66)=4.12
27	27	13	-1.03348	0.150689	-1.91335	0.0278519	-2.87556	0.00201655	4.61268	0.999998	0.706626	0.481481	0.649446	0.0116021	0.05	0.1	0.291782	t(83)=2.24	t(40)=3.28	t(83)=1.99	t(26)=2.26	F(1,67)=9.91	chi2(1)=4.84	chi2(1)=3.86	z()=1.98	F(1,60)=8.33	t(34)=2.30	F(1,73)=7.08	F(1,73)=7.30	F(1,53)=5.41	F(1,39)=5.08	F(1,70)=6.88	F(1,101)=4.02	F(1,79)=4.24	F(1,37)=5.13	F(1,18)=4.94	F(1,16)=7.73	F(3,90)=3.29	t(79)=2.21	+F(1,87)=29.58#+F(1,87)=13.58	F(1,80)=9.44	chi2(1)=13.0	F(1,66)=4.12
27	27	14	-1.57618	0.0574917	-1.43483	0.0756673	-2.72828	0.00318323	4.6181	0.999998	0.706218	0.518519	0.5	0.0304443	0.05	0.14	0.365847	t(83)=2.24	t(40)=3.28	t(83)=1.99	t(26)=2.26	F(1,67)=9.91	chi2(1)=4.84	F(1,38)=7.45	z()=1.98	F(1,60)=7.22	t(34)=2.30	F(1,73)=7.08	F(1,73)=7.30	F(1,53)=5.41	F(1,39)=5.08	F(1,70)=6.88	F(1,101)=4.02	F(1,79)=4.24	F(1,37)=5.13	F(1,18)=4.94	F(1,16)=7.73	F(3,90)=3.29	t(79)=2.21	+F(1,87)=29.58#+F(1,87)=13.58	F(1,80)=9.44	chi2(1)=13.0	F(1,66)=4.12
27	27	13	-1.16564	0.121881	-1.79154	0.0366036	-2.63074	0.00425991	4.57885	0.999998	0.706441	0.481481	0.649446	0.0116701	0.05	0.11	0.310642	t(83)=2.24	t(40)=3.28	t(83)=1.99	t(26)=2.26	F(1,67)=9.91	chi2(1)=4.84	F(1,39)=4.29	z()=1.98	F(1,60)=8.33	t(34)=2.30	F(1,73)=7.08	chi2(1)=5.28	F(1,53)=5.41	F(1,39)=5.08	F(1,70)=8.28	F(1,101)=4.02	F(1,79)=4.24	F(1,37)=5.13	F(1,18)=4.94	F(1,16)=7.73	F(3,90)=3.29	t(79)=2.21	+F(1,87)=29.58#+F(1,87)=13.58	F(1,80)=9.44	chi2(1)=13.0	F(1,66)=4.12
27	27	13	-0.971439	0.165665	-1.96905	0.0244738	-2.63074	0.00425991	4.57885	0.999998	0.706838	0.481481	0.649446	0.0115241	0.05	0.09	0.283234	t(83)=2.24	t(40)=3.28	t(83)=1.99	t(26)=2.26	F(1,67)=9.91	chi2(1)=4.84	chi2(1)=3.86	z()=1.98	F(1,60)=8.33	t(34)=2.30	F(1,73)=7.08	chi2(1)=5.28	F(1,53)=5.41	F(1,39)=5.08	F(1,70)=8.28	F(1,101)=4.02	F(1,79)=4.24	F(1,37)=5.13	F(1,18)=4.94	F(1,16)=7.73	F(3,90)=3.29	t(79)=2.21	+F(1,87)=29.58#+F(1,87)=13.58	F(1,80)=9.44	chi2(1)=13.0	F(1,66)=4.12
27	27	14	-1.51414	0.0649949	-1.49054	0.0680418	-2.49237	0.00634462	4.5855	0.999998	0.70643	0.518519	0.5	0.0302682	0.05	0.14	0.357266	t(83)=2.24	t(40)=3.28	t(83)=1.99	t(26)=2.26	F(1,67)=9.91	chi2(1)=4.84	F(1,38)=7.45	z()=1.98	F(1,60)=7.22	t(34)=2.30	F(1,73)=7.08	chi2(1)=5.28	F(1,53)=5.41	F(1,39)=5.08	F(1,70)=8.28	F(1,101)=4.02	F(1,79)=4.24	F(1,37)=5.13	F(1,18)=4.94	F(1,16)=7.73	F(3,90)=3.29	t(79)=2.21	+F(1,87)=29.58#+F(1,87)=13.58	F(1,80)=9.44	chi2(1)=13.0	F(1,66)=4.12
27	27	13	-1.51847	0.0644483	-1.48108	0.0692928	-3.40464	0.00033126	4.88463	0.999999	0.706228	0.481481	0.649446	0.011749	0.05	0.14	0.358797	t(83)=2.24	t(40)=3.28	t(83)=1.99	t(26)=2.26	F(1,67)=9.91	chi2(1)=4.84	F(1,39)=4.29	z()=1.98	F(1,60)=8.33	t(34)=2.30	F(1,73)=7.08	F(1,73)=11.51	F(1,53)=5.41	F(1,39)=5.08	F(1,70)=8.28	F(1,101)=4.02	F(1,79)=4.24	F(1,37)=5.13	F(1,18)=4.94	F(1,16)=7.73	F(3,90)=3.29	t(79)=2.21	+F(1,87)=29.58#+F(1,87)=13.58	F(1,80)=9.44	chi2(1)=13.0	F(1,66)=4.12
27	27	13	-1.32427	0.0927069	-1.65859	0.0485993	-3.40464	0.00033126	4.88463	0.999999	0.706626	0.481481	0.649446	0.0116021	0.05	0.12	0.331193	t(83)=2.24	t(40)=3.28	t(83)=1.99	t(26)=2.26	F(1,67)=9.91	chi2(1)=4.84	chi2(1)=3.86	z()=1.98	F(1,60)=8.33	t(34)=2.30	F(1,73)=7.08	F(1,73)=11.51	F(1,53)=5.41	F(1,39)=5.08	F(1,70)=8.28	F(1,101)=4.02	F(1,79)=4.24	F(1,37)=5.13	F(1,18)=4.94	F(1,16)=7.73	F(3,90)=3.29	t(79)=2.21	+F(1,87)=29.58#+F(1,87)=13.58	F(1,80)=9.44	chi2(1)=13.0	F(1,66)=4.12
27	27	14	-1.86697	0.0309528	-1.18008	0.118985	-3.23812	0.00060161	4.88015	0.999999	0.706218	0.518519	0.5	0.0304443	0.0563929	0.17	0.405257	t(83)=2.24	t(40)=3.28	t(83)=1.99	t(26)=2.26	F(1,67)=9.91	chi2(1)=4.84	F(1,38)=7.45	z()=1.98	F(1,60)=7.22	t(34)=2.30	F(1,73)=7.08	F(1,73)=11.51	F(1,53)=5.41	F(1,39)=5.08	F(1,70)=8.28	F(1,101)=4.02	F(1,79)=4.24	F(1,37)=5.13	F(1,18)=4.94	F(1,16)=7.73	F(3,90)=3.29	t(79)=2.21	+F(1,87)=29.58#+F(1,87)=13.58	F(1,80)=9.44	chi2(1)=13.0	F(1,66)=4.12
27	27	13	-1.31498	0.0942583	-1.66019	0.0484379	-3.04628	0.00115844	4.68783	0.999999	0.706228	0.481481	0.649446	0.011749	0.05	0.12	0.330941	t(83)=2.24	t(40)=3.28	t(83)=1.99	t(26)=2.26	F(1,67)=9.91	chi2(1)=4.84	F(1,39)=4.29	z()=1.98	F(1,60)=8.33	t(34)=2.30	F(1,73)=7.08	F(1,73)=7.30	F(1,53)=5.41	F(1,39)=5.08	F(1,70)=8.28	F(1,101)=4.02	F(1,79)=4.24	F(1,37)=5.13	F(1,18)=4.94	F(1,16)=7.73	F(3,90)=3.29	t(79)=2.21	+F(1,87)=29.58#+F(1,87)=13.58	F(1,80)=9.44	chi2(1)=13.0	F(1,66)=4.12
27	27	13	-1.12078	0.13119	-1.8377	0.0330531	-3.04628	0.00115844	4.68783	0.999999	0.706626	0.481481	0.649446	0.0116021	0.05	0.1	0.303485	t(83)=2.24	t(40)=3.28	t(83)=1.99	t(26)=2.26	F(1,67)=9.91	chi2(1)=4.84	chi2(1)=3.86	z()=1.98	F(1,60)=8.33	t(34)=2.30	F(1,73)=7.08	F(1,73)=7.30	F(1,53)=5.41	F(1,39)=5.08	F(1,70)=8.28	F(1,101)=4.02	F(1,79)=4.24	F(1,37)=5.13	F(1,18)=4.94	F(1,16)=7.73	F(3,90)=3.29	t(79)=2.21	+F(1,87)=29.58#+F(1,87)=13.58	F(1,80)=9.44	chi2(1)=13.0	F(1,66)=4.12
27	27	14	-1.66348	0.0481077	-1.35919	0.0870431	-2.8928	0.00190913	4.69051	0.999999	0.706218	0.518519	0.5	0.0304443	0.05	0.15	0.377641	t(83)=2.24	t(40)=3.28	t(83)=1.99	t(26)=2.26	F(1,67)=9.91	chi2(1)=4.84	F(1,38)=7.45	z()=1.98	F(1,60)=7.22	t(34)=2.30	F(1,73)=7.08	F(1,73)=7.30	F(1,53)=5.41	F(1,39)=5.08	F(1,70)=8.28	F(1,101)=4.02	F(1,79)=4.24	F(1,37)=5.13	F(1,18)=4.94	F(1,16)=7.73	F(3,90)=3.29	t(79)=2.21	+F(1,87)=29.58#+F(1,87)=13.58	F(1,80)=9.44	chi2(1)=13.0	F(1,66)=4.12
27	27	13	-1.02748	0.152097	-1.9108	0.0280151	-2.34146	0.00960433	4.46507	0.999996	0.706441	0.481481	0.649446	0.0116701	0.05	0.1	0.292088	t(83)=2.24	t(40)=3.28	t(83)=1.99	t(26)=2.26	F(1,67)=9.91	chi2(1)=4.84	F(1,39)=4.29	z()=1.98	F(1,60)=8.33	t(34)=2.30	F(1,73)=7.08	chi2(1)=5.28	F(1,53)=5.41	F(1,39)=5.08	F(1,70)=6.23	F(1,101)=4.02	F(1,79)=4.24	F(1,37)=5.13	F(1,18)=4.94	F(1,16)=7.73	F(3,90)=3.29	t(79)=2.21	+F(1,87)=29.58#+F(1,87)=13.58	F(1,80)=9.44	chi2(1)=13.0	F(1,66)=4.12
27	27	13	-0.833281	0.202343	-2.08831	0.0183849	-2.34146	0.00960433	4.46507	0.999996	0.706838	0.481481	0.649446	0.0115241	0.05	0.09	0.265093	t(83)=2.24	t(40)=3.28	t(83)=1.99	t(26)=2.26	F(1,67)=9.91	chi2(1)=4.84	chi2(1)=3.86	z()=1.98	F(1,60)=8.33	t(34)=2.30	F(1,73)=7.08	chi2(1)=5.28	F(1,53)=5.41	F(1,39)=5.08	F(1,70)=6.23	F(1,101)=4.02	F(1,79)=4.24	F(1,37)=5.13	F(1,18)=4.94	F(1,16)=7.73	F(3,90)=3.29	t(79)=2.21	+F(1,87)=29.58#+F(1,87)=13.58	F(1,80)=9.44	chi2(1)=13.0	F(1,66)=4.12
27	27	14	-1.37598	0.0844133	-1.6098	0.0537209	-2.21361	0.0134278	4.47586	0.999996	0.70643	0.518519	0.5	0.0302682	0.05	0.13	0.338776	t(83)=2.24	t(40)=3.28	t(83)=1.99	t(26)=2.26	F(1,67)=9.91	chi2(1)=4.84	F(1,38)=7.45	z()=1.98	F(1,60)=7.22	t(34)=2.30	F(1,73)=7.08	chi2(1)=5.28	F(1,53)=5.41	F(1,39)=5.08	F(1,70)=6.23	F(1,101)=4.02	F(1,79)=4.24	F(1,37)=5.13	F(1,18)=4.94	F(1,16)=7.73	F(3,90)=3.29	t(79)=2.21	+F(1,87)=29.58#+F(1,87)=13.58	F(1,80)=9.44	chi2(1)=13.0	F(1,66)=4.12
27	27	13	-1.38031	0.0837457	-1.60034	0.0547613	-3.11535	0.000918635	4.77085	0.999999	0.706228	0.481481	0.649446	0.011749	0.05	0.13	0.340264	t(83)=2.24	t(40)=3.28	t(83)=1.99	t(26)=2.26	F(1,67)=9.91	chi2(1)=4.84	F(1,39)=4.29	z()=1.98	F(1,60)=8.33	t(34)=2.30	F(1,73)=7.08	F(1,73)=11.51	F(1,53)=5.41	F(1,39)=5.08	F(1,70)=6.23	F(1,101)=4.02	F(1,79)=4.24	F(1,37)=5.13	F(1,18)=4.94	F(1,16)=7.73	F(3,90)=3.29	t(79)=2.21	+F(1,87)=29.58#+F(1,87)=13.58	F(1,80)=9.44	chi2(1)=13.0	F(1,66)=4.12
27	27	13	-1.18611	0.117789	-1.77785	0.037714	-3.11535	0.000918635	4.77085	0.999999	0.706626	0.481481	0.649446	0.0116021	0.05	0.11	0.31255	t(83)=2.24	t(40)=3.28	t(83)=1.99	t(26)=2.26	F(1,67)=9.91	chi2(1)=4.84	chi2(1)=3.86	z()=1.98	F(1,60)=8.33	t(34)=2.30	F(1,73)=7.08	F(1,73)=11.51	F(1,53)=5.41	F(1,39)=5.08	F(1,70)=6.23	F(1,101)=4.02	F(1,79)=4.24	F(1,37)=5.13	F(1,18)=4.94	F(1,16)=7.73	F(3,90)=3.29	t(79)=2.21	+F(1,87)=29.58#+F(1,87)=13.58	F(1,80)=9.44	chi2(1)=13.0	F(1,66)=4.12
27	27	14	-1.72881	0.0419212	-1.29934	0.0969135	-2.95935	0.00154144	4.77052	0.999999	0.706218	0.518519	0.5	0.0304443	0.0522573	0.16	0.386933	t(83)=2.24	t(40)=3.28	t(83)=1.99	t(26)=2.26	F(1,67)=9.91	chi2(1)=4.84	F(1,38)=7.45	z()=1.98	F(1,60)=7.22	t(34)=2.30	F(1,73)=7.08	F(1,73)=11.51	F(1,53)=5.41	F(1,39)=5.08	F(1,70)=6.23	F(1,101)=4.02	F(1,79)=4.24	F(1,37)=5.13	F(1,18)=4.94	F(1,16)=7.73	F(3,90)=3.29	t(79)=2.21	+F(1,87)=29.58#+F(1,87)=13.58	F(1,80)=9.44	chi2(1)=13.0	F(1,66)=4.12
27	27	13	-1.17682	0.119633	-1.77946	0.0375825	-2.757	0.00291675	4.57405	0.999998	0.706228	0.481481	0.649446	0.011749	0.05	0.11	0.312328	t(83)=2.24	t(40)=3.28	t(83)=1.99	t(26)=2.26	F(1,67)=9.91	chi2(1)=4.84	F(1,39)=4.29	z()=1.98	F(1,60)=8.33	t(34)=2.30	F(1,73)=7.08	F(1,73)=7.30	F(1,53)=5.41	F(1,39)=5.08	F(1,70)=6.23	F(1,101)=4.02	F(1,79)=4.24	F(1,37)=5.13	F(1,18)=4.94	F(1,16)=7.73	F(3,90)=3.29	t(79)=2.21	+F(1,87)=29.58#+F(1,87)=13.58	F(1,80)=9.44	chi2(1)=13.0	F(1,66)=4.12
27	27	13	-0.982624	0.162896	-1.95697	0.0251757	-2.757	0.00291675	4.57405	0.999998	0.706626	0.481481	0.649446	0.0116021	0.05	0.1	0.285052	t(83)=2.24	t(40)=3.28	t(83)=1.99	t(26)=2.26	F(1,67)=9.91	chi2(1)=4.84	chi2(1)=3.86	z()=1.98	F(1,60)=8.33	t(34)=2.30	F(1,73)=7.08	F(1,73)=7.30	F(1,53)=5.41	F(1,39)=5.08	F(1,70)=6.23	F(1,101)=4.02	F(1,79)=4.24	F(1,37)=5.13	F(1,18)=4.94	F(1,16)=7.73	F(3,90)=3.29	t(79)=2.21	+F(1,87)=29.58#+F(1,87)=13.58	F(1,80)=9.44	chi2(1)=13.0	F(1,66)=4.12
27	27	14	-1.52533	0.0635888	-1.47845	0.0696431	-2.61403	0.00447401	4.58087	0.999998	0.706218	0.518519	0.5	0.0304443	0.05	0.14	0.359144	t(83)=2.24	t(40)=3.28	t(83)=1.99	t(26)=2.26	F(1,67)=9.91	chi2(1)=4.84	F(1,38)=7.45	z()=1.98	F(1,60)=7.22	t(34)=2.30	F(1,73)=7.08	F(1,73)=7.30	F(1,53)=5.41	F(1,39)=5.08	F(1,70)=6.23	F(1,101)=4.02	F(1,79)=4.24	F(1,37)=5.13	F(1,18)=4.94	F(1,16)=7.73	F(3,90)=3.29	t(79)=2.21	+F(1,87)=29.58#+F(1,87)=13.58	F(1,80)=9.44	chi2(1)=13.0	F(1,66)=4.12
27	27	13	-1.30151	0.0965418	-1.67131	0.0473307	-2.8634	0.0020956	4.71434	0.999999	0.706441	0.481481	0.649446	0.0116701	0.05	0.12	0.32921	t(83)=2.24	t(40)=3.28	t(83)=1.99	t(26)=2.26	F(1,67)=9.91	chi2(1)=4.84	F(1,39)=4.29	z()=1.98	F(1,60)=8.33	t(34)=2.30	F(1,73)=7.08	chi2(1)=5.28	F(1,53)=5.41	F(1,39)=5.08	F(1,70)=11.28	F(1,101)=4.02	F(1,79)=4.24	F(1,37)=5.13	F(1,18)=4.94	F(1,16)=7.73	F(3,90)=3.29	t(79)=2.21	+F(1,87)=29.58#+F(1,87)=13.58	F(1,80)=9.44	chi2(1)=13.0	F(1,66)=4.12
27	27	13	-1.10731	0.134079	-1.84882	0.0322422	-2.8634	0.0020956	4.71434	0.999999	0.706838	0.481481	0.649446	0.0115241	0.05	0.1	0.301723	t(83)=2.24	t(40)=3.28	t(83)=1.99	t(26)=2.26	F(1,67)=9.91	chi2(1)=4.84	chi2(1)=3.86	z()=1.98	F(1,60)=8.33	t(34)=2.30	F(1,73)=7.08	chi2(1)=5.28	F(1,53)=5.41	F(1,39)=5.08	F(1,70)=11.28	F(1,101)=4.02	F(1,79)=4.24	F(1,37)=5.13	F(1,18)=4.94	F(1,16)=7.73	F(3,90)=3.29	t(79)=2.21	+F(1,87)=29.58#+F(1,87)=13.58	F(1,80)=9.44	chi2(1)=13.0	F(1,66)=4.12
27	27	14	-1.65002	0.0494698	-1.3703	0.0852961	-2.71657	0.00329813	4.71606	0.999999	0.70643	0.518519	0.5	0.0302682	0.05	0.15	0.375953	t(83)=2.24	t(40)=3.28	t(83)=1.99	t(26)=2.26	F(1,67)=9.91	chi2(1)=4.84	F(1,38)=7.45	z()=1.98	F(1,60)=7.22	t(34)=2.30	F(1,73)=7.08	chi2(1)=5.28	F(1,53)=5.41	F(1,39)=5.08	F(1,70)=11.28	F(1,101)=4.02	F(1,79)=4.24	F(1,37)=5.13	F(1,18)=4.94	F(1,16)=7.73	F(3,90)=3.29	t(79)=2.21	+F(1,87)=29.58#+F(1,87)=13.58	F(1,80)=9.44	chi2(1)=13.0	F(1,66)=4.12
27	27	13	-1.65434	0.0490291	-1.36085	0.086781	-3.63729	0.000137758	5.02012	1	0.706228	0.481481	0.649446	0.011749	0.05	0.15	0.377538	t(83)=2.24	t(40)=3.28	t(83)=1.99	t(26)=2.26	F(1,67)=9.91	chi2(1)=4.84	F(1,39)=4.29	z()=1.98	F(1,60)=8.33	t(34)=2.30	F(1,73)=7.08	F(1,73)=11.51	F(1,53)=5.41	F(1,39)=5.08	F(1,70)=11.28	F(1,101)=4.02	F(1,79)=4.24	F(1,37)=5.13	F(1,18)=4.94	F(1,16)=7.73	F(3,90)=3.29	t(79)=2.21	+F(1,87)=29.58#+F(1,87)=13.58	F(1,80)=9.44	chi2(1)=13.0	F(1,66)=4.12
27	27	13	-1.46014	0.0721254	-1.53836	0.0619805	-3.63729	0.000137758	5.02012	1	0.706626	0.481481	0.649446	0.0116021	0.05	0.13	0.349888	t(83)=2.24	t(40)=3.28	t(83)=1.99	t(26)=2.26	F(1,67)=9.91	chi2(1)=4.84	chi2(1)=3.86	z()=1.98	F(1,60)=8.33	t(34)=2.30	F(1,73)=7.08	F(1,73)=11.51	F(1,53)=5.41	F(1,39)=5.08	F(1,70)=11.28	F(1,101)=4.02	F(1,79)=4.24	F(1,37)=5.13	F(1,18)=4.94	F(1,16)=7.73	F(3,90)=3.29	t(79)=2.21	+F(1,87)=29.58#+F(1,87)=13.58	F(1,80)=9.44	chi2(1)=13.0	F(1,66)=4.12
27	27	14	-2.00285	0.0225969	-1.05985	0.144608	-3.46231	0.00026778	5.01072	1	0.706218	0.518519	0.5	0.0304443	0.0609258	0.19	0.423526	t(83)=2.24	t(40)=3.28	t(83)=1.99	t(26)=2.26	F(1,67)=9.91	chi2(1)=4.84	F(1,38)=7.45	z()=1.98	F(1,60)=7.22	t(34)=2.30	F(1,73)=7.08	F(1,73)=11.51	F(1,53)=5.41	F(1,39)=5.08	F(1,70)=11.28	F(1,101)=4.02	F(1,79)=4.24	F(1,37)=5.13	F(1,18)=4.94	F(1,16)=7.73	F(3,90)=3.29	t(79)=2.21	+F(1,87)=29.58#+F(1,87)=13.58	F(1,80)=9.44	chi2(1)=13.0	F(1,66)=4.12
27	27	13	-1.45085	0.0734103	-1.53996	0.0617849	-3.27894	0.000520986	4.82332	0.999999	0.706228	0.481481	0.649446	0.011749	0.05	0.13	0.349659	t(83)=2.24	t(40)=3.28	t(83)=1.99	t(26)=2.26	F(1,67)=9.91	chi2(1)=4.84	F(1,39)=4.29	z()=1.98	F(1,60)=8.33	t(34)=2.30	F(1,73)=7.08	F(1,73)=7.30	F(1,53)=5.41	F(1,39)=5.08	F(1,70)=11.28	F(1,101)=4.02	F(1,79)=4.24	F(1,37)=5.13	F(1,18)=4.94	F(1,16)=7.73	F(3,90)=3.29	t(79)=2.21	+F(1,87)=29.58#+F(1,87)=13.58	F(1,80)=9.44	chi2(1)=13.0	F(1,66)=4.12
27	27	13	-1.25666	0.104439	-1.71747	0.0429465	-3.27894	0.000520986	4.82332	0.999999	0.706626	0.481481	0.649446	0.0116021	0.05	0.12	0.322046	t(83)=2.24	t(40)=3.28	t(83)=1.99	t(26)=2.26	F(1,67)=9.91	chi2(1)=4.84	chi2(1)=3.86	z()=1.98	F(1,60)=8.33	t(34)=2.30	F(1,73)=7.08	F(1,73)=7.30	F(1,53)=5.41	F(1,39)=5.08	F(1,70)=11.28	F(1,101)=4.02	F(1,79)=4.24	F(1,37)=5.13	F(1,18)=4.94	F(1,16)=7.73	F(3,90)=3.29	t(79)=2.21	+F(1,87)=29.58#+F(1,87)=13.58	F(1,80)=9.44	chi2(1)=13.0	F(1,66)=4.12
27	27	14	-1.79936	0.035981	-1.23896	0.10768	-3.11699	0.000913531	4.82108	0.999999	0.706218	0.518519	0.5	0.0304443	0.0543333	0.17	0.396198	t(83)=2.24	t(40)=3.28	t(83)=1.99	t(26)=2.26	F(1,67)=9.91	chi2(1)=4.84	F(1,38)=7.45	z()=1.98	F(1,60)=7.22	t(34)=2.30	F(1,73)=7.08	F(1,73)=7.30	F(1,53)=5.41	F(1,39)=5.08	F(1,70)=11.28	F(1,101)=4.02	F(1,79)=4.24	F(1,37)=5.13	F(1,18)=4.94	F(1,16)=7.73	F(3,90)=3.29	t(79)=2.21	+F(1,87)=29.58#+F(1,87)=13.58	F(1,80)=9.44	chi2(1)=13.0	F(1,66)=4.12
27	27	14	-1.2585	0.104105	-1.71093	0.0435474	-2.36566	0.00899908	4.55008	0.999997	0.706441	0.518519	0.5	0.0302596	0.05	0.12	0.323056	t(83)=2.24	t(40)=3.28	t(83)=1.99	t(26)=2.26	F(1,67)=9.91	chi2(1)=4.84	F(1,39)=4.29	z()=1.98	F(1,60)=8.33	t(34)=2.30	F(1,73)=7.08	chi2(1)=5.28	F(1,53)=5.41	F(1,39)=5.08	F(1,70)=6.09	F(1,101)=4.02	F(1,79)=4.24	F(1,37)=8.01	F(1,18)=4.94	F(1,16)=7.73	F(3,90)=3.29	t(79)=2.21	+F(1,87)=29.58#+F(1,87)=13.58	F(1,80)=9.44	chi2(1)=13.0	F(1,66)=4.12
27	27	14	-1.06431	0.143595	-1.88844	0.0294837	-2.36566	0.00899908	4.55008	0.999997	0.706838	0.518519	0.5	0.0299331	0.05	0.1	0.295649	t(83)=2.24	t(40)=3.28	t(83)=1.99	t(26)=2.26	F(1,67)=9.91	chi2(1)=4.84	chi2(1)=3.86	z()=1.98	F(1,60)=8.33	t(34)=2.30	F(1,73)=7.08	chi2(1)=5.28	F(1,53)=5.41	F(1,39)=5.08	F(1,70)=6.09	F(1,101)=4.02	F(1,79)=4.24	F(1,37)=8.01	F(1,18)=4.94	F(1,16)=7.73	F(3,90)=3.29	t(79)=2.21	+F(1,87)=29.58#+F(1,87)=13.58	F(1,80)=9.44	chi2(1)=13.0	F(1,66)=4.12
27	27	15	-1.60701	0.0540262	-1.40992	0.0792811	-2.24421	0.0124093	4.56313	0.999997	0.70643	0.555556	0.350554	0.0690522	0.05	0.15	0.369847	t(83)=2.24	t(40)=3.28	t(83)=1.99	t(26)=2.26	F(1,67)=9.91	chi2(1)=4.84	F(1,38)=7.45	z()=1.98	F(1,60)=7.22	t(34)=2.30	F(1,73)=7.08	chi2(1)=5.28	F(1,53)=5.41	F(1,39)=5.08	F(1,70)=6.09	F(1,101)=4.02	F(1,79)=4.24	F(1,37)=8.01	F(1,18)=4.94	F(1,16)=7.73	F(3,90)=3.29	t(79)=2.21	+F(1,87)=29.58#+F(1,87)=13.58	F(1,80)=9.44	chi2(1)=13.0	F(1,66)=4.12
27	27	14	-1.61133	0.0535534	-1.40047	0.0806868	-3.1114	0.000931019	4.84474	0.999999	0.706228	0.518519	0.5	0.0304357	0.05	0.15	0.371387	t(83)=2.24	t(40)=3.28	t(83)=1.99	t(26)=2.26	F(1,67)=9.91	chi2(1)=4.84	F(1,39)=4.29	z()=1.98	F(1,60)=8.33	t(34)=2.30	F(1,73)=7.08	F(1,73)=11.51	F(1,53)=5.41	F(1,39)=5.08	F(1,70)=6.09	F(1,101)=4.02	F(1,79)=4.24	F(1,37)=8.01	F(1,18)=4.94	F(1,16)=7.73	F(3,90)=3.29	t(79)=2.21	+F(1,87)=29.58#+F(1,87)=13.58	F(1,80)=9.44	chi2(1)=13.0	F(1,66)=4.12
27	27	14	-1.41714	0.0782216	-1.57798	0.0572853	-3.1114	0.000931019	4.84474	0.999999	0.706626	0.518519	0.5	0.0301076	0.05	0.13	0.343719	t(83)=2.24	t(40)=3.28	t(83)=1.99	t(26)=2.26	F(1,67)=9.91	chi2(1)=4.84	chi2(1)=3.86	z()=1.98	F(1,60)=8.33	t(34)=2.30	F(1,73)=7.08	F(1,73)=11.51	F(1,53)=5.41	F(1,39)=5.08	F(1,70)=6.09	F(1,101)=4.02	F(1,79)=4.24	F(1,37)=8.01	F(1,18)=4.94	F(1,16)=7.73	F(3,90)=3.29	t(79)=2.21	+F(1,87)=29.58#+F(1,87)=13.58	F(1,80)=9.44	chi2(1)=13.0	F(1,66)=4.12
27	27	15	-1.95984	0.0250073	-1.09947	0.135783	-2.96467	0.00151505	4.8478	0.999999	0.706218	0.555556	0.350554	0.0693908	0.0594361	0.18	0.417447	t(83)=2.24	t(40)=3.28	t(83)=1.99	t(26)=2.26	F(1,67)=9.91	chi2(1)=4.84	F(1,38)=7.45	z()=1.98	F(1,60)=7.22	t(34)=2.30	F(1,73)=7.08	F(1,73)=11.51	F(1,53)=5.41	F(1,39)=5.08	F(1,70)=6.09	F(1,101)=4.02	F(1,79)=4.24	F(1,37)=8.01	F(1,18)=4.94	F(1,16)=7.73	F(3,90)=3.29	t(79)=2.21	+F(1,87)=29.58#+F(1,87)=13.58	F(1,80)=9.44	chi2(1)=13.0	F(1,66)=4.12
26	25	12	-0.547642	0.291969	-2.24654	0.0123346	-1.82243	0.0341948	3.77018	0.999918	0.705967	0.48	0.654981	0.0146904	0.05	0.07	0.238338	t(83)=2.24	t(40)=3.28	t(83)=1.99	t(26)=2.26	F(1,67)=9.91	chi2(1)=4.84	F(1,38)=7.45	z()=1.98	F(1,60)=8.33	t(34)=2.30	F(1,73)=7.08	F(1,73)=11.51	F(1,53)=5.41	F(1,39)=5.08	F(1,70)=8.28	F(1,101)=4.02	F(1,79)=4.24	F(1,37)=5.13	F(1,18)=4.59	F(1,16)=7.73	F(3,90)=3.29	t(79)=2.21	F(1,87)=1.26	F(1,80)=9.44	chi2(1)=13.0	F(1,66)=4.12
26	25	11	-0.0477693	0.48095	-2.67916	0.00369037	-1.6748	0.0469871	3.61612	0.99985	0.705978	0.44	0.787822	0.00490719	0.05	0.05	0.175786	t(83)=2.24	t(40)=3.28	t(83)=1.99	t(26)=2.26	F(1,67)=9.91	chi2(1)=4.84	F(1,39)=4.29	z()=1.98	F(1,60)=7.22	t(34)=2.30	F(1,73)=7.08	F(1,73)=11.51	F(1,53)=5.41	F(1,39)=5.08	F(1,70)=8.28	F(1,101)=4.02	F(1,79)=4.24	F(1,37)=5.13	F(1,18)=4.59	F(1,16)=7.73	F(3,90)=3.29	t(79)=2.21	F(1,87)=1.26	F(1,80)=9.44	chi2(1)=13.0	F(1,66)=4.12
26	25	11	0.154047	0.561214	-2.86363	0.00209406	-1.6748	0.0469871	3.61612	0.99985	0.706408	0.44	0.787822	0.00483604	0.05	0.05	0.152183	t(83)=2.24	t(40)=3.28	t(83)=1.99	t(26)=2.26	F(1,67)=9.91	chi2(1)=4.84	chi2(1)=3.86	z()=1.98	F(1,60)=7.22	t(34)=2.30	F(1,73)=7.08	F(1,73)=11.51	F(1,53)=5.41	F(1,39)=5.08	F(1,70)=8.28	F(1,101)=4.02	F(1,79)=4.24	F(1,37)=5.13	F(1,18)=4.59	F(1,16)=7.73	F(3,90)=3.29	t(79)=2.21	F(1,87)=1.26	F(1,80)=9.44	chi2(1)=13.0	F(1,66)=4.12
26	25	12	-0.336172	0.36837	-2.43269	0.00749366	-1.44945	0.0736066	3.56534	0.999818	0.705967	0.48	0.654981	0.0146904	0.05	0.06	0.210762	t(83)=2.24	t(40)=3.28	t(83)=1.99	t(26)=2.26	F(1,67)=9.91	chi2(1)=4.84	F(1,38)=7.45	z()=1.98	F(1,60)=8.33	t(34)=2.30	F(1,73)=7.08	F(1,73)=7.30	F(1,53)=5.41	F(1,39)=5.08	F(1,70)=8.28	F(1,101)=4.02	F(1,79)=4.24	F(1,37)=5.13	F(1,18)=4.59	F(1,16)=7.73	F(3,90)=3.29	t(79)=2.21	F(1,87)=1.26	F(1,80)=9.44	chi2(1)=13.0	F(1,66)=4.12
26	25	11	0.163701	0.565017	-2.8653	0.00208307	-1.28523	0.0993567	3.40218	0.999666	0.705978	0.44	0.787822	0.00490719	0.05	0.05	0.151764	t(83)=2.24	t(40)=3.28	t(83)=1.99	t(26)=2.26	F(1,67)=9.91	chi2(1)=4.84	F(1,39)=4.29	z()=1.98	F(1,60)=7.22	t(34)=2.30	F(1,73)=7.08	F(1,73)=7.30	F(1,53)=5.41	F(1,39)=5.08	F(1,70)=8.28	F(1,101)=4.02	F(1,79)=4.24	F(1,37)=5.13	F(1,18)=4.59	F(1,16)=7.73	F(3,90)=3.29	t(79)=2.21	F(1,87)=1.26	F(1,80)=9.44	chi2(1)=13.0	F(1,66)=4.12
26	25	11	0.365518	0.642637	-3.04977	0.00114507	-1.28523	0.0993567	3.40218	0.999666	0.706408	0.44	0.787822	0.00483604	0.05	0.05	0.130518	t(83)=2.24	t(40)=3.28	t(83)=1.99	t(26)=2.26	F(1,67)=9.91	chi2(1)=4.84	chi2(1)=3.86	z()=1.98	F(1,60)=7.22	t(34)=2.30	F(1,73)=7.08	F(1,73)=7.30	F(1,53)=5.41	F(1,39)=5.08	F(1,70)=8.28	F(1,101)=4.02	F(1,79)=4.24	F(1,37)=5.13	F(1,18)=4.59	F(1,16)=7.73	F(3,90)=3.29	t(79)=2.21	F(1,87)=1.26	F(1,80)=9.44	chi2(1)=13.0	F(1,66)=4.12
26	25	12	-0.0373931	0.485086	-2.69313	0.00353928	-0.715838	0.237046	3.33349	0.999571	0.706197	0.48	0.654981	0.0145909	0.05	0.05	0.174284	t(83)=2.24	t(40)=3.28	t(83)=1.99	t(26)=2.26	F(1,67)=9.91	chi2(1)=4.84	F(1,38)=7.45	z()=1.98	F(1,60)=8.33	t(34)=2.30	F(1,73)=7.08	chi2(1)=5.28	F(1,53)=5.41	F(1,39)=5.08	F(1,70)=6.23	F(1,101)=4.02	F(1,79)=4.24	F(1,37)=5.13	F(1,18)=4.59	F(1,16)=7.73	F(3,90)=3.29	t(79)=2.21	F(1,87)=1.26	F(1,80)=9.44	chi2(1)=13.0	F(1,66)=4.12
26	25	11	0.46248	0.678131	-3.12574	0.000886793	-0.518998	0.301881	3.16002	0.999211	0.706208	0.44	0.787822	0.00486893	0.05	0.05	0.121815	t(83)=2.24	t(40)=3.28	t(83)=1.99	t(26)=2.26	F(1,67)=9.91	chi2(1)=4.84	F(1,39)=4.29	z()=1.98	F(1,60)=7.22	t(34)=2.30	F(1,73)=7.08	chi2(1)=5.28	F(1,53)=5.41	F(1,39)=5.08	F(1,70)=6.23	F(1,101)=4.02	F(1,79)=4.24	F(1,37)=5.13	F(1,18)=4.59	F(1,16)=7.73	F(3,90)=3.29	t(79)=2.21	F(1,87)=1.26	F(1,80)=9.44	chi2(1)=13.0	F(1,66)=4.12
26	25	11	0.664297	0.74675	-3.31021	0.000466123	-0.518998	0.301881	3.16002	0.999211	0.706637	0.44	0.787822	0.00479827	0.05	0.05	0.103878	t(83)=2.24	t(40)=3.28	t(83)=1.99	t(26)=2.26	F(1,67)=9.91	chi2(1)=4.84	chi2(1)=3.86	z()=1.98	F(1,60)=7.22	t(34)=2.30	F(1,73)=7.08	chi2(1)=5.28	F(1,53)=5.41	F(1,39)=5.08	F(1,70)=6.23	F(1,101)=4.02	F(1,79)=4.24	F(1,37)=5.13	F(1,18)=4.59	F(1,16)=7.73	F(3,90)=3.29	t(79)=2.21	F(1,87)=1.26	F(1,80)=9.44	chi2(1)=13.0	F(1,66)=4.12
26	25	12	-0.404065	0.343083	-2.37049	0.00888233	-1.52133	0.0640884	3.65176	0.99987	0.705967	0.48	0.654981	0.0146904	0.05	0.07	0.219733	t(83)=2.24	t(40)=3.28	t(83)=1.99	t(26)=2.26	F(1,67)=9.91	chi2(1)=4.84	F(1,38)=7.45	z()=1.98	F(1,60)=8.33	t(34)=2.30	F(1,73)=7.08	F(1,73)=11.51	F(1,53)=5.41	F(1,39)=5.08	F(1,70)=6.23	F(1,101)=4.02	F(1,79)=4.24	F(1,37)=5.13	F(1,18)=4.59	F(1,16)=7.73	F(3,90)=3.29	t(79)=2.21	F(1,87)=1.26	F(1,80)=9.44	chi2(1)=13.0	F(1,66)=4.12
26	25	11	0.0958085	0.538164	-2.8031	0.00253069	-1.36031	0.0868662	3.49243	0.999761	0.705978	0.44	0.787822	0.00490719	0.05	0.05	0.159323	t(83)=2.24	t(40)=3.28	t(83)=1.99	t(26)=2.26	F(1,67)=9.91	chi2(1)=4.84	F(1,39)=4.29	z()=1.98	F(1,60)=7.22	t(34)=2.30	F(1,73)=7.08	F(1,73)=11.51	F(1,53)=5.41	F(1,39)=5.08	F(1,70)=6.23	F(1,101)=4.02	F(1,79)=4.24	F(1,37)=5.13	F(1,18)=4.59	F(1,16)=7.73	F(3,90)=3.29	t(79)=2.21	F(1,87)=1.26	F(1,80)=9.44	chi2(1)=13.0	F(1,66)=4.12
26	25	11	0.297625	0.617005	-2.98758	0.001406	-1.36031	0.0868662	3.49243	0.999761	0.706408	0.44	0.787822	0.00483604	0.05	0.05	0.13743	t(83)=2.24	t(40)=3.28	t(83)=1.99	t(26)=2.26	F(1,67)=9.91	chi2(1)=4.84	chi2(1)=3.86	z()=1.98	F(1,60)=7.22	t(34)=2.30	F(1,73)=7.08	F(1,73)=11.51	F(1,53)=5.41	F(1,39)=5.08	F(1,70)=6.23	F(1,101)=4.02	F(1,79)=4.24	F(1,37)=5.13	F(1,18)=4.59	F(1,16)=7.73	F(3,90)=3.29	t(79)=2.21	F(1,87)=1.26	F(1,80)=9.44	chi2(1)=13.0	F(1,66)=4.12
26	25	12	-0.192595	0.423638	-2.55663	0.00528461	-1.14835	0.125413	3.44692	0.999716	0.705967	0.48	0.654981	0.0146904	0.05	0.06	0.192974	t(83)=2.24	t(40)=3.28	t(83)=1.99	t(26)=2.26	F(1,67)=9.91	chi2(1)=4.84	F(1,38)=7.45	z()=1.98	F(1,60)=8.33	t(34)=2.30	F(1,73)=7.08	F(1,73)=7.30	F(1,53)=5.41	F(1,39)=5.08	F(1,70)=6.23	F(1,101)=4.02	F(1,79)=4.24	F(1,37)=5.13	F(1,18)=4.59	F(1,16)=7.73	F(3,90)=3.29	t(79)=2.21	F(1,87)=1.26	F(1,80)=9.44	chi2(1)=13.0	F(1,66)=4.12
26	25	11	0.307279	0.620684	-2.98924	0.00139835	-0.970737	0.16584	3.27849	0.999478	0.705978	0.44	0.787822	0.00490719	0.05	0.05	0.136975	t(83)=2.24	t(40)=3.28	t(83)=1.99	t(26)=2.26	F(1,67)=9.91	chi2(1)=4.84	F(1,39)=4.29	z()=1.98	F(1,60)=7.22	t(34)=2.30	F(1,73)=7.08	F(1,73)=7.30	F(1,53)=5.41	F(1,39)=5.08	F(1,70)=6.23	F(1,101)=4.02	F(1,79)=4.24	F(1,37)=5.13	F(1,18)=4.59	F(1,16)=7.73	F(3,90)=3.29	t(79)=2.21	F(1,87)=1.26	F(1,80)=9.44	chi2(1)=13.0	F(1,66)=4.12
26	25	11	0.509095	0.694657	-3.17372	0.000752502	-0.970737	0.16584	3.27849	0.999478	0.706408	0.44	0.787822	0.00483604	0.05	0.05	0.117133	t(83)=2.24	t(40)=3.28	t(83)=1.99	t(26)=2.26	F(1,67)=9.91	chi2(1)=4.84	chi2(1)=3.86	z()=1.98	F(1,60)=7.22	t(34)=2.30	F(1,73)=7.08	F(1,73)=7.30	F(1,53)=5.41	F(1,39)=5.08	F(1,70)=6.23	F(1,101)=4.02	F(1,79)=4.24	F(1,37)=5.13	F(1,18)=4.59	F(1,16)=7.73	F(3,90)=3.29	t(79)=2.21	F(1,87)=1.26	F(1,80)=9.44	chi2(1)=13.0	F(1,66)=4.12
26	25	12	-0.322175	0.37366	-2.44423	0.007258	-1.25909	0.103998	3.59294	0.999837	0.706197	0.48	0.654981	0.0145909	0.05	0.06	0.209015	t(83)=2.24	t(40)=3.28	t(83)=1.99	t(26)=2.26	F(1,67)=9.91	chi2(1)=4.84	F(1,38)=7.45	z()=1.98	F(1,60)=8.33	t(34)=2.30	F(1,73)=7.08	chi2(1)=5.28	F(1,53)=5.41	F(1,39)=5.08	F(1,70)=11.28	F(1,101)=4.02	F(1,79)=4.24	F(1,37)=5.13	F(1,18)=4.59	F(1,16)=7.73	F(3,90)=3.29	t(79)=2.21	F(1,87)=1.26	F(1,80)=9.44	chi2(1)=13.0	F(1,66)=4.12
26	25	11	0.177698	0.57052	-2.87685	0.00200834	-1.08641	0.138649	3.431	0.999699	0.706208	0.44	0.787822	0.00486893	0.05	0.05	0.150234	t(83)=2.24	t(40)=3.28	t(83)=1.99	t(26)=2.26	F(1,67)=9.91	chi2(1)=4.84	F(1,39)=4.29	z()=1.98	F(1,60)=7.22	t(34)=2.30	F(1,73)=7.08	chi2(1)=5.28	F(1,53)=5.41	F(1,39)=5.08	F(1,70)=11.28	F(1,101)=4.02	F(1,79)=4.24	F(1,37)=5.13	F(1,18)=4.59	F(1,16)=7.73	F(3,90)=3.29	t(79)=2.21	F(1,87)=1.26	F(1,80)=9.44	chi2(1)=13.0	F(1,66)=4.12
26	25	11	0.379515	0.647847	-3.06132	0.00110181	-1.08641	0.138649	3.431	0.999699	0.706637	0.44	0.787822	0.00479827	0.05	0.05	0.12914	t(83)=2.24	t(40)=3.28	t(83)=1.99	t(26)=2.26	F(1,67)=9.91	chi2(1)=4.84	chi2(1)=3.86	z()=1.98	F(1,60)=7.22	t(34)=2.30	F(1,73)=7.08	chi2(1)=5.28	F(1,53)=5.41	F(1,39)=5.08	F(1,70)=11.28	F(1,101)=4.02	F(1,79)=4.24	F(1,37)=5.13	F(1,18)=4.59	F(1,16)=7.73	F(3,90)=3.29	t(79)=2.21	F(1,87)=1.26	F(1,80)=9.44	chi2(1)=13.0	F(1,66)=4.12
26	25	12	-0.688847	0.24546	-2.1216	0.0169358	-2.06459	0.019481	3.91121	0.999954	0.705967	0.48	0.654981	0.0146904	0.05	0.08	0.257574	t(83)=2.24	t(40)=3.28	t(83)=1.99	t(26)=2.26	F(1,67)=9.91	chi2(1)=4.84	F(1,38)=7.45	z()=1.98	F(1,60)=8.33	t(34)=2.30	F(1,73)=7.08	F(1,73)=11.51	F(1,53)=5.41	F(1,39)=5.08	F(1,70)=11.28	F(1,101)=4.02	F(1,79)=4.24	F(1,37)=5.13	F(1,18)=4.59	F(1,16)=7.73	F(3,90)=3.29	t(79)=2.21	F(1,87)=1.26	F(1,80)=9.44	chi2(1)=13.0	F(1,66)=4.12
26	25	11	-0.188974	0.425057	-2.55421	0.00532144	-1.92772	0.0269449	3.76342	0.999916	0.705978	0.44	0.787822	0.00490719	0.05	0.06	0.192902	t(83)=2.24	t(40)=3.28	t(83)=1.99	t(26)=2.26	F(1,67)=9.91	chi2(1)=4.84	F(1,39)=4.29	z()=1.98	F(1,60)=7.22	t(34)=2.30	F(1,73)=7.08	F(1,73)=11.51	F(1,53)=5.41	F(1,39)=5.08	F(1,70)=11.28	F(1,101)=4.02	F(1,79)=4.24	F(1,37)=5.13	F(1,18)=4.59	F(1,16)=7.73	F(3,90)=3.29	t(79)=2.21	F(1,87)=1.26	F(1,80)=9.44	chi2(1)=13.0	F(1,66)=4.12
26	25	11	0.0128431	0.505124	-2.73869	0.00308427	-1.92772	0.0269449	3.76342	0.999916	0.706408	0.44	0.787822	0.00483604	0.05	0.05	0.167968	t(83)=2.24	t(40)=3.28	t(83)=1.99	t(26)=2.26	F(1,67)=9.91	chi2(1)=4.84	chi2(1)=3.86	z()=1.98	F(1,60)=7.22	t(34)=2.30	F(1,73)=7.08	F(1,73)=11.51	F(1,53)=5.41	F(1,39)=5.08	F(1,70)=11.28	F(1,101)=4.02	F(1,79)=4.24	F(1,37)=5.13	F(1,18)=4.59	F(1,16)=7.73	F(3,90)=3.29	t(79)=2.21	F(1,87)=1.26	F(1,80)=9.44	chi2(1)=13.0	F(1,66)=4.12
26	25	12	-0.477377	0.316547	-2.30774	0.0105069	-1.6916	0.0453609	3.70637	0.999895	0.705967	0.48	0.654981	0.0146904	0.05	0.07	0.229125	t(83)=2.24	t(40)=3.28	t(83)=1.99	t(26)=2.26	F(1,67)=9.91	chi2(1)=4.84	F(1,38)=7.45	z()=1.98	F(1,60)=8.33	t(34)=2.30	F(1,73)=7.08	F(1,73)=7.30	F(1,53)=5.41	F(1,39)=5.08	F(1,70)=11.28	F(1,101)=4.02	F(1,79)=4.24	F(1,37)=5.13	F(1,18)=4.59	F(1,16)=7.73	F(3,90)=3.29	t(79)=2.21	F(1,87)=1.26	F(1,80)=9.44	chi2(1)=13.0	F(1,66)=4.12
26	25	11	0.0224965	0.508974	-2.74035	0.00306868	-1.53815	0.0620058	3.54947	0.999807	0.705978	0.44	0.787822	0.00490719	0.05	0.05	0.167558	t(83)=2.24	t(40)=3.28	t(83)=1.99	t(26)=2.26	F(1,67)=9.91	chi2(1)=4.84	F(1,39)=4.29	z()=1.98	F(1,60)=7.22	t(34)=2.30	F(1,73)=7.08	F(1,73)=7.30	F(1,53)=5.41	F(1,39)=5.08	F(1,70)=11.28	F(1,101)=4.02	F(1,79)=4.24	F(1,37)=5.13	F(1,18)=4.59	F(1,16)=7.73	F(3,90)=3.29	t(79)=2.21	F(1,87)=1.26	F(1,80)=9.44	chi2(1)=13.0	F(1,66)=4.12
26	25	11	0.224313	0.588743	-2.92483	0.00172324	-1.53815	0.0620058	3.54947	0.999807	0.706408	0.44	0.787822	0.00483604	0.05	0.05	0.144666	t(83)=2.24	t(40)=3.28	t(83)=1.99	t(26)=2.26	F(1,67)=9.91	chi2(1)=4.84	chi2(1)=3.86	z()=1.98	F(1,60)=7.22	t(34)=2.30	F(1,73)=7.08	F(1,73)=7.30	F(1,53)=5.41	F(1,39)=5.08	F(1,70)=11.28	F(1,101)=4.02	F(1,79)=4.24	F(1,37)=5.13	F(1,18)=4.59	F(1,16)=7.73	F(3,90)=3.29	t(79)=2.21	F(1,87)=1.26	F(1,80)=9.44	chi2(1)=13.0	F(1,66)=4.12
26	25	13	-0.277481	0.390705	-2.48541	0.00647014	-0.801255	0.211492	3.45948	0.999729	0.706197	0.52	0.5	0.0379589	0.05	0.06	0.203216	t(83)=2.24	t(40)=3.28	t(83)=1.99	t(26)=2.26	F(1,67)=9.91	chi2(1)=4.84	F(1,38)=7.45	z()=1.98	F(1,60)=8.33	t(34)=2.30	F(1,73)=7.08	chi2(1)=5.28	F(1,53)=5.41	F(1,39)=5.08	F(1,70)=6.09	F(1,101)=4.02	F(1,79)=4.24	F(1,37)=8.01	F(1,18)=4.59	F(1,16)=7.73	F(3,90)=3.29	t(79)=2.21	F(1,87)=1.26	F(1,80)=9.44	chi2(1)=13.0	F(1,66)=4.12
26	25	12	0.222392	0.587996	-2.91802	0.00176129	-0.615038	0.269265	3.29274	0.999504	0.706208	0.48	0.654981	0.014586	0.05	0.05	0.145378	t(83)=2.24	t(40)=3.28	t(83)=1.99	t(26)=2.26	F(1,67)=9.91	chi2(1)=4.84	F(1,39)=4.29	z()=1.98	F(1,60)=7.22	t(34)=2.30	F(1,73)=7.08	chi2(1)=5.28	F(1,53)=5.41	F(1,39)=5.08	F(1,70)=6.09	F(1,101)=4.02	F(1,79)=4.24	F(1,37)=8.01	F(1,18)=4.59	F(1,16)=7.73	F(3,90)=3.29	t(79)=2.21	F(1,87)=1.26	F(1,80)=9.44	chi2(1)=13.0	F(1,66)=4.12
26	25	12	0.424209	0.664293	-3.1025	0.000959476	-0.615038	0.269265	3.29274	0.999504	0.706637	0.48	0.654981	0.0144019	0.05	0.05	0.124818	t(83)=2.24	t(40)=3.28	t(83)=1.99	t(26)=2.26	F(1,67)=9.91	chi2(1)=4.84	chi2(1)=3.86	z()=1.98	F(1,60)=7.22	t(34)=2.30	F(1,73)=7.08	chi2(1)=5.28	F(1,53)=5.41	F(1,39)=5.08	F(1,70)=6.09	F(1,101)=4.02	F(1,79)=4.24	F(1,37)=8.01	F(1,18)=4.59	F(1,16)=7.73	F(3,90)=3.29	t(79)=2.21	F(1,87)=1.26	F(1,80)=9.44	chi2(1)=13.0	F(1,66)=4.12
26	25	13	-0.644153	0.259738	-2.16277	0.0152794	-1.57515	0.0576111	3.76526	0.999917	0.705967	0.52	0.5	0.0381794	0.05	0.08	0.25138	t(83)=2.24	t(40)=3.28	t(83)=1.99	t(26)=2.26	F(1,67)=9.91	chi2(1)=4.84	F(1,38)=7.45	z()=1.98	F(1,60)=8.33	t(34)=2.30	F(1,73)=7.08	F(1,73)=11.51	F(1,53)=5.41	F(1,39)=5.08	F(1,70)=6.09	F(1,101)=4.02	F(1,79)=4.24	F(1,37)=8.01	F(1,18)=4.59	F(1,16)=7.73	F(3,90)=3.29	t(79)=2.21	F(1,87)=1.26	F(1,80)=9.44	chi2(1)=13.0	F(1,66)=4.12
26	25	12	-0.144279	0.44264	-2.59538	0.00472425	-1.42053	0.0777265	3.61101	0.999847	0.705978	0.48	0.654981	0.0146855	0.05	0.05	0.187305	t(83)=2.24	t(40)=3.28	t(83)=1.99	t(26)=2.26	F(1,67)=9.91	chi2(1)=4.84	F(1,39)=4.29	z()=1.98	F(1,60)=7.22	t(34)=2.30	F(1,73)=7.08	F(1,73)=11.51	F(1,53)=5.41	F(1,39)=5.08	F(1,70)=6.09	F(1,101)=4.02	F(1,79)=4.24	F(1,37)=8.01	F(1,18)=4.59	F(1,16)=7.73	F(3,90)=3.29	t(79)=2.21	F(1,87)=1.26	F(1,80)=9.44	chi2(1)=13.0	F(1,66)=4.12
26	25	12	0.0575373	0.522941	-2.77986	0.00271912	-1.42053	0.0777265	3.61101	0.999847	0.706408	0.48	0.654981	0.0145003	0.05	0.05	0.163032	t(83)=2.24	t(40)=3.28	t(83)=1.99	t(26)=2.26	F(1,67)=9.91	chi2(1)=4.84	chi2(1)=3.86	z()=1.98	F(1,60)=7.22	t(34)=2.30	F(1,73)=7.08	F(1,73)=11.51	F(1,53)=5.41	F(1,39)=5.08	F(1,70)=6.09	F(1,101)=4.02	F(1,79)=4.24	F(1,37)=8.01	F(1,18)=4.59	F(1,16)=7.73	F(3,90)=3.29	t(79)=2.21	F(1,87)=1.26	F(1,80)=9.44	chi2(1)=13.0	F(1,66)=4.12
26	25	13	-0.432683	0.332623	-2.34891	0.0094142	-1.2168	0.111841	3.56846	0.99982	0.705967	0.52	0.5	0.0381794	0.05	0.07	0.223117	t(83)=2.24	t(40)=3.28	t(83)=1.99	t(26)=2.26	F(1,67)=9.91	chi2(1)=4.84	F(1,38)=7.45	z()=1.98	F(1,60)=8.33	t(34)=2.30	F(1,73)=7.08	F(1,73)=7.30	F(1,53)=5.41	F(1,39)=5.08	F(1,70)=6.09	F(1,101)=4.02	F(1,79)=4.24	F(1,37)=8.01	F(1,18)=4.59	F(1,16)=7.73	F(3,90)=3.29	t(79)=2.21	F(1,87)=1.26	F(1,80)=9.44	chi2(1)=13.0	F(1,66)=4.12
26	25	12	0.0671906	0.526785	-2.78153	0.0027052	-1.04755	0.147424	3.40617	0.999671	0.705978	0.48	0.654981	0.0146855	0.05	0.05	0.162551	t(83)=2.24	t(40)=3.28	t(83)=1.99	t(26)=2.26	F(1,67)=9.91	chi2(1)=4.84	F(1,39)=4.29	z()=1.98	F(1,60)=7.22	t(34)=2.30	F(1,73)=7.08	F(1,73)=7.30	F(1,53)=5.41	F(1,39)=5.08	F(1,70)=6.09	F(1,101)=4.02	F(1,79)=4.24	F(1,37)=8.01	F(1,18)=4.59	F(1,16)=7.73	F(3,90)=3.29	t(79)=2.21	F(1,87)=1.26	F(1,80)=9.44	chi2(1)=13.0	F(1,66)=4.12
26	25	12	0.269007	0.606038	-2.966	0.0015085	-1.04755	0.147424	3.40617	0.999671	0.706408	0.48	0.654981	0.0145003	0.05	0.05	0.140237	t(83)=2.24	t(40)=3.28	t(83)=1.99	t(26)=2.26	F(1,67)=9.91	chi2(1)=4.84	chi2(1)=3.86	z()=1.98	F(1,60)=7.22	t(34)=2.30	F(1,73)=7.08	F(1,73)=7.30	F(1,53)=5.41	F(1,39)=5.08	F(1,70)=6.09	F(1,101)=4.02	F(1,79)=4.24	F(1,37)=8.01	F(1,18)=4.59	F(1,16)=7.73	F(3,90)=3.29	t(79)=2.21	F(1,87)=1.26	F(1,80)=9.44	chi2(1)=13.0	F(1,66)=4.12
26	25	13	-0.287543	0.386848	-2.47681	0.00662814	-0.827274	0.204041	3.46633	0.999736	0.706197	0.52	0.5	0.0379589	0.05	0.06	0.204458	t(83)=2.24	t(40)=3.28	t(83)=1.99	t(26)=2.26	F(1,67)=9.91	chi2(1)=4.84	F(1,38)=7.45	z()=1.98	F(1,60)=8.33	t(34)=2.30	F(1,73)=7.08	chi2(1)=5.28	F(1,53)=5.41	F(1,39)=5.08	F(1,70)=6.20	F(1,101)=4.02	F(1,79)=4.24	F(1,37)=8.01	F(1,18)=4.59	F(1,16)=7.73	F(3,90)=3.29	t(79)=2.21	F(1,87)=1.26	F(1,80)=9.44	chi2(1)=13.0	F(1,66)=4.12
26	25	12	0.21233	0.584075	-2.90942	0.00181048	-0.642119	0.260398	3.29987	0.999516	0.706208	0.48	0.654981	0.014586	0.05	0.05	0.146427	t(83)=2.24	t(40)=3.28	t(83)=1.99	t(26)=2.26	F(1,67)=9.91	chi2(1)=4.84	F(1,39)=4.29	z()=1.98	F(1,60)=7.22	t(34)=2.30	F(1,73)=7.08	chi2(1)=5.28	F(1,53)=5.41	F(1,39)=5.08	F(1,70)=6.20	F(1,101)=4.02	F(1,79)=4.24	F(1,37)=8.01	F(1,18)=4.59	F(1,16)=7.73	F(3,90)=3.29	t(79)=2.21	F(1,87)=1.26	F(1,80)=9.44	chi2(1)=13.0	F(1,66)=4.12
26	25	12	0.414147	0.660617	-3.0939	0.000987727	-0.642119	0.260398	3.29987	0.999516	0.706637	0.48	0.654981	0.0144019	0.05	0.05	0.125762	t(83)=2.24	t(40)=3.28	t(83)=1.99	t(26)=2.26	F(1,67)=9.91	chi2(1)=4.84	chi2(1)=3.86	z()=1.98	F(1,60)=7.22	t(34)=2.30	F(1,73)=7.08	chi2(1)=5.28	F(1,53)=5.41	F(1,39)=5.08	F(1,70)=6.20	F(1,101)=4.02	F(1,79)=4.24	F(1,37)=8.01	F(1,18)=4.59	F(1,16)=7.73	F(3,90)=3.29	t(79)=2.21	F(1,87)=1.26	F(1,80)=9.44	chi2(1)=13.0	F(1,66)=4.12
26	25	13	-0.654215	0.256487	-2.15417	0.0156134	-1.60117	0.05467	3.77211	0.999919	0.705967	0.52	0.5	0.0381794	0.05	0.08	0.252599	t(83)=2.24	t(40)=3.28	t(83)=1.99	t(26)=2.26	F(1,67)=9.91	chi2(1)=4.84	F(1,38)=7.45	z()=1.98	F(1,60)=8.33	t(34)=2.30	F(1,73)=7.08	F(1,73)=11.51	F(1,53)=5.41	F(1,39)=5.08	F(1,70)=6.20	F(1,101)=4.02	F(1,79)=4.24	F(1,37)=8.01	F(1,18)=4.59	F(1,16)=7.73	F(3,90)=3.29	t(79)=2.21	F(1,87)=1.26	F(1,80)=9.44	chi2(1)=13.0	F(1,66)=4.12
26	25	12	-0.154342	0.43867	-2.58679	0.00484379	-1.44761	0.0738627	3.61813	0.999852	0.705978	0.48	0.654981	0.0146855	0.05	0.05	0.188505	t(83)=2.24	t(40)=3.28	t(83)=1.99	t(26)=2.26	F(1,67)=9.91	chi2(1)=4.84	F(1,39)=4.29	z()=1.98	F(1,60)=7.22	t(34)=2.30	F(1,73)=7.08	F(1,73)=11.51	F(1,53)=5.41	F(1,39)=5.08	F(1,70)=6.20	F(1,101)=4.02	F(1,79)=4.24	F(1,37)=8.01	F(1,18)=4.59	F(1,16)=7.73	F(3,90)=3.29	t(79)=2.21	F(1,87)=1.26	F(1,80)=9.44	chi2(1)=13.0	F(1,66)=4.12
26	25	12	0.0474749	0.518933	-2.77126	0.00279199	-1.44761	0.0738627	3.61813	0.999852	0.706408	0.48	0.654981	0.0145003	0.05	0.05	0.164099	t(83)=2.24	t(40)=3.28	t(83)=1.99	t(26)=2.26	F(1,67)=9.91	chi2(1)=4.84	chi2(1)=3.86	z()=1.98	F(1,60)=7.22	t(34)=2.30	F(1,73)=7.08	F(1,73)=11.51	F(1,53)=5.41	F(1,39)=5.08	F(1,70)=6.20	F(1,101)=4.02	F(1,79)=4.24	F(1,37)=8.01	F(1,18)=4.59	F(1,16)=7.73	F(3,90)=3.29	t(79)=2.21	F(1,87)=1.26	F(1,80)=9.44	chi2(1)=13.0	F(1,66)=4.12
26	25	13	-0.442745	0.328975	-2.34031	0.00963382	-1.24281	0.106968	3.57531	0.999825	0.705967	0.52	0.5	0.0381794	0.05	0.07	0.2244	t(83)=2.24	t(40)=3.28	t(83)=1.99	t(26)=2.26	F(1,67)=9.91	chi2(1)=4.84	F(1,38)=7.45	z()=1.98	F(1,60)=8.33	t(34)=2.30	F(1,73)=7.08	F(1,73)=7.30	F(1,53)=5.41	F(1,39)=5.08	F(1,70)=6.20	F(1,101)=4.02	F(1,79)=4.24	F(1,37)=8.01	F(1,18)=4.59	F(1,16)=7.73	F(3,90)=3.29	t(79)=2.21	F(1,87)=1.26	F(1,80)=9.44	chi2(1)=13.0	F(1,66)=4.12
26	25	12	0.0571283	0.522778	-2.77293	0.00277774	-1.07463	0.141271	3.4133	0.999679	0.705978	0.48	0.654981	0.0146855	0.05	0.05	0.163688	t(83)=2.24	t(40)=3.28	t(83)=1.99	t(26)=2.26	F(1,67)=9.91	chi2(1)=4.84	F(1,39)=4.29	z()=1.98	F(1,60)=7.22	t(34)=2.30	F(1,73)=7.08	F(1,73)=7.30	F(1,53)=5.41	F(1,39)=5.08	F(1,70)=6.20	F(1,101)=4.02	F(1,79)=4.24	F(1,37)=8.01	F(1,18)=4.59	F(1,16)=7.73	F(3,90)=3.29	t(79)=2.21	F(1,87)=1.26	F(1,80)=9.44	chi2(1)=13.0	F(1,66)=4.12
26	25	12	0.258945	0.602161	-2.9574	0.00155122	-1.07463	0.141271	3.4133	0.999679	0.706408	0.48	0.654981	0.0145003	0.05	0.05	0.141312	t(83)=2.24	t(40)=3.28	t(83)=1.99	t(26)=2.26	F(1,67)=9.91	chi2(1)=4.84	chi2(1)=3.86	z()=1.98	F(1,60)=7.22	t(34)=2.30	F(1,73)=7.08	F(1,73)=7.30	F(1,53)=5.41	F(1,39)=5.08	F(1,70)=6.20	F(1,101)=4.02	F(1,79)=4.24	F(1,37)=8.01	F(1,18)=4.59	F(1,16)=7.73	F(3,90)=3.29	t(79)=2.21	F(1,87)=1.26	F(1,80)=9.44	chi2(1)=13.0	F(1,66)=4.12
26	25	13	-0.343079	0.365769	-2.42918	0.00756647	-0.95255	0.170409	3.50682	0.999773	0.706197	0.52	0.5	0.0379589	0.05	0.06	0.211383	t(83)=2.24	t(40)=3.28	t(83)=1.99	t(26)=2.26	F(1,67)=9.91	chi2(1)=4.84	F(1,38)=7.45	z()=1.98	F(1,60)=8.33	t(34)=2.30	F(1,73)=7.08	chi2(1)=5.28	F(1,53)=5.41	F(1,39)=5.08	F(1,70)=6.88	F(1,101)=4.02	F(1,79)=4.24	F(1,37)=8.01	F(1,18)=4.59	F(1,16)=7.73	F(3,90)=3.29	t(79)=2.21	F(1,87)=1.26	F(1,80)=9.44	chi2(1)=13.0	F(1,66)=4.12
26	25	12	0.156794	0.562296	-2.8618	0.00210624	-0.77251	0.219906	3.34201	0.999584	0.706208	0.48	0.654981	0.014586	0.05	0.05	0.152357	t(83)=2.24	t(40)=3.28	t(83)=1.99	t(26)=2.26	F(1,67)=9.91	chi2(1)=4.84	F(1,39)=4.29	z()=1.98	F(1,60)=7.22	t(34)=2.30	F(1,73)=7.08	chi2(1)=5.28	F(1,53)=5.41	F(1,39)=5.08	F(1,70)=6.88	F(1,101)=4.02	F(1,79)=4.24	F(1,37)=8.01	F(1,18)=4.59	F(1,16)=7.73	F(3,90)=3.29	t(79)=2.21	F(1,87)=1.26	F(1,80)=9.44	chi2(1)=13.0	F(1,66)=4.12
26	25	12	0.358611	0.640057	-3.04627	0.00115849	-0.77251	0.219906	3.34201	0.999584	0.706637	0.48	0.654981	0.0144019	0.05	0.05	0.13108	t(83)=2.24	t(40)=3.28	t(83)=1.99	t(26)=2.26	F(1,67)=9.91	chi2(1)=4.84	chi2(1)=3.86	z()=1.98	F(1,60)=7.22	t(34)=2.30	F(1,73)=7.08	chi2(1)=5.28	F(1,53)=5.41	F(1,39)=5.08	F(1,70)=6.88	F(1,101)=4.02	F(1,79)=4.24	F(1,37)=8.01	F(1,18)=4.59	F(1,16)=7.73	F(3,90)=3.29	t(79)=2.21	F(1,87)=1.26	F(1,80)=9.44	chi2(1)=13.0	F(1,66)=4.12
26	25	13	-0.709751	0.238929	-2.10654	0.0175786	-1.72644	0.0421339	3.8126	0.999931	0.705967	0.52	0.5	0.0381794	0.05	0.08	0.260019	t(83)=2.24	t(40)=3.28	t(83)=1.99	t(26)=2.26	F(1,67)=9.91	chi2(1)=4.84	F(1,38)=7.45	z()=1.98	F(1,60)=8.33	t(34)=2.30	F(1,73)=7.08	F(1,73)=11.51	F(1,53)=5.41	F(1,39)=5.08	F(1,70)=6.88	F(1,101)=4.02	F(1,79)=4.24	F(1,37)=8.01	F(1,18)=4.59	F(1,16)=7.73	F(3,90)=3.29	t(79)=2.21	F(1,87)=1.26	F(1,80)=9.44	chi2(1)=13.0	F(1,66)=4.12
26	25	12	-0.209878	0.416882	-2.53916	0.00555598	-1.578	0.0572824	3.66027	0.999874	0.705978	0.48	0.654981	0.0146855	0.05	0.06	0.195227	t(83)=2.24	t(40)=3.28	t(83)=1.99	t(26)=2.26	F(1,67)=9.91	chi2(1)=4.84	F(1,39)=4.29	z()=1.98	F(1,60)=7.22	t(34)=2.30	F(1,73)=7.08	F(1,73)=11.51	F(1,53)=5.41	F(1,39)=5.08	F(1,70)=6.88	F(1,101)=4.02	F(1,79)=4.24	F(1,37)=8.01	F(1,18)=4.59	F(1,16)=7.73	F(3,90)=3.29	t(79)=2.21	F(1,87)=1.26	F(1,80)=9.44	chi2(1)=13.0	F(1,66)=4.12
26	25	12	-0.00806084	0.496784	-2.72363	0.00322841	-1.578	0.0572824	3.66027	0.999874	0.706408	0.48	0.654981	0.0145003	0.05	0.05	0.170297	t(83)=2.24	t(40)=3.28	t(83)=1.99	t(26)=2.26	F(1,67)=9.91	chi2(1)=4.84	chi2(1)=3.86	z()=1.98	F(1,60)=7.22	t(34)=2.30	F(1,73)=7.08	F(1,73)=11.51	F(1,53)=5.41	F(1,39)=5.08	F(1,70)=6.88	F(1,101)=4.02	F(1,79)=4.24	F(1,37)=8.01	F(1,18)=4.59	F(1,16)=7.73	F(3,90)=3.29	t(79)=2.21	F(1,87)=1.26	F(1,80)=9.44	chi2(1)=13.0	F(1,66)=4.12
26	25	13	-0.498281	0.309143	-2.29268	0.0109331	-1.36809	0.085642	3.6158	0.99985	0.705967	0.52	0.5	0.0381794	0.05	0.07	0.231532	t(83)=2.24	t(40)=3.28	t(83)=1.99	t(26)=2.26	F(1,67)=9.91	chi2(1)=4.84	F(1,38)=7.45	z()=1.98	F(1,60)=8.33	t(34)=2.30	F(1,73)=7.08	F(1,73)=7.30	F(1,53)=5.41	F(1,39)=5.08	F(1,70)=6.88	F(1,101)=4.02	F(1,79)=4.24	F(1,37)=8.01	F(1,18)=4.59	F(1,16)=7.73	F(3,90)=3.29	t(79)=2.21	F(1,87)=1.26	F(1,80)=9.44	chi2(1)=13.0	F(1,66)=4.12
26	25	12	0.00159253	0.500635	-2.7253	0.00321216	-1.20502	0.114098	3.45544	0.999725	0.705978	0.48	0.654981	0.0146855	0.05	0.05	0.169867	t(83)=2.24	t(40)=3.28	t(83)=1.99	t(26)=2.26	F(1,67)=9.91	chi2(1)=4.84	F(1,39)=4.29	z()=1.98	F(1,60)=7.22	t(34)=2.30	F(1,73)=7.08	F(1,73)=7.30	F(1,53)=5.41	F(1,39)=5.08	F(1,70)=6.88	F(1,101)=4.02	F(1,79)=4.24	F(1,37)=8.01	F(1,18)=4.59	F(1,16)=7.73	F(3,90)=3.29	t(79)=2.21	F(1,87)=1.26	F(1,80)=9.44	chi2(1)=13.0	F(1,66)=4.12
26	25	12	0.203409	0.580592	-2.90977	0.00180845	-1.20502	0.114098	3.45544	0.999725	0.706408	0.48	0.654981	0.0145003	0.05	0.05	0.146739	t(83)=2.24	t(40)=3.28	t(83)=1.99	t(26)=2.26	F(1,67)=9.91	chi2(1)=4.84	chi2(1)=3.86	z()=1.98	F(1,60)=7.22	t(34)=2.30	F(1,73)=7.08	F(1,73)=7.30	F(1,53)=5.41	F(1,39)=5.08	F(1,70)=6.88	F(1,101)=4.02	F(1,79)=4.24	F(1,37)=8.01	F(1,18)=4.59	F(1,16)=7.73	F(3,90)=3.29	t(79)=2.21	F(1,87)=1.26	F(1,80)=9.44	chi2(1)=13.0	F(1,66)=4.12
26	25	13	-0.433805	0.332215	-2.35057	0.0093723	-1.12327	0.130661	3.58196	0.999829	0.706197	0.52	0.5	0.0379589	0.05	0.07	0.222943	t(83)=2.24	t(40)=3.28	t(83)=1.99	t(26)=2.26	F(1,67)=9.91	chi2(1)=4.84	F(1,38)=7.45	z()=1.98	F(1,60)=8.33	t(34)=2.30	F(1,73)=7.08	chi2(1)=5.28	F(1,53)=5.41	F(1,39)=5.08	F(1,70)=8.28	F(1,101)=4.02	F(1,79)=4.24	F(1,37)=8.01	F(1,18)=4.59	F(1,16)=7.73	F(3,90)=3.29	t(79)=2.21	F(1,87)=1.26	F(1,80)=9.44	chi2(1)=13.0	F(1,66)=4.12
26	25	12	0.0660684	0.526338	-2.78319	0.0026914	-0.950205	0.171004	3.42022	0.999687	0.706208	0.48	0.654981	0.014586	0.05	0.05	0.162451	t(83)=2.24	t(40)=3.28	t(83)=1.99	t(26)=2.26	F(1,67)=9.91	chi2(1)=4.84	F(1,39)=4.29	z()=1.98	F(1,60)=7.22	t(34)=2.30	F(1,73)=7.08	chi2(1)=5.28	F(1,53)=5.41	F(1,39)=5.08	F(1,70)=8.28	F(1,101)=4.02	F(1,79)=4.24	F(1,37)=8.01	F(1,18)=4.59	F(1,16)=7.73	F(3,90)=3.29	t(79)=2.21	F(1,87)=1.26	F(1,80)=9.44	chi2(1)=13.0	F(1,66)=4.12
26	25	12	0.267885	0.605606	-2.96766	0.00150038	-0.950205	0.171004	3.42022	0.999687	0.706637	0.48	0.654981	0.0144019	0.05	0.05	0.140161	t(83)=2.24	t(40)=3.28	t(83)=1.99	t(26)=2.26	F(1,67)=9.91	chi2(1)=4.84	chi2(1)=3.86	z()=1.98	F(1,60)=7.22	t(34)=2.30	F(1,73)=7.08	chi2(1)=5.28	F(1,53)=5.41	F(1,39)=5.08	F(1,70)=8.28	F(1,101)=4.02	F(1,79)=4.24	F(1,37)=8.01	F(1,18)=4.59	F(1,16)=7.73	F(3,90)=3.29	t(79)=2.21	F(1,87)=1.26	F(1,80)=9.44	chi2(1)=13.0	F(1,66)=4.12
26	25	13	-0.800476	0.211717	-2.02793	0.0212835	-1.89717	0.028903	3.88774	0.999949	0.705967	0.52	0.5	0.0381794	0.05	0.09	0.272314	t(83)=2.24	t(40)=3.28	t(83)=1.99	t(26)=2.26	F(1,67)=9.91	chi2(1)=4.84	F(1,38)=7.45	z()=1.98	F(1,60)=8.33	t(34)=2.30	F(1,73)=7.08	F(1,73)=11.51	F(1,53)=5.41	F(1,39)=5.08	F(1,70)=8.28	F(1,101)=4.02	F(1,79)=4.24	F(1,37)=8.01	F(1,18)=4.59	F(1,16)=7.73	F(3,90)=3.29	t(79)=2.21	F(1,87)=1.26	F(1,80)=9.44	chi2(1)=13.0	F(1,66)=4.12
26	25	12	-0.300603	0.381859	-2.46055	0.00693625	-1.7557	0.03957	3.73849	0.999907	0.705978	0.48	0.654981	0.0146855	0.05	0.06	0.206495	t(83)=2.24	t(40)=3.28	t(83)=1.99	t(26)=2.26	F(1,67)=9.91	chi2(1)=4.84	F(1,39)=4.29	z()=1.98	F(1,60)=7.22	t(34)=2.30	F(1,73)=7.08	F(1,73)=11.51	F(1,53)=5.41	F(1,39)=5.08	F(1,70)=8.28	F(1,101)=4.02	F(1,79)=4.24	F(1,37)=8.01	F(1,18)=4.59	F(1,16)=7.73	F(3,90)=3.29	t(79)=2.21	F(1,87)=1.26	F(1,80)=9.44	chi2(1)=13.0	F(1,66)=4.12
26	25	12	-0.0987865	0.460654	-2.64502	0.00408427	-1.7557	0.03957	3.73849	0.999907	0.706408	0.48	0.654981	0.0145003	0.05	0.05	0.180851	t(83)=2.24	t(40)=3.28	t(83)=1.99	t(26)=2.26	F(1,67)=9.91	chi2(1)=4.84	chi2(1)=3.86	z()=1.98	F(1,60)=7.22	t(34)=2.30	F(1,73)=7.08	F(1,73)=11.51	F(1,53)=5.41	F(1,39)=5.08	F(1,70)=8.28	F(1,101)=4.02	F(1,79)=4.24	F(1,37)=8.01	F(1,18)=4.59	F(1,16)=7.73	F(3,90)=3.29	t(79)=2.21	F(1,87)=1.26	F(1,80)=9.44	chi2(1)=13.0	F(1,66)=4.12
26	25	13	-0.589006	0.277929	-2.21407	0.0134118	-1.53881	0.0619249	3.69094	0.999888	0.705967	0.52	0.5	0.0381794	0.05	0.07	0.24345	t(83)=2.24	t(40)=3.28	t(83)=1.99	t(26)=2.26	F(1,67)=9.91	chi2(1)=4.84	F(1,38)=7.45	z()=1.98	F(1,60)=8.33	t(34)=2.30	F(1,73)=7.08	F(1,73)=7.30	F(1,53)=5.41	F(1,39)=5.08	F(1,70)=8.28	F(1,101)=4.02	F(1,79)=4.24	F(1,37)=8.01	F(1,18)=4.59	F(1,16)=7.73	F(3,90)=3.29	t(79)=2.21	F(1,87)=1.26	F(1,80)=9.44	chi2(1)=13.0	F(1,66)=4.12
26	25	12	-0.0891331	0.464488	-2.64669	0.00406421	-1.38271	0.0833765	3.53365	0.999795	0.705978	0.48	0.654981	0.0146855	0.05	0.05	0.180423	t(83)=2.24	t(40)=3.28	t(83)=1.99	t(26)=2.26	F(1,67)=9.91	chi2(1)=4.84	F(1,39)=4.29	z()=1.98	F(1,60)=7.22	t(34)=2.30	F(1,73)=7.08	F(1,73)=7.30	F(1,53)=5.41	F(1,39)=5.08	F(1,70)=8.28	F(1,101)=4.02	F(1,79)=4.24	F(1,37)=8.01	F(1,18)=4.59	F(1,16)=7.73	F(3,90)=3.29	t(79)=2.21	F(1,87)=1.26	F(1,80)=9.44	chi2(1)=13.0	F(1,66)=4.12
26	25	12	0.112684	0.544859	-2.83116	0.00231895	-1.38271	0.0833765	3.53365	0.999795	0.706408	0.48	0.654981	0.0145003	0.05	0.05	0.156487	t(83)=2.24	t(40)=3.28	t(83)=1.99	t(26)=2.26	F(1,67)=9.91	chi2(1)=4.84	chi2(1)=3.86	z()=1.98	F(1,60)=7.22	t(34)=2.30	F(1,73)=7.08	F(1,73)=7.30	F(1,53)=5.41	F(1,39)=5.08	F(1,70)=8.28	F(1,101)=4.02	F(1,79)=4.24	F(1,37)=8.01	F(1,18)=4.59	F(1,16)=7.73	F(3,90)=3.29	t(79)=2.21	F(1,87)=1.26	F(1,80)=9.44	chi2(1)=13.0	F(1,66)=4.12
26	25	13	-0.290227	0.385821	-2.47451	0.00667087	-0.833986	0.202144	3.46818	0.999738	0.706197	0.52	0.5	0.0379589	0.05	0.06	0.204791	t(83)=2.24	t(40)=3.28	t(83)=1.99	t(26)=2.26	F(1,67)=9.91	chi2(1)=4.84	F(1,38)=7.45	z()=1.98	F(1,60)=8.33	t(34)=2.30	F(1,73)=7.08	chi2(1)=5.28	F(1,53)=5.41	F(1,39)=5.08	F(1,70)=6.23	F(1,101)=4.02	F(1,79)=4.24	F(1,37)=8.01	F(1,18)=4.59	F(1,16)=7.73	F(3,90)=3.29	t(79)=2.21	F(1,87)=1.26	F(1,80)=9.44	chi2(1)=13.0	F(1,66)=4.12
26	25	12	0.209646	0.583028	-2.90713	0.00182382	-0.649105	0.258135	3.3018	0.99952	0.706208	0.48	0.654981	0.014586	0.05	0.05	0.14671	t(83)=2.24	t(40)=3.28	t(83)=1.99	t(26)=2.26	F(1,67)=9.91	chi2(1)=4.84	F(1,39)=4.29	z()=1.98	F(1,60)=7.22	t(34)=2.30	F(1,73)=7.08	chi2(1)=5.28	F(1,53)=5.41	F(1,39)=5.08	F(1,70)=6.23	F(1,101)=4.02	F(1,79)=4.24	F(1,37)=8.01	F(1,18)=4.59	F(1,16)=7.73	F(3,90)=3.29	t(79)=2.21	F(1,87)=1.26	F(1,80)=9.44	chi2(1)=13.0	F(1,66)=4.12
26	25	12	0.411463	0.659633	-3.0916	0.000995394	-0.649105	0.258135	3.3018	0.99952	0.706637	0.48	0.654981	0.0144019	0.05	0.05	0.126014	t(83)=2.24	t(40)=3.28	t(83)=1.99	t(26)=2.26	F(1,67)=9.91	chi2(1)=4.84	chi2(1)=3.86	z()=1.98	F(1,60)=7.22	t(34)=2.30	F(1,73)=7.08	chi2(1)=5.28	F(1,53)=5.41	F(1,39)=5.08	F(1,70)=6.23	F(1,101)=4.02	F(1,79)=4.24	F(1,37)=8.01	F(1,18)=4.59	F(1,16)=7.73	F(3,90)=3.29	t(79)=2.21	F(1,87)=1.26	F(1,80)=9.44	chi2(1)=13.0	F(1,66)=4.12
26	25	13	-0.656899	0.255623	-2.15188	0.0157035	-1.60788	0.0539308	3.77397	0.99992	0.705967	0.52	0.5	0.0381794	0.05	0.08	0.252891	t(83)=2.24	t(40)=3.28	t(83)=1.99	t(26)=2.26	F(1,67)=9.91	chi2(1)=4.84	F(1,38)=7.45	z()=1.98	F(1,60)=8.33	t(34)=2.30	F(1,73)=7.08	F(1,73)=11.51	F(1,53)=5.41	F(1,39)=5.08	F(1,70)=6.23	F(1,101)=4.02	F(1,79)=4.24	F(1,37)=8.01	F(1,18)=4.59	F(1,16)=7.73	F(3,90)=3.29	t(79)=2.21	F(1,87)=1.26	F(1,80)=9.44	chi2(1)=13.0	F(1,66)=4.12
26	25	12	-0.157025	0.437612	-2.58449	0.00487615	-1.4546	0.0728902	3.62006	0.999853	0.705978	0.48	0.654981	0.0146855	0.05	0.05	0.188827	t(83)=2.24	t(40)=3.28	t(83)=1.99	t(26)=2.26	F(1,67)=9.91	chi2(1)=4.84	F(1,39)=4.29	z()=1.98	F(1,60)=7.22	t(34)=2.30	F(1,73)=7.08	F(1,73)=11.51	F(1,53)=5.41	F(1,39)=5.08	F(1,70)=6.23	F(1,101)=4.02	F(1,79)=4.24	F(1,37)=8.01	F(1,18)=4.59	F(1,16)=7.73	F(3,90)=3.29	t(79)=2.21	F(1,87)=1.26	F(1,80)=9.44	chi2(1)=13.0	F(1,66)=4.12
26	25	12	0.0447913	0.517863	-2.76897	0.00281173	-1.4546	0.0728902	3.62006	0.999853	0.706408	0.48	0.654981	0.0145003	0.05	0.05	0.164383	t(83)=2.24	t(40)=3.28	t(83)=1.99	t(26)=2.26	F(1,67)=9.91	chi2(1)=4.84	chi2(1)=3.86	z()=1.98	F(1,60)=7.22	t(34)=2.30	F(1,73)=7.08	F(1,73)=11.51	F(1,53)=5.41	F(1,39)=5.08	F(1,70)=6.23	F(1,101)=4.02	F(1,79)=4.24	F(1,37)=8.01	F(1,18)=4.59	F(1,16)=7.73	F(3,90)=3.29	t(79)=2.21	F(1,87)=1.26	F(1,80)=9.44	chi2(1)=13.0	F(1,66)=4.12
26	25	13	-0.445428	0.328005	-2.33802	0.00969318	-1.24953	0.105736	3.57716	0.999826	0.705967	0.52	0.5	0.0381794	0.05	0.07	0.224742	t(83)=2.24	t(40)=3.28	t(83)=1.99	t(26)=2.26	F(1,67)=9.91	chi2(1)=4.84	F(1,38)=7.45	z()=1.98	F(1,60)=8.33	t(34)=2.30	F(1,73)=7.08	F(1,73)=7.30	F(1,53)=5.41	F(1,39)=5.08	F(1,70)=6.23	F(1,101)=4.02	F(1,79)=4.24	F(1,37)=8.01	F(1,18)=4.59	F(1,16)=7.73	F(3,90)=3.29	t(79)=2.21	F(1,87)=1.26	F(1,80)=9.44	chi2(1)=13.0	F(1,66)=4.12
26	25	12	0.0544447	0.52171	-2.77063	0.00279739	-1.08161	0.139712	3.41522	0.999681	0.705978	0.48	0.654981	0.0146855	0.05	0.05	0.163975	t(83)=2.24	t(40)=3.28	t(83)=1.99	t(26)=2.26	F(1,67)=9.91	chi2(1)=4.84	F(1,39)=4.29	z()=1.98	F(1,60)=7.22	t(34)=2.30	F(1,73)=7.08	F(1,73)=7.30	F(1,53)=5.41	F(1,39)=5.08	F(1,70)=6.23	F(1,101)=4.02	F(1,79)=4.24	F(1,37)=8.01	F(1,18)=4.59	F(1,16)=7.73	F(3,90)=3.29	t(79)=2.21	F(1,87)=1.26	F(1,80)=9.44	chi2(1)=13.0	F(1,66)=4.12
26	25	12	0.256261	0.601126	-2.95511	0.00156281	-1.08161	0.139712	3.41522	0.999681	0.706408	0.48	0.654981	0.0145003	0.05	0.05	0.141572	t(83)=2.24	t(40)=3.28	t(83)=1.99	t(26)=2.26	F(1,67)=9.91	chi2(1)=4.84	chi2(1)=3.86	z()=1.98	F(1,60)=7.22	t(34)=2.30	F(1,73)=7.08	F(1,73)=7.30	F(1,53)=5.41	F(1,39)=5.08	F(1,70)=6.23	F(1,101)=4.02	F(1,79)=4.24	F(1,37)=8.01	F(1,18)=4.59	F(1,16)=7.73	F(3,90)=3.29	t(79)=2.21	F(1,87)=1.26	F(1,80)=9.44	chi2(1)=13.0	F(1,66)=4.12
26	25	13	-0.575009	0.282643	-2.22562	0.0130197	-1.35593	0.0875606	3.71746	0.999899	0.706197	0.52	0.5	0.0379589	0.05	0.07	0.241625	t(83)=2.24	t(40)=3.28	t(83)=1.99	t(26)=2.26	F(1,67)=9.91	chi2(1)=4.84	F(1,38)=7.45	z()=1.98	F(1,60)=8.33	t(34)=2.30	F(1,73)=7.08	chi2(1)=5.28	F(1,53)=5.41	F(1,39)=5.08	F(1,70)=11.28	F(1,101)=4.02	F(1,79)=4.24	F(1,37)=8.01	F(1,18)=4.59	F(1,16)=7.73	F(3,90)=3.29	t(79)=2.21	F(1,87)=1.26	F(1,80)=9.44	chi2(1)=13.0	F(1,66)=4.12
26	25	12	-0.0751359	0.470053	-2.65824	0.00392752	-1.19236	0.11656	3.56125	0.999815	0.706208	0.48	0.654981	0.014586	0.05	0.05	0.178773	t(83)=2.24	t(40)=3.28	t(83)=1.99	t(26)=2.26	F(1,67)=9.91	chi2(1)=4.84	F(1,39)=4.29	z()=1.98	F(1,60)=7.22	t(34)=2.30	F(1,73)=7.08	chi2(1)=5.28	F(1,53)=5.41	F(1,39)=5.08	F(1,70)=11.28	F(1,101)=4.02	F(1,79)=4.24	F(1,37)=8.01	F(1,18)=4.59	F(1,16)=7.73	F(3,90)=3.29	t(79)=2.21	F(1,87)=1.26	F(1,80)=9.44	chi2(1)=13.0	F(1,66)=4.12
26	25	12	0.126681	0.550403	-2.84271	0.00223657	-1.19236	0.11656	3.56125	0.999815	0.706637	0.48	0.654981	0.0144019	0.05	0.05	0.154965	t(83)=2.24	t(40)=3.28	t(83)=1.99	t(26)=2.26	F(1,67)=9.91	chi2(1)=4.84	chi2(1)=3.86	z()=1.98	F(1,60)=7.22	t(34)=2.30	F(1,73)=7.08	chi2(1)=5.28	F(1,53)=5.41	F(1,39)=5.08	F(1,70)=11.28	F(1,101)=4.02	F(1,79)=4.24	F(1,37)=8.01	F(1,18)=4.59	F(1,16)=7.73	F(3,90)=3.29	t(79)=2.21	F(1,87)=1.26	F(1,80)=9.44	chi2(1)=13.0	F(1,66)=4.12
26	25	13	-0.941681	0.173178	-1.90299	0.0285212	-2.12982	0.0165931	4.02324	0.999971	0.705967	0.52	0.5	0.0381794	0.05	0.09	0.292024	t(83)=2.24	t(40)=3.28	t(83)=1.99	t(26)=2.26	F(1,67)=9.91	chi2(1)=4.84	F(1,38)=7.45	z()=1.98	F(1,60)=8.33	t(34)=2.30	F(1,73)=7.08	F(1,73)=11.51	F(1,53)=5.41	F(1,39)=5.08	F(1,70)=11.28	F(1,101)=4.02	F(1,79)=4.24	F(1,37)=8.01	F(1,18)=4.59	F(1,16)=7.73	F(3,90)=3.29	t(79)=2.21	F(1,87)=1.26	F(1,80)=9.44	chi2(1)=13.0	F(1,66)=4.12
26	25	12	-0.441808	0.329314	-2.3356	0.00975605	-1.99786	0.0228662	3.87951	0.999948	0.705978	0.48	0.654981	0.0146855	0.05	0.07	0.22477	t(83)=2.24	t(40)=3.28	t(83)=1.99	t(26)=2.26	F(1,67)=9.91	chi2(1)=4.84	F(1,39)=4.29	z()=1.98	F(1,60)=7.22	t(34)=2.30	F(1,73)=7.08	F(1,73)=11.51	F(1,53)=5.41	F(1,39)=5.08	F(1,70)=11.28	F(1,101)=4.02	F(1,79)=4.24	F(1,37)=8.01	F(1,18)=4.59	F(1,16)=7.73	F(3,90)=3.29	t(79)=2.21	F(1,87)=1.26	F(1,80)=9.44	chi2(1)=13.0	F(1,66)=4.12
26	25	12	-0.239991	0.405169	-2.52007	0.0058665	-1.99786	0.0228662	3.87951	0.999948	0.706408	0.48	0.654981	0.0145003	0.05	0.06	0.198135	t(83)=2.24	t(40)=3.28	t(83)=1.99	t(26)=2.26	F(1,67)=9.91	chi2(1)=4.84	chi2(1)=3.86	z()=1.98	F(1,60)=7.22	t(34)=2.30	F(1,73)=7.08	F(1,73)=11.51	F(1,53)=5.41	F(1,39)=5.08	F(1,70)=11.28	F(1,101)=4.02	F(1,79)=4.24	F(1,37)=8.01	F(1,18)=4.59	F(1,16)=7.73	F(3,90)=3.29	t(79)=2.21	F(1,87)=1.26	F(1,80)=9.44	chi2(1)=13.0	F(1,66)=4.12
26	25	13	-0.730211	0.232631	-2.08913	0.0183482	-1.77147	0.0382412	3.82643	0.999935	0.705967	0.52	0.5	0.0381794	0.05	0.08	0.262745	t(83)=2.24	t(40)=3.28	t(83)=1.99	t(26)=2.26	F(1,67)=9.91	chi2(1)=4.84	F(1,38)=7.45	z()=1.98	F(1,60)=8.33	t(34)=2.30	F(1,73)=7.08	F(1,73)=7.30	F(1,53)=5.41	F(1,39)=5.08	F(1,70)=11.28	F(1,101)=4.02	F(1,79)=4.24	F(1,37)=8.01	F(1,18)=4.59	F(1,16)=7.73	F(3,90)=3.29	t(79)=2.21	F(1,87)=1.26	F(1,80)=9.44	chi2(1)=13.0	F(1,66)=4.12
26	25	12	-0.230337	0.408915	-2.52174	0.00583879	-1.62487	0.0520951	3.67467	0.999881	0.705978	0.48	0.654981	0.0146855	0.05	0.06	0.197718	t(83)=2.24	t(40)=3.28	t(83)=1.99	t(26)=2.26	F(1,67)=9.91	chi2(1)=4.84	F(1,39)=4.29	z()=1.98	F(1,60)=7.22	t(34)=2.30	F(1,73)=7.08	F(1,73)=7.30	F(1,53)=5.41	F(1,39)=5.08	F(1,70)=11.28	F(1,101)=4.02	F(1,79)=4.24	F(1,37)=8.01	F(1,18)=4.59	F(1,16)=7.73	F(3,90)=3.29	t(79)=2.21	F(1,87)=1.26	F(1,80)=9.44	chi2(1)=13.0	F(1,66)=4.12
26	25	12	-0.0285207	0.488623	-2.70622	0.00340275	-1.62487	0.0520951	3.67467	0.999881	0.706408	0.48	0.654981	0.0145003	0.05	0.05	0.172622	t(83)=2.24	t(40)=3.28	t(83)=1.99	t(26)=2.26	F(1,67)=9.91	chi2(1)=4.84	chi2(1)=3.86	z()=1.98	F(1,60)=7.22	t(34)=2.30	F(1,73)=7.08	F(1,73)=7.30	F(1,53)=5.41	F(1,39)=5.08	F(1,70)=11.28	F(1,101)=4.02	F(1,79)=4.24	F(1,37)=8.01	F(1,18)=4.59	F(1,16)=7.73	F(3,90)=3.29	t(79)=2.21	F(1,87)=1.26	F(1,80)=9.44	chi2(1)=13.0	F(1,66)=4.12
26	25	13	-0.104614	0.458341	-2.6354	0.00420195	-0.353278	0.36194	3.33321	0.999571	0.706197	0.52	0.5	0.0379589	0.05	0.05	0.182157	t(83)=2.24	t(40)=3.28	t(83)=1.99	t(26)=2.26	F(1,67)=9.91	chi2(1)=4.84	F(1,38)=7.45	z()=1.98	F(1,60)=8.33	t(34)=2.30	F(1,73)=7.08	chi2(1)=5.28	F(1,53)=5.41	F(1,39)=5.08	F(1,70)=6.09	F(1,101)=4.02	F(1,79)=4.24	F(1,37)=5.76	F(1,18)=4.59	F(1,16)=7.73	F(3,90)=3.29	t(79)=2.21	F(1,87)=1.26	F(1,80)=9.44	chi2(1)=13.0	F(1,66)=4.12
26	25	12	0.395259	0.653674	-3.06801	0.00107744	-0.148769	0.440868	3.16131	0.999215	0.706208	0.48	0.654981	0.014586	0.05	0.05	0.128155	t(83)=2.24	t(40)=3.28	t(83)=1.99	t(26)=2.26	F(1,67)=9.91	chi2(1)=4.84	F(1,39)=4.29	z()=1.98	F(1,60)=7.22	t(34)=2.30	F(1,73)=7.08	chi2(1)=5.28	F(1,53)=5.41	F(1,39)=5.08	F(1,70)=6.09	F(1,101)=4.02	F(1,79)=4.24	F(1,37)=5.76	F(1,18)=4.59	F(1,16)=7.73	F(3,90)=3.29	t(79)=2.21	F(1,87)=1.26	F(1,80)=9.44	chi2(1)=13.0	F(1,66)=4.12
26	25	12	0.597076	0.724772	-3.25249	0.000572002	-0.148769	0.440868	3.16131	0.999215	0.706637	0.48	0.654981	0.0144019	0.05	0.05	0.109397	t(83)=2.24	t(40)=3.28	t(83)=1.99	t(26)=2.26	F(1,67)=9.91	chi2(1)=4.84	chi2(1)=3.86	z()=1.98	F(1,60)=7.22	t(34)=2.30	F(1,73)=7.08	chi2(1)=5.28	F(1,53)=5.41	F(1,39)=5.08	F(1,70)=6.09	F(1,101)=4.02	F(1,79)=4.24	F(1,37)=5.76	F(1,18)=4.59	F(1,16)=7.73	F(3,90)=3.29	t(79)=2.21	F(1,87)=1.26	F(1,80)=9.44	chi2(1)=13.0	F(1,66)=4.12
26	25	13	-0.471285	0.318718	-2.31276	0.010368	-1.12717	0.129835	3.63899	0.999863	0.705967	0.52	0.5	0.0381794	0.05	0.07	0.228376	t(83)=2.24	t(40)=3.28	t(83)=1.99	t(26)=2.26	F(1,67)=9.91	chi2(1)=4.84	F(1,38)=7.45	z()=1.98	F(1,60)=8.33	t(34)=2.30	F(1,73)=7.08	F(1,73)=11.51	F(1,53)=5.41	F(1,39)=5.08	F(1,70)=6.09	F(1,101)=4.02	F(1,79)=4.24	F(1,37)=5.76	F(1,18)=4.59	F(1,16)=7.73	F(3,90)=3.29	t(79)=2.21	F(1,87)=1.26	F(1,80)=9.44	chi2(1)=13.0	F(1,66)=4.12
26	25	12	0.0285877	0.511403	-2.74537	0.00302211	-0.954262	0.169976	3.47958	0.999749	0.705978	0.48	0.654981	0.0146855	0.05	0.05	0.166936	t(83)=2.24	t(40)=3.28	t(83)=1.99	t(26)=2.26	F(1,67)=9.91	chi2(1)=4.84	F(1,39)=4.29	z()=1.98	F(1,60)=7.22	t(34)=2.30	F(1,73)=7.08	F(1,73)=11.51	F(1,53)=5.41	F(1,39)=5.08	F(1,70)=6.09	F(1,101)=4.02	F(1,79)=4.24	F(1,37)=5.76	F(1,18)=4.59	F(1,16)=7.73	F(3,90)=3.29	t(79)=2.21	F(1,87)=1.26	F(1,80)=9.44	chi2(1)=13.0	F(1,66)=4.12
26	25	12	0.230404	0.591111	-2.92985	0.00169564	-0.954262	0.169976	3.47958	0.999749	0.706408	0.48	0.654981	0.0145003	0.05	0.05	0.144059	t(83)=2.24	t(40)=3.28	t(83)=1.99	t(26)=2.26	F(1,67)=9.91	chi2(1)=4.84	chi2(1)=3.86	z()=1.98	F(1,60)=7.22	t(34)=2.30	F(1,73)=7.08	F(1,73)=11.51	F(1,53)=5.41	F(1,39)=5.08	F(1,70)=6.09	F(1,101)=4.02	F(1,79)=4.24	F(1,37)=5.76	F(1,18)=4.59	F(1,16)=7.73	F(3,90)=3.29	t(79)=2.21	F(1,87)=1.26	F(1,80)=9.44	chi2(1)=13.0	F(1,66)=4.12
26	25	13	-0.259815	0.397503	-2.4989	0.00622899	-0.768819	0.221	3.44219	0.999711	0.705967	0.52	0.5	0.0381794	0.05	0.06	0.201213	t(83)=2.24	t(40)=3.28	t(83)=1.99	t(26)=2.26	F(1,67)=9.91	chi2(1)=4.84	F(1,38)=7.45	z()=1.98	F(1,60)=8.33	t(34)=2.30	F(1,73)=7.08	F(1,73)=7.30	F(1,53)=5.41	F(1,39)=5.08	F(1,70)=6.09	F(1,101)=4.02	F(1,79)=4.24	F(1,37)=5.76	F(1,18)=4.59	F(1,16)=7.73	F(3,90)=3.29	t(79)=2.21	F(1,87)=1.26	F(1,80)=9.44	chi2(1)=13.0	F(1,66)=4.12
26	25	12	0.240058	0.594857	-2.93151	0.00168657	-0.581277	0.280527	3.27474	0.999471	0.705978	0.48	0.654981	0.0146855	0.05	0.05	0.143645	t(83)=2.24	t(40)=3.28	t(83)=1.99	t(26)=2.26	F(1,67)=9.91	chi2(1)=4.84	F(1,39)=4.29	z()=1.98	F(1,60)=7.22	t(34)=2.30	F(1,73)=7.08	F(1,73)=7.30	F(1,53)=5.41	F(1,39)=5.08	F(1,70)=6.09	F(1,101)=4.02	F(1,79)=4.24	F(1,37)=5.76	F(1,18)=4.59	F(1,16)=7.73	F(3,90)=3.29	t(79)=2.21	F(1,87)=1.26	F(1,80)=9.44	chi2(1)=13.0	F(1,66)=4.12
26	25	12	0.441875	0.67071	-3.11599	0.000916648	-0.581277	0.280527	3.27474	0.999471	0.706408	0.48	0.654981	0.0145003	0.05	0.05	0.123262	t(83)=2.24	t(40)=3.28	t(83)=1.99	t(26)=2.26	F(1,67)=9.91	chi2(1)=4.84	chi2(1)=3.86	z()=1.98	F(1,60)=7.22	t(34)=2.30	F(1,73)=7.08	F(1,73)=7.30	F(1,53)=5.41	F(1,39)=5.08	F(1,70)=6.09	F(1,101)=4.02	F(1,79)=4.24	F(1,37)=5.76	F(1,18)=4.59	F(1,16)=7.73	F(3,90)=3.29	t(79)=2.21	F(1,87)=1.26	F(1,80)=9.44	chi2(1)=13.0	F(1,66)=4.12
26	25	13	-0.114676	0.454351	-2.6268	0.00430964	-0.379297	0.352234	3.34006	0.999581	0.706197	0.52	0.5	0.0379589	0.05	0.05	0.183387	t(83)=2.24	t(40)=3.28	t(83)=1.99	t(26)=2.26	F(1,67)=9.91	chi2(1)=4.84	F(1,38)=7.45	z()=1.98	F(1,60)=8.33	t(34)=2.30	F(1,73)=7.08	chi2(1)=5.28	F(1,53)=5.41	F(1,39)=5.08	F(1,70)=6.20	F(1,101)=4.02	F(1,79)=4.24	F(1,37)=5.76	F(1,18)=4.59	F(1,16)=7.73	F(3,90)=3.29	t(79)=2.21	F(1,87)=1.26	F(1,80)=9.44	chi2(1)=13.0	F(1,66)=4.12
26	25	12	0.385197	0.649954	-3.05941	0.00110886	-0.17585	0.430206	3.16844	0.999234	0.706208	0.48	0.654981	0.014586	0.05	0.05	0.129121	t(83)=2.24	t(40)=3.28	t(83)=1.99	t(26)=2.26	F(1,67)=9.91	chi2(1)=4.84	F(1,39)=4.29	z()=1.98	F(1,60)=7.22	t(34)=2.30	F(1,73)=7.08	chi2(1)=5.28	F(1,53)=5.41	F(1,39)=5.08	F(1,70)=6.20	F(1,101)=4.02	F(1,79)=4.24	F(1,37)=5.76	F(1,18)=4.59	F(1,16)=7.73	F(3,90)=3.29	t(79)=2.21	F(1,87)=1.26	F(1,80)=9.44	chi2(1)=13.0	F(1,66)=4.12
26	25	12	0.587014	0.721403	-3.24389	0.000589555	-0.17585	0.430206	3.16844	0.999234	0.706637	0.48	0.654981	0.0144019	0.05	0.05	0.110245	t(83)=2.24	t(40)=3.28	t(83)=1.99	t(26)=2.26	F(1,67)=9.91	chi2(1)=4.84	chi2(1)=3.86	z()=1.98	F(1,60)=7.22	t(34)=2.30	F(1,73)=7.08	chi2(1)=5.28	F(1,53)=5.41	F(1,39)=5.08	F(1,70)=6.20	F(1,101)=4.02	F(1,79)=4.24	F(1,37)=5.76	F(1,18)=4.59	F(1,16)=7.73	F(3,90)=3.29	t(79)=2.21	F(1,87)=1.26	F(1,80)=9.44	chi2(1)=13.0	F(1,66)=4.12
26	25	13	-0.481348	0.315135	-2.30416	0.0106069	-1.15319	0.124416	3.64584	0.999867	0.705967	0.52	0.5	0.0381794	0.05	0.07	0.229668	t(83)=2.24	t(40)=3.28	t(83)=1.99	t(26)=2.26	F(1,67)=9.91	chi2(1)=4.84	F(1,38)=7.45	z()=1.98	F(1,60)=8.33	t(34)=2.30	F(1,73)=7.08	F(1,73)=11.51	F(1,53)=5.41	F(1,39)=5.08	F(1,70)=6.20	F(1,101)=4.02	F(1,79)=4.24	F(1,37)=5.76	F(1,18)=4.59	F(1,16)=7.73	F(3,90)=3.29	t(79)=2.21	F(1,87)=1.26	F(1,80)=9.44	chi2(1)=13.0	F(1,66)=4.12
26	25	12	0.0185254	0.50739	-2.73677	0.00310225	-0.981343	0.163212	3.48671	0.999755	0.705978	0.48	0.654981	0.0146855	0.05	0.05	0.168013	t(83)=2.24	t(40)=3.28	t(83)=1.99	t(26)=2.26	F(1,67)=9.91	chi2(1)=4.84	F(1,39)=4.29	z()=1.98	F(1,60)=7.22	t(34)=2.30	F(1,73)=7.08	F(1,73)=11.51	F(1,53)=5.41	F(1,39)=5.08	F(1,70)=6.20	F(1,101)=4.02	F(1,79)=4.24	F(1,37)=5.76	F(1,18)=4.59	F(1,16)=7.73	F(3,90)=3.29	t(79)=2.21	F(1,87)=1.26	F(1,80)=9.44	chi2(1)=13.0	F(1,66)=4.12
26	25	12	0.220342	0.587198	-2.92125	0.00174316	-0.981343	0.163212	3.48671	0.999755	0.706408	0.48	0.654981	0.0145003	0.05	0.05	0.145115	t(83)=2.24	t(40)=3.28	t(83)=1.99	t(26)=2.26	F(1,67)=9.91	chi2(1)=4.84	chi2(1)=3.86	z()=1.98	F(1,60)=7.22	t(34)=2.30	F(1,73)=7.08	F(1,73)=11.51	F(1,53)=5.41	F(1,39)=5.08	F(1,70)=6.20	F(1,101)=4.02	F(1,79)=4.24	F(1,37)=5.76	F(1,18)=4.59	F(1,16)=7.73	F(3,90)=3.29	t(79)=2.21	F(1,87)=1.26	F(1,80)=9.44	chi2(1)=13.0	F(1,66)=4.12
26	25	13	-0.269878	0.393627	-2.4903	0.00638177	-0.794837	0.213354	3.44904	0.999719	0.705967	0.52	0.5	0.0381794	0.05	0.06	0.202452	t(83)=2.24	t(40)=3.28	t(83)=1.99	t(26)=2.26	F(1,67)=9.91	chi2(1)=4.84	F(1,38)=7.45	z()=1.98	F(1,60)=8.33	t(34)=2.30	F(1,73)=7.08	F(1,73)=7.30	F(1,53)=5.41	F(1,39)=5.08	F(1,70)=6.20	F(1,101)=4.02	F(1,79)=4.24	F(1,37)=5.76	F(1,18)=4.59	F(1,16)=7.73	F(3,90)=3.29	t(79)=2.21	F(1,87)=1.26	F(1,80)=9.44	chi2(1)=13.0	F(1,66)=4.12
26	25	12	0.229995	0.590952	-2.92291	0.00173386	-0.608358	0.271475	3.28187	0.999484	0.705978	0.48	0.654981	0.0146855	0.05	0.05	0.144694	t(83)=2.24	t(40)=3.28	t(83)=1.99	t(26)=2.26	F(1,67)=9.91	chi2(1)=4.84	F(1,39)=4.29	z()=1.98	F(1,60)=7.22	t(34)=2.30	F(1,73)=7.08	F(1,73)=7.30	F(1,53)=5.41	F(1,39)=5.08	F(1,70)=6.20	F(1,101)=4.02	F(1,79)=4.24	F(1,37)=5.76	F(1,18)=4.59	F(1,16)=7.73	F(3,90)=3.29	t(79)=2.21	F(1,87)=1.26	F(1,80)=9.44	chi2(1)=13.0	F(1,66)=4.12
26	25	12	0.431812	0.667061	-3.10739	0.00094374	-0.608358	0.271475	3.28187	0.999484	0.706408	0.48	0.654981	0.0145003	0.05	0.05	0.124197	t(83)=2.24	t(40)=3.28	t(83)=1.99	t(26)=2.26	F(1,67)=9.91	chi2(1)=4.84	chi2(1)=3.86	z()=1.98	F(1,60)=7.22	t(34)=2.30	F(1,73)=7.08	F(1,73)=7.30	F(1,53)=5.41	F(1,39)=5.08	F(1,70)=6.20	F(1,101)=4.02	F(1,79)=4.24	F(1,37)=5.76	F(1,18)=4.59	F(1,16)=7.73	F(3,90)=3.29	t(79)=2.21	F(1,87)=1.26	F(1,80)=9.44	chi2(1)=13.0	F(1,66)=4.12
26	25	13	-0.170212	0.432422	-2.57917	0.0049519	-0.504573	0.306929	3.38055	0.999638	0.706197	0.52	0.5	0.0379589	0.05	0.06	0.189955	t(83)=2.24	t(40)=3.28	t(83)=1.99	t(26)=2.26	F(1,67)=9.91	chi2(1)=4.84	F(1,38)=7.45	z()=1.98	F(1,60)=8.33	t(34)=2.30	F(1,73)=7.08	chi2(1)=5.28	F(1,53)=5.41	F(1,39)=5.08	F(1,70)=6.88	F(1,101)=4.02	F(1,79)=4.24	F(1,37)=5.76	F(1,18)=4.59	F(1,16)=7.73	F(3,90)=3.29	t(79)=2.21	F(1,87)=1.26	F(1,80)=9.44	chi2(1)=13.0	F(1,66)=4.12
26	25	12	0.329661	0.629172	-3.01178	0.00129859	-0.306241	0.379711	3.21058	0.999338	0.706208	0.48	0.654981	0.014586	0.05	0.05	0.134534	t(83)=2.24	t(40)=3.28	t(83)=1.99	t(26)=2.26	F(1,67)=9.91	chi2(1)=4.84	F(1,39)=4.29	z()=1.98	F(1,60)=7.22	t(34)=2.30	F(1,73)=7.08	chi2(1)=5.28	F(1,53)=5.41	F(1,39)=5.08	F(1,70)=6.88	F(1,101)=4.02	F(1,79)=4.24	F(1,37)=5.76	F(1,18)=4.59	F(1,16)=7.73	F(3,90)=3.29	t(79)=2.21	F(1,87)=1.26	F(1,80)=9.44	chi2(1)=13.0	F(1,66)=4.12
26	25	12	0.531478	0.702456	-3.19626	0.000696111	-0.306241	0.379711	3.21058	0.999338	0.706637	0.48	0.654981	0.0144019	0.05	0.05	0.115016	t(83)=2.24	t(40)=3.28	t(83)=1.99	t(26)=2.26	F(1,67)=9.91	chi2(1)=4.84	chi2(1)=3.86	z()=1.98	F(1,60)=7.22	t(34)=2.30	F(1,73)=7.08	chi2(1)=5.28	F(1,53)=5.41	F(1,39)=5.08	F(1,70)=6.88	F(1,101)=4.02	F(1,79)=4.24	F(1,37)=5.76	F(1,18)=4.59	F(1,16)=7.73	F(3,90)=3.29	t(79)=2.21	F(1,87)=1.26	F(1,80)=9.44	chi2(1)=13.0	F(1,66)=4.12
26	25	13	-0.536884	0.295674	-2.25653	0.0120187	-1.27847	0.100543	3.68633	0.999886	0.705967	0.52	0.5	0.0381794	0.05	0.07	0.236861	t(83)=2.24	t(40)=3.28	t(83)=1.99	t(26)=2.26	F(1,67)=9.91	chi2(1)=4.84	F(1,38)=7.45	z()=1.98	F(1,60)=8.33	t(34)=2.30	F(1,73)=7.08	F(1,73)=11.51	F(1,53)=5.41	F(1,39)=5.08	F(1,70)=6.88	F(1,101)=4.02	F(1,79)=4.24	F(1,37)=5.76	F(1,18)=4.59	F(1,16)=7.73	F(3,90)=3.29	t(79)=2.21	F(1,87)=1.26	F(1,80)=9.44	chi2(1)=13.0	F(1,66)=4.12
26	25	12	-0.0370104	0.485238	-2.68915	0.00358175	-1.11173	0.133126	3.52885	0.999791	0.705978	0.48	0.654981	0.0146855	0.05	0.05	0.1745	t(83)=2.24	t(40)=3.28	t(83)=1.99	t(26)=2.26	F(1,67)=9.91	chi2(1)=4.84	F(1,39)=4.29	z()=1.98	F(1,60)=7.22	t(34)=2.30	F(1,73)=7.08	F(1,73)=11.51	F(1,53)=5.41	F(1,39)=5.08	F(1,70)=6.88	F(1,101)=4.02	F(1,79)=4.24	F(1,37)=5.76	F(1,18)=4.59	F(1,16)=7.73	F(3,90)=3.29	t(79)=2.21	F(1,87)=1.26	F(1,80)=9.44	chi2(1)=13.0	F(1,66)=4.12
26	25	12	0.164806	0.565452	-2.87362	0.00202898	-1.11173	0.133126	3.52885	0.999791	0.706408	0.48	0.654981	0.0145003	0.05	0.05	0.150987	t(83)=2.24	t(40)=3.28	t(83)=1.99	t(26)=2.26	F(1,67)=9.91	chi2(1)=4.84	chi2(1)=3.86	z()=1.98	F(1,60)=7.22	t(34)=2.30	F(1,73)=7.08	F(1,73)=11.51	F(1,53)=5.41	F(1,39)=5.08	F(1,70)=6.88	F(1,101)=4.02	F(1,79)=4.24	F(1,37)=5.76	F(1,18)=4.59	F(1,16)=7.73	F(3,90)=3.29	t(79)=2.21	F(1,87)=1.26	F(1,80)=9.44	chi2(1)=13.0	F(1,66)=4.12
26	25	13	-0.325413	0.372434	-2.44267	0.00728948	-0.920113	0.178757	3.48953	0.999758	0.705967	0.52	0.5	0.0381794	0.05	0.06	0.209356	t(83)=2.24	t(40)=3.28	t(83)=1.99	t(26)=2.26	F(1,67)=9.91	chi2(1)=4.84	F(1,38)=7.45	z()=1.98	F(1,60)=8.33	t(34)=2.30	F(1,73)=7.08	F(1,73)=7.30	F(1,53)=5.41	F(1,39)=5.08	F(1,70)=6.88	F(1,101)=4.02	F(1,79)=4.24	F(1,37)=5.76	F(1,18)=4.59	F(1,16)=7.73	F(3,90)=3.29	t(79)=2.21	F(1,87)=1.26	F(1,80)=9.44	chi2(1)=13.0	F(1,66)=4.12
26	25	12	0.17446	0.569248	-2.87529	0.0020183	-0.738749	0.23003	3.32401	0.999556	0.705978	0.48	0.654981	0.0146855	0.05	0.05	0.150574	t(83)=2.24	t(40)=3.28	t(83)=1.99	t(26)=2.26	F(1,67)=9.91	chi2(1)=4.84	F(1,39)=4.29	z()=1.98	F(1,60)=7.22	t(34)=2.30	F(1,73)=7.08	F(1,73)=7.30	F(1,53)=5.41	F(1,39)=5.08	F(1,70)=6.88	F(1,101)=4.02	F(1,79)=4.24	F(1,37)=5.76	F(1,18)=4.59	F(1,16)=7.73	F(3,90)=3.29	t(79)=2.21	F(1,87)=1.26	F(1,80)=9.44	chi2(1)=13.0	F(1,66)=4.12
26	25	12	0.376276	0.646644	-3.05976	0.00110757	-0.738749	0.23003	3.32401	0.999556	0.706408	0.48	0.654981	0.0145003	0.05	0.05	0.129465	t(83)=2.24	t(40)=3.28	t(83)=1.99	t(26)=2.26	F(1,67)=9.91	chi2(1)=4.84	chi2(1)=3.86	z()=1.98	F(1,60)=7.22	t(34)=2.30	F(1,73)=7.08	F(1,73)=7.30	F(1,53)=5.41	F(1,39)=5.08	F(1,70)=6.88	F(1,101)=4.02	F(1,79)=4.24	F(1,37)=5.76	F(1,18)=4.59	F(1,16)=7.73	F(3,90)=3.29	t(79)=2.21	F(1,87)=1.26	F(1,80)=9.44	chi2(1)=13.0	F(1,66)=4.12
26	25	13	-0.260938	0.39707	-2.50056	0.00619986	-0.675296	0.249744	3.45569	0.999726	0.706197	0.52	0.5	0.0379589	0.05	0.06	0.201063	t(83)=2.24	t(40)=3.28	t(83)=1.99	t(26)=2.26	F(1,67)=9.91	chi2(1)=4.84	F(1,38)=7.45	z()=1.98	F(1,60)=8.33	t(34)=2.30	F(1,73)=7.08	chi2(1)=5.28	F(1,53)=5.41	F(1,39)=5.08	F(1,70)=8.28	F(1,101)=4.02	F(1,79)=4.24	F(1,37)=5.76	F(1,18)=4.59	F(1,16)=7.73	F(3,90)=3.29	t(79)=2.21	F(1,87)=1.26	F(1,80)=9.44	chi2(1)=13.0	F(1,66)=4.12
26	25	12	0.238936	0.594422	-2.93317	0.00167758	-0.483936	0.314216	3.28879	0.999497	0.706208	0.48	0.654981	0.014586	0.05	0.05	0.143564	t(83)=2.24	t(40)=3.28	t(83)=1.99	t(26)=2.26	F(1,67)=9.91	chi2(1)=4.84	F(1,39)=4.29	z()=1.98	F(1,60)=7.22	t(34)=2.30	F(1,73)=7.08	chi2(1)=5.28	F(1,53)=5.41	F(1,39)=5.08	F(1,70)=8.28	F(1,101)=4.02	F(1,79)=4.24	F(1,37)=5.76	F(1,18)=4.59	F(1,16)=7.73	F(3,90)=3.29	t(79)=2.21	F(1,87)=1.26	F(1,80)=9.44	chi2(1)=13.0	F(1,66)=4.12
26	25	12	0.440752	0.670304	-3.11765	0.0009115	-0.483936	0.314216	3.28879	0.999497	0.706637	0.48	0.654981	0.0144019	0.05	0.05	0.123209	t(83)=2.24	t(40)=3.28	t(83)=1.99	t(26)=2.26	F(1,67)=9.91	chi2(1)=4.84	chi2(1)=3.86	z()=1.98	F(1,60)=7.22	t(34)=2.30	F(1,73)=7.08	chi2(1)=5.28	F(1,53)=5.41	F(1,39)=5.08	F(1,70)=8.28	F(1,101)=4.02	F(1,79)=4.24	F(1,37)=5.76	F(1,18)=4.59	F(1,16)=7.73	F(3,90)=3.29	t(79)=2.21	F(1,87)=1.26	F(1,80)=9.44	chi2(1)=13.0	F(1,66)=4.12
26	25	13	-0.627609	0.26513	-2.17792	0.0147059	-1.44919	0.0736423	3.76147	0.999916	0.705967	0.52	0.5	0.0381794	0.05	0.08	0.248976	t(83)=2.24	t(40)=3.28	t(83)=1.99	t(26)=2.26	F(1,67)=9.91	chi2(1)=4.84	F(1,38)=7.45	z()=1.98	F(1,60)=8.33	t(34)=2.30	F(1,73)=7.08	F(1,73)=11.51	F(1,53)=5.41	F(1,39)=5.08	F(1,70)=8.28	F(1,101)=4.02	F(1,79)=4.24	F(1,37)=5.76	F(1,18)=4.59	F(1,16)=7.73	F(3,90)=3.29	t(79)=2.21	F(1,87)=1.26	F(1,80)=9.44	chi2(1)=13.0	F(1,66)=4.12
26	25	12	-0.127736	0.449179	-2.61054	0.00452002	-1.28943	0.0986245	3.60706	0.999845	0.705978	0.48	0.654981	0.0146855	0.05	0.05	0.185301	t(83)=2.24	t(40)=3.28	t(83)=1.99	t(26)=2.26	F(1,67)=9.91	chi2(1)=4.84	F(1,39)=4.29	z()=1.98	F(1,60)=7.22	t(34)=2.30	F(1,73)=7.08	F(1,73)=11.51	F(1,53)=5.41	F(1,39)=5.08	F(1,70)=8.28	F(1,101)=4.02	F(1,79)=4.24	F(1,37)=5.76	F(1,18)=4.59	F(1,16)=7.73	F(3,90)=3.29	t(79)=2.21	F(1,87)=1.26	F(1,80)=9.44	chi2(1)=13.0	F(1,66)=4.12
26	25	12	0.0740808	0.529527	-2.79501	0.0025949	-1.28943	0.0986245	3.60706	0.999845	0.706408	0.48	0.654981	0.0145003	0.05	0.05	0.161124	t(83)=2.24	t(40)=3.28	t(83)=1.99	t(26)=2.26	F(1,67)=9.91	chi2(1)=4.84	chi2(1)=3.86	z()=1.98	F(1,60)=7.22	t(34)=2.30	F(1,73)=7.08	F(1,73)=11.51	F(1,53)=5.41	F(1,39)=5.08	F(1,70)=8.28	F(1,101)=4.02	F(1,79)=4.24	F(1,37)=5.76	F(1,18)=4.59	F(1,16)=7.73	F(3,90)=3.29	t(79)=2.21	F(1,87)=1.26	F(1,80)=9.44	chi2(1)=13.0	F(1,66)=4.12
26	25	13	-0.416139	0.338654	-2.36406	0.00903788	-1.09084	0.137672	3.56467	0.999818	0.705967	0.52	0.5	0.0381794	0.05	0.07	0.220915	t(83)=2.24	t(40)=3.28	t(83)=1.99	t(26)=2.26	F(1,67)=9.91	chi2(1)=4.84	F(1,38)=7.45	z()=1.98	F(1,60)=8.33	t(34)=2.30	F(1,73)=7.08	F(1,73)=7.30	F(1,53)=5.41	F(1,39)=5.08	F(1,70)=8.28	F(1,101)=4.02	F(1,79)=4.24	F(1,37)=5.76	F(1,18)=4.59	F(1,16)=7.73	F(3,90)=3.29	t(79)=2.21	F(1,87)=1.26	F(1,80)=9.44	chi2(1)=13.0	F(1,66)=4.12
26	25	12	0.0837341	0.533366	-2.79668	0.00258156	-0.916444	0.179717	3.40222	0.999666	0.705978	0.48	0.654981	0.0146855	0.05	0.05	0.16069	t(83)=2.24	t(40)=3.28	t(83)=1.99	t(26)=2.26	F(1,67)=9.91	chi2(1)=4.84	F(1,39)=4.29	z()=1.98	F(1,60)=7.22	t(34)=2.30	F(1,73)=7.08	F(1,73)=7.30	F(1,53)=5.41	F(1,39)=5.08	F(1,70)=8.28	F(1,101)=4.02	F(1,79)=4.24	F(1,37)=5.76	F(1,18)=4.59	F(1,16)=7.73	F(3,90)=3.29	t(79)=2.21	F(1,87)=1.26	F(1,80)=9.44	chi2(1)=13.0	F(1,66)=4.12
26	25	12	0.285551	0.612389	-2.98115	0.00143583	-0.916444	0.179717	3.40222	0.999666	0.706408	0.48	0.654981	0.0145003	0.05	0.05	0.138469	t(83)=2.24	t(40)=3.28	t(83)=1.99	t(26)=2.26	F(1,67)=9.91	chi2(1)=4.84	chi2(1)=3.86	z()=1.98	F(1,60)=7.22	t(34)=2.30	F(1,73)=7.08	F(1,73)=7.30	F(1,53)=5.41	F(1,39)=5.08	F(1,70)=8.28	F(1,101)=4.02	F(1,79)=4.24	F(1,37)=5.76	F(1,18)=4.59	F(1,16)=7.73	F(3,90)=3.29	t(79)=2.21	F(1,87)=1.26	F(1,80)=9.44	chi2(1)=13.0	F(1,66)=4.12
26	25	13	-0.11736	0.453287	-2.6245	0.00433879	-0.386009	0.349745	3.34191	0.999584	0.706197	0.52	0.5	0.0379589	0.05	0.05	0.183749	t(83)=2.24	t(40)=3.28	t(83)=1.99	t(26)=2.26	F(1,67)=9.91	chi2(1)=4.84	F(1,38)=7.45	z()=1.98	F(1,60)=8.33	t(34)=2.30	F(1,73)=7.08	chi2(1)=5.28	F(1,53)=5.41	F(1,39)=5.08	F(1,70)=6.23	F(1,101)=4.02	F(1,79)=4.24	F(1,37)=5.76	F(1,18)=4.59	F(1,16)=7.73	F(3,90)=3.29	t(79)=2.21	F(1,87)=1.26	F(1,80)=9.44	chi2(1)=13.0	F(1,66)=4.12
26	25	12	0.382513	0.64896	-3.05712	0.00111739	-0.182836	0.427463	3.17037	0.999239	0.706208	0.48	0.654981	0.014586	0.05	0.05	0.12938	t(83)=2.24	t(40)=3.28	t(83)=1.99	t(26)=2.26	F(1,67)=9.91	chi2(1)=4.84	F(1,39)=4.29	z()=1.98	F(1,60)=7.22	t(34)=2.30	F(1,73)=7.08	chi2(1)=5.28	F(1,53)=5.41	F(1,39)=5.08	F(1,70)=6.23	F(1,101)=4.02	F(1,79)=4.24	F(1,37)=5.76	F(1,18)=4.59	F(1,16)=7.73	F(3,90)=3.29	t(79)=2.21	F(1,87)=1.26	F(1,80)=9.44	chi2(1)=13.0	F(1,66)=4.12
26	25	12	0.58433	0.720501	-3.24159	0.000594322	-0.182836	0.427463	3.17037	0.999239	0.706637	0.48	0.654981	0.0144019	0.05	0.05	0.110472	t(83)=2.24	t(40)=3.28	t(83)=1.99	t(26)=2.26	F(1,67)=9.91	chi2(1)=4.84	chi2(1)=3.86	z()=1.98	F(1,60)=7.22	t(34)=2.30	F(1,73)=7.08	chi2(1)=5.28	F(1,53)=5.41	F(1,39)=5.08	F(1,70)=6.23	F(1,101)=4.02	F(1,79)=4.24	F(1,37)=5.76	F(1,18)=4.59	F(1,16)=7.73	F(3,90)=3.29	t(79)=2.21	F(1,87)=1.26	F(1,80)=9.44	chi2(1)=13.0	F(1,66)=4.12
26	25	13	-0.484031	0.314182	-2.30186	0.0106714	-1.1599	0.123044	3.64769	0.999868	0.705967	0.52	0.5	0.0381794	0.05	0.07	0.230013	t(83)=2.24	t(40)=3.28	t(83)=1.99	t(26)=2.26	F(1,67)=9.91	chi2(1)=4.84	F(1,38)=7.45	z()=1.98	F(1,60)=8.33	t(34)=2.30	F(1,73)=7.08	F(1,73)=11.51	F(1,53)=5.41	F(1,39)=5.08	F(1,70)=6.23	F(1,101)=4.02	F(1,79)=4.24	F(1,37)=5.76	F(1,18)=4.59	F(1,16)=7.73	F(3,90)=3.29	t(79)=2.21	F(1,87)=1.26	F(1,80)=9.44	chi2(1)=13.0	F(1,66)=4.12
26	25	12	0.0158418	0.50632	-2.73448	0.00312396	-0.988329	0.161496	3.48864	0.999757	0.705978	0.48	0.654981	0.0146855	0.05	0.05	0.168308	t(83)=2.24	t(40)=3.28	t(83)=1.99	t(26)=2.26	F(1,67)=9.91	chi2(1)=4.84	F(1,39)=4.29	z()=1.98	F(1,60)=7.22	t(34)=2.30	F(1,73)=7.08	F(1,73)=11.51	F(1,53)=5.41	F(1,39)=5.08	F(1,70)=6.23	F(1,101)=4.02	F(1,79)=4.24	F(1,37)=5.76	F(1,18)=4.59	F(1,16)=7.73	F(3,90)=3.29	t(79)=2.21	F(1,87)=1.26	F(1,80)=9.44	chi2(1)=13.0	F(1,66)=4.12
26	25	12	0.217659	0.586152	-2.91895	0.00175604	-0.988329	0.161496	3.48864	0.999757	0.706408	0.48	0.654981	0.0145003	0.05	0.05	0.145397	t(83)=2.24	t(40)=3.28	t(83)=1.99	t(26)=2.26	F(1,67)=9.91	chi2(1)=4.84	chi2(1)=3.86	z()=1.98	F(1,60)=7.22	t(34)=2.30	F(1,73)=7.08	F(1,73)=11.51	F(1,53)=5.41	F(1,39)=5.08	F(1,70)=6.23	F(1,101)=4.02	F(1,79)=4.24	F(1,37)=5.76	F(1,18)=4.59	F(1,16)=7.73	F(3,90)=3.29	t(79)=2.21	F(1,87)=1.26	F(1,80)=9.44	chi2(1)=13.0	F(1,66)=4.12
26	25	13	-0.272561	0.392595	-2.48801	0.00642309	-0.801549	0.211407	3.45089	0.999721	0.705967	0.52	0.5	0.0381794	0.05	0.06	0.202783	t(83)=2.24	t(40)=3.28	t(83)=1.99	t(26)=2.26	F(1,67)=9.91	chi2(1)=4.84	F(1,38)=7.45	z()=1.98	F(1,60)=8.33	t(34)=2.30	F(1,73)=7.08	F(1,73)=7.30	F(1,53)=5.41	F(1,39)=5.08	F(1,70)=6.23	F(1,101)=4.02	F(1,79)=4.24	F(1,37)=5.76	F(1,18)=4.59	F(1,16)=7.73	F(3,90)=3.29	t(79)=2.21	F(1,87)=1.26	F(1,80)=9.44	chi2(1)=13.0	F(1,66)=4.12
26	25	12	0.227312	0.589909	-2.92062	0.00174668	-0.615344	0.269164	3.2838	0.999488	0.705978	0.48	0.654981	0.0146855	0.05	0.05	0.144977	t(83)=2.24	t(40)=3.28	t(83)=1.99	t(26)=2.26	F(1,67)=9.91	chi2(1)=4.84	F(1,39)=4.29	z()=1.98	F(1,60)=7.22	t(34)=2.30	F(1,73)=7.08	F(1,73)=7.30	F(1,53)=5.41	F(1,39)=5.08	F(1,70)=6.23	F(1,101)=4.02	F(1,79)=4.24	F(1,37)=5.76	F(1,18)=4.59	F(1,16)=7.73	F(3,90)=3.29	t(79)=2.21	F(1,87)=1.26	F(1,80)=9.44	chi2(1)=13.0	F(1,66)=4.12
26	25	12	0.429129	0.666085	-3.10509	0.000951092	-0.615344	0.269164	3.2838	0.999488	0.706408	0.48	0.654981	0.0145003	0.05	0.05	0.124447	t(83)=2.24	t(40)=3.28	t(83)=1.99	t(26)=2.26	F(1,67)=9.91	chi2(1)=4.84	chi2(1)=3.86	z()=1.98	F(1,60)=7.22	t(34)=2.30	F(1,73)=7.08	F(1,73)=7.30	F(1,53)=5.41	F(1,39)=5.08	F(1,70)=6.23	F(1,101)=4.02	F(1,79)=4.24	F(1,37)=5.76	F(1,18)=4.59	F(1,16)=7.73	F(3,90)=3.29	t(79)=2.21	F(1,87)=1.26	F(1,80)=9.44	chi2(1)=13.0	F(1,66)=4.12
26	25	13	-0.402142	0.34379	-2.37561	0.00875995	-0.907954	0.181951	3.59119	0.999835	0.706197	0.52	0.5	0.0379589	0.05	0.06	0.219137	t(83)=2.24	t(40)=3.28	t(83)=1.99	t(26)=2.26	F(1,67)=9.91	chi2(1)=4.84	F(1,38)=7.45	z()=1.98	F(1,60)=8.33	t(34)=2.30	F(1,73)=7.08	chi2(1)=5.28	F(1,53)=5.41	F(1,39)=5.08	F(1,70)=11.28	F(1,101)=4.02	F(1,79)=4.24	F(1,37)=5.76	F(1,18)=4.59	F(1,16)=7.73	F(3,90)=3.29	t(79)=2.21	F(1,87)=1.26	F(1,80)=9.44	chi2(1)=13.0	F(1,66)=4.12
26	25	12	0.0977313	0.538927	-2.80823	0.00249077	-0.726093	0.233891	3.42982	0.999698	0.706208	0.48	0.654981	0.014586	0.05	0.05	0.158856	t(83)=2.24	t(40)=3.28	t(83)=1.99	t(26)=2.26	F(1,67)=9.91	chi2(1)=4.84	F(1,39)=4.29	z()=1.98	F(1,60)=7.22	t(34)=2.30	F(1,73)=7.08	chi2(1)=5.28	F(1,53)=5.41	F(1,39)=5.08	F(1,70)=11.28	F(1,101)=4.02	F(1,79)=4.24	F(1,37)=5.76	F(1,18)=4.59	F(1,16)=7.73	F(3,90)=3.29	t(79)=2.21	F(1,87)=1.26	F(1,80)=9.44	chi2(1)=13.0	F(1,66)=4.12
26	25	12	0.299548	0.617739	-2.9927	0.00138261	-0.726093	0.233891	3.42982	0.999698	0.706637	0.48	0.654981	0.0144019	0.05	0.05	0.137029	t(83)=2.24	t(40)=3.28	t(83)=1.99	t(26)=2.26	F(1,67)=9.91	chi2(1)=4.84	chi2(1)=3.86	z()=1.98	F(1,60)=7.22	t(34)=2.30	F(1,73)=7.08	chi2(1)=5.28	F(1,53)=5.41	F(1,39)=5.08	F(1,70)=11.28	F(1,101)=4.02	F(1,79)=4.24	F(1,37)=5.76	F(1,18)=4.59	F(1,16)=7.73	F(3,90)=3.29	t(79)=2.21	F(1,87)=1.26	F(1,80)=9.44	chi2(1)=13.0	F(1,66)=4.12
26	25	13	-0.768813	0.221002	-2.05297	0.0200376	-1.68185	0.0462993	3.89697	0.999951	0.705967	0.52	0.5	0.0381794	0.05	0.08	0.268315	t(83)=2.24	t(40)=3.28	t(83)=1.99	t(26)=2.26	F(1,67)=9.91	chi2(1)=4.84	F(1,38)=7.45	z()=1.98	F(1,60)=8.33	t(34)=2.30	F(1,73)=7.08	F(1,73)=11.51	F(1,53)=5.41	F(1,39)=5.08	F(1,70)=11.28	F(1,101)=4.02	F(1,79)=4.24	F(1,37)=5.76	F(1,18)=4.59	F(1,16)=7.73	F(3,90)=3.29	t(79)=2.21	F(1,87)=1.26	F(1,80)=9.44	chi2(1)=13.0	F(1,66)=4.12
26	25	12	-0.26894	0.393988	-2.48559	0.00646688	-1.53159	0.0628123	3.74809	0.999911	0.705978	0.48	0.654981	0.0146855	0.05	0.06	0.202741	t(83)=2.24	t(40)=3.28	t(83)=1.99	t(26)=2.26	F(1,67)=9.91	chi2(1)=4.84	F(1,39)=4.29	z()=1.98	F(1,60)=7.22	t(34)=2.30	F(1,73)=7.08	F(1,73)=11.51	F(1,53)=5.41	F(1,39)=5.08	F(1,70)=11.28	F(1,101)=4.02	F(1,79)=4.24	F(1,37)=5.76	F(1,18)=4.59	F(1,16)=7.73	F(3,90)=3.29	t(79)=2.21	F(1,87)=1.26	F(1,80)=9.44	chi2(1)=13.0	F(1,66)=4.12
26	25	12	-0.0671236	0.473242	-2.67006	0.00379186	-1.53159	0.0628123	3.74809	0.999911	0.706408	0.48	0.654981	0.0145003	0.05	0.05	0.17728	t(83)=2.24	t(40)=3.28	t(83)=1.99	t(26)=2.26	F(1,67)=9.91	chi2(1)=4.84	chi2(1)=3.86	z()=1.98	F(1,60)=7.22	t(34)=2.30	F(1,73)=7.08	F(1,73)=11.51	F(1,53)=5.41	F(1,39)=5.08	F(1,70)=11.28	F(1,101)=4.02	F(1,79)=4.24	F(1,37)=5.76	F(1,18)=4.59	F(1,16)=7.73	F(3,90)=3.29	t(79)=2.21	F(1,87)=1.26	F(1,80)=9.44	chi2(1)=13.0	F(1,66)=4.12
26	25	13	-0.557343	0.288646	-2.23911	0.0125742	-1.32349	0.0928356	3.70016	0.999892	0.705967	0.52	0.5	0.0381794	0.05	0.07	0.239518	t(83)=2.24	t(40)=3.28	t(83)=1.99	t(26)=2.26	F(1,67)=9.91	chi2(1)=4.84	F(1,38)=7.45	z()=1.98	F(1,60)=8.33	t(34)=2.30	F(1,73)=7.08	F(1,73)=7.30	F(1,53)=5.41	F(1,39)=5.08	F(1,70)=11.28	F(1,101)=4.02	F(1,79)=4.24	F(1,37)=5.76	F(1,18)=4.59	F(1,16)=7.73	F(3,90)=3.29	t(79)=2.21	F(1,87)=1.26	F(1,80)=9.44	chi2(1)=13.0	F(1,66)=4.12
26	25	12	-0.0574702	0.477085	-2.67173	0.00377308	-1.1586	0.123309	3.54325	0.999802	0.705978	0.48	0.654981	0.0146855	0.05	0.05	0.176864	t(83)=2.24	t(40)=3.28	t(83)=1.99	t(26)=2.26	F(1,67)=9.91	chi2(1)=4.84	F(1,39)=4.29	z()=1.98	F(1,60)=7.22	t(34)=2.30	F(1,73)=7.08	F(1,73)=7.30	F(1,53)=5.41	F(1,39)=5.08	F(1,70)=11.28	F(1,101)=4.02	F(1,79)=4.24	F(1,37)=5.76	F(1,18)=4.59	F(1,16)=7.73	F(3,90)=3.29	t(79)=2.21	F(1,87)=1.26	F(1,80)=9.44	chi2(1)=13.0	F(1,66)=4.12
26	25	12	0.144347	0.557387	-2.8562	0.0021437	-1.1586	0.123309	3.54325	0.999802	0.706408	0.48	0.654981	0.0145003	0.05	0.05	0.153193	t(83)=2.24	t(40)=3.28	t(83)=1.99	t(26)=2.26	F(1,67)=9.91	chi2(1)=4.84	chi2(1)=3.86	z()=1.98	F(1,60)=7.22	t(34)=2.30	F(1,73)=7.08	F(1,73)=7.30	F(1,53)=5.41	F(1,39)=5.08	F(1,70)=11.28	F(1,101)=4.02	F(1,79)=4.24	F(1,37)=5.76	F(1,18)=4.59	F(1,16)=7.73	F(3,90)=3.29	t(79)=2.21	F(1,87)=1.26	F(1,80)=9.44	chi2(1)=13.0	F(1,66)=4.12
27	27	14	-1.42997	0.076363	-1.56264	0.0590685	-2.30475	0.0105902	4.52345	0.999997	0.70643	0.518519	0.5	0.0302682	0.05	0.13	0.3461	t(83)=2.24	t(40)=3.28	t(83)=1.99	t(26)=2.26	F(1,67)=9.91	chi2(1)=4.84	F(1,38)=7.45	z()=1.98	F(1,60)=8.33	t(34)=2.30	F(1,73)=7.08	chi2(1)=5.28	F(1,53)=5.41	F(1,39)=5.08	F(1,70)=6.09	F(1,101)=4.02	F(1,79)=4.24	F(1,37)=5.13	F(1,18)=4.94	F(1,16)=7.73	F(3,90)=3.29	t(79)=2.21	+F(1,87)=29.58#+F(1,87)=13.58	F(1,80)=9.44	chi2(1)=13.0	F(1,66)=4.12
27	27	13	-0.948965	0.171319	-1.97892	0.0239123	-2.18141	0.0145765	4.39828	0.999995	0.706441	0.481481	0.649446	0.0116701	0.05	0.09	0.281605	t(83)=2.24	t(40)=3.28	t(83)=1.99	t(26)=2.26	F(1,67)=9.91	chi2(1)=4.84	F(1,39)=4.29	z()=1.98	F(1,60)=7.22	t(34)=2.30	F(1,73)=7.08	chi2(1)=5.28	F(1,53)=5.41	F(1,39)=5.08	F(1,70)=6.09	F(1,101)=4.02	F(1,79)=4.24	F(1,37)=5.13	F(1,18)=4.94	F(1,16)=7.73	F(3,90)=3.29	t(79)=2.21	+F(1,87)=29.58#+F(1,87)=13.58	F(1,80)=9.44	chi2(1)=13.0	F(1,66)=4.12
27	27	13	-0.754767	0.225194	-2.15644	0.0155248	-2.18141	0.0145765	4.39828	0.999995	0.706838	0.481481	0.649446	0.0115241	0.05	0.08	0.254838	t(83)=2.24	t(40)=3.28	t(83)=1.99	t(26)=2.26	F(1,67)=9.91	chi2(1)=4.84	chi2(1)=3.86	z()=1.98	F(1,60)=7.22	t(34)=2.30	F(1,73)=7.08	chi2(1)=5.28	F(1,53)=5.41	F(1,39)=5.08	F(1,70)=6.09	F(1,101)=4.02	F(1,79)=4.24	F(1,37)=5.13	F(1,18)=4.94	F(1,16)=7.73	F(3,90)=3.29	t(79)=2.21	+F(1,87)=29.58#+F(1,87)=13.58	F(1,80)=9.44	chi2(1)=13.0	F(1,66)=4.12
27	27	14	-1.7828	0.0373095	-1.25218	0.105252	-3.0505	0.00114232	4.81811	0.999999	0.706218	0.518519	0.5	0.0304443	0.0537862	0.16	0.394195	t(83)=2.24	t(40)=3.28	t(83)=1.99	t(26)=2.26	F(1,67)=9.91	chi2(1)=4.84	F(1,38)=7.45	z()=1.98	F(1,60)=8.33	t(34)=2.30	F(1,73)=7.08	F(1,73)=11.51	F(1,53)=5.41	F(1,39)=5.08	F(1,70)=6.09	F(1,101)=4.02	F(1,79)=4.24	F(1,37)=5.13	F(1,18)=4.94	F(1,16)=7.73	F(3,90)=3.29	t(79)=2.21	+F(1,87)=29.58#+F(1,87)=13.58	F(1,80)=9.44	chi2(1)=13.0	F(1,66)=4.12
27	27	13	-1.3018	0.0964932	-1.66847	0.0476116	-2.9553	0.00156181	4.70406	0.999999	0.706228	0.481481	0.649446	0.011749	0.05	0.12	0.329649	t(83)=2.24	t(40)=3.28	t(83)=1.99	t(26)=2.26	F(1,67)=9.91	chi2(1)=4.84	F(1,39)=4.29	z()=1.98	F(1,60)=7.22	t(34)=2.30	F(1,73)=7.08	F(1,73)=11.51	F(1,53)=5.41	F(1,39)=5.08	F(1,70)=6.09	F(1,101)=4.02	F(1,79)=4.24	F(1,37)=5.13	F(1,18)=4.94	F(1,16)=7.73	F(3,90)=3.29	t(79)=2.21	+F(1,87)=29.58#+F(1,87)=13.58	F(1,80)=9.44	chi2(1)=13.0	F(1,66)=4.12
27	27	13	-1.1076	0.134018	-1.84598	0.0324478	-2.9553	0.00156181	4.70406	0.999999	0.706626	0.481481	0.649446	0.0116021	0.05	0.1	0.302133	t(83)=2.24	t(40)=3.28	t(83)=1.99	t(26)=2.26	F(1,67)=9.91	chi2(1)=4.84	chi2(1)=3.86	z()=1.98	F(1,60)=7.22	t(34)=2.30	F(1,73)=7.08	F(1,73)=11.51	F(1,53)=5.41	F(1,39)=5.08	F(1,70)=6.09	F(1,101)=4.02	F(1,79)=4.24	F(1,37)=5.13	F(1,18)=4.94	F(1,16)=7.73	F(3,90)=3.29	t(79)=2.21	+F(1,87)=29.58#+F(1,87)=13.58	F(1,80)=9.44	chi2(1)=13.0	F(1,66)=4.12
27	27	14	-1.57931	0.0571323	-1.4313	0.0761726	-2.70518	0.00341338	4.62846	0.999998	0.706218	0.518519	0.5	0.0304443	0.05	0.14	0.366575	t(83)=2.24	t(40)=3.28	t(83)=1.99	t(26)=2.26	F(1,67)=9.91	chi2(1)=4.84	F(1,38)=7.45	z()=1.98	F(1,60)=8.33	t(34)=2.30	F(1,73)=7.08	F(1,73)=7.30	F(1,53)=5.41	F(1,39)=5.08	F(1,70)=6.09	F(1,101)=4.02	F(1,79)=4.24	F(1,37)=5.13	F(1,18)=4.94	F(1,16)=7.73	F(3,90)=3.29	t(79)=2.21	+F(1,87)=29.58#+F(1,87)=13.58	F(1,80)=9.44	chi2(1)=13.0	F(1,66)=4.12
27	27	13	-1.09831	0.136035	-1.84758	0.0323316	-2.59695	0.00470278	4.50726	0.999997	0.706228	0.481481	0.649446	0.011749	0.05	0.1	0.301852	t(83)=2.24	t(40)=3.28	t(83)=1.99	t(26)=2.26	F(1,67)=9.91	chi2(1)=4.84	F(1,39)=4.29	z()=1.98	F(1,60)=7.22	t(34)=2.30	F(1,73)=7.08	F(1,73)=7.30	F(1,53)=5.41	F(1,39)=5.08	F(1,70)=6.09	F(1,101)=4.02	F(1,79)=4.24	F(1,37)=5.13	F(1,18)=4.94	F(1,16)=7.73	F(3,90)=3.29	t(79)=2.21	+F(1,87)=29.58#+F(1,87)=13.58	F(1,80)=9.44	chi2(1)=13.0	F(1,66)=4.12
27	27	13	-0.90411	0.182969	-2.02509	0.021429	-2.59695	0.00470278	4.50726	0.999997	0.706626	0.481481	0.649446	0.0116021	0.05	0.09	0.274663	t(83)=2.24	t(40)=3.28	t(83)=1.99	t(26)=2.26	F(1,67)=9.91	chi2(1)=4.84	chi2(1)=3.86	z()=1.98	F(1,60)=7.22	t(34)=2.30	F(1,73)=7.08	F(1,73)=7.30	F(1,53)=5.41	F(1,39)=5.08	F(1,70)=6.09	F(1,101)=4.02	F(1,79)=4.24	F(1,37)=5.13	F(1,18)=4.94	F(1,16)=7.73	F(3,90)=3.29	t(79)=2.21	+F(1,87)=29.58#+F(1,87)=13.58	F(1,80)=9.44	chi2(1)=13.0	F(1,66)=4.12
27	27	14	-1.43965	0.0749831	-1.55437	0.0600485	-2.32983	0.00990767	4.53005	0.999997	0.70643	0.518519	0.5	0.0302682	0.05	0.13	0.347385	t(83)=2.24	t(40)=3.28	t(83)=1.99	t(26)=2.26	F(1,67)=9.91	chi2(1)=4.84	F(1,38)=7.45	z()=1.98	F(1,60)=8.33	t(34)=2.30	F(1,73)=7.08	chi2(1)=5.28	F(1,53)=5.41	F(1,39)=5.08	F(1,70)=6.20	F(1,101)=4.02	F(1,79)=4.24	F(1,37)=5.13	F(1,18)=4.94	F(1,16)=7.73	F(3,90)=3.29	t(79)=2.21	+F(1,87)=29.58#+F(1,87)=13.58	F(1,80)=9.44	chi2(1)=13.0	F(1,66)=4.12
27	27	13	-0.958648	0.168868	-1.97065	0.024382	-2.20743	0.0136421	4.40513	0.999995	0.706441	0.481481	0.649446	0.0116701	0.05	0.09	0.282874	t(83)=2.24	t(40)=3.28	t(83)=1.99	t(26)=2.26	F(1,67)=9.91	chi2(1)=4.84	F(1,39)=4.29	z()=1.98	F(1,60)=7.22	t(34)=2.30	F(1,73)=7.08	chi2(1)=5.28	F(1,53)=5.41	F(1,39)=5.08	F(1,70)=6.20	F(1,101)=4.02	F(1,79)=4.24	F(1,37)=5.13	F(1,18)=4.94	F(1,16)=7.73	F(3,90)=3.29	t(79)=2.21	+F(1,87)=29.58#+F(1,87)=13.58	F(1,80)=9.44	chi2(1)=13.0	F(1,66)=4.12
27	27	13	-0.76445	0.2223	-2.14816	0.0158505	-2.20743	0.0136421	4.40513	0.999995	0.706838	0.481481	0.649446	0.0115241	0.05	0.08	0.256087	t(83)=2.24	t(40)=3.28	t(83)=1.99	t(26)=2.26	F(1,67)=9.91	chi2(1)=4.84	chi2(1)=3.86	z()=1.98	F(1,60)=7.22	t(34)=2.30	F(1,73)=7.08	chi2(1)=5.28	F(1,53)=5.41	F(1,39)=5.08	F(1,70)=6.20	F(1,101)=4.02	F(1,79)=4.24	F(1,37)=5.13	F(1,18)=4.94	F(1,16)=7.73	F(3,90)=3.29	t(79)=2.21	+F(1,87)=29.58#+F(1,87)=13.58	F(1,80)=9.44	chi2(1)=13.0	F(1,66)=4.12
27	27	14	-1.79248	0.036528	-1.24391	0.106767	-3.07557	0.00105051	4.82471	0.999999	0.706218	0.518519	0.5	0.0304443	0.0540603	0.16	0.395463	t(83)=2.24	t(40)=3.28	t(83)=1.99	t(26)=2.26	F(1,67)=9.91	chi2(1)=4.84	F(1,38)=7.45	z()=1.98	F(1,60)=8.33	t(34)=2.30	F(1,73)=7.08	F(1,73)=11.51	F(1,53)=5.41	F(1,39)=5.08	F(1,70)=6.20	F(1,101)=4.02	F(1,79)=4.24	F(1,37)=5.13	F(1,18)=4.94	F(1,16)=7.73	F(3,90)=3.29	t(79)=2.21	+F(1,87)=29.58#+F(1,87)=13.58	F(1,80)=9.44	chi2(1)=13.0	F(1,66)=4.12
27	27	13	-1.31148	0.0948482	-1.66019	0.048438	-2.98132	0.00143503	4.71091	0.999999	0.706228	0.481481	0.649446	0.011749	0.05	0.12	0.330938	t(83)=2.24	t(40)=3.28	t(83)=1.99	t(26)=2.26	F(1,67)=9.91	chi2(1)=4.84	F(1,39)=4.29	z()=1.98	F(1,60)=7.22	t(34)=2.30	F(1,73)=7.08	F(1,73)=11.51	F(1,53)=5.41	F(1,39)=5.08	F(1,70)=6.20	F(1,101)=4.02	F(1,79)=4.24	F(1,37)=5.13	F(1,18)=4.94	F(1,16)=7.73	F(3,90)=3.29	t(79)=2.21	+F(1,87)=29.58#+F(1,87)=13.58	F(1,80)=9.44	chi2(1)=13.0	F(1,66)=4.12
27	27	13	-1.11728	0.131937	-1.8377	0.0330532	-2.98132	0.00143503	4.71091	0.999999	0.706626	0.481481	0.649446	0.0116021	0.05	0.1	0.303451	t(83)=2.24	t(40)=3.28	t(83)=1.99	t(26)=2.26	F(1,67)=9.91	chi2(1)=4.84	chi2(1)=3.86	z()=1.98	F(1,60)=7.22	t(34)=2.30	F(1,73)=7.08	F(1,73)=11.51	F(1,53)=5.41	F(1,39)=5.08	F(1,70)=6.20	F(1,101)=4.02	F(1,79)=4.24	F(1,37)=5.13	F(1,18)=4.94	F(1,16)=7.73	F(3,90)=3.29	t(79)=2.21	+F(1,87)=29.58#+F(1,87)=13.58	F(1,80)=9.44	chi2(1)=13.0	F(1,66)=4.12
27	27	14	-1.58899	0.0560309	-1.42302	0.0773649	-2.73025	0.00316431	4.63506	0.999998	0.706218	0.518519	0.5	0.0304443	0.05	0.14	0.367875	t(83)=2.24	t(40)=3.28	t(83)=1.99	t(26)=2.26	F(1,67)=9.91	chi2(1)=4.84	F(1,38)=7.45	z()=1.98	F(1,60)=8.33	t(34)=2.30	F(1,73)=7.08	F(1,73)=7.30	F(1,53)=5.41	F(1,39)=5.08	F(1,70)=6.20	F(1,101)=4.02	F(1,79)=4.24	F(1,37)=5.13	F(1,18)=4.94	F(1,16)=7.73	F(3,90)=3.29	t(79)=2.21	+F(1,87)=29.58#+F(1,87)=13.58	F(1,80)=9.44	chi2(1)=13.0	F(1,66)=4.12
27	27	13	-1.10799	0.133933	-1.83931	0.0329352	-2.62297	0.00435836	4.51411	0.999997	0.706228	0.481481	0.649446	0.011749	0.05	0.1	0.303172	t(83)=2.24	t(40)=3.28	t(83)=1.99	t(26)=2.26	F(1,67)=9.91	chi2(1)=4.84	F(1,39)=4.29	z()=1.98	F(1,60)=7.22	t(34)=2.30	F(1,73)=7.08	F(1,73)=7.30	F(1,53)=5.41	F(1,39)=5.08	F(1,70)=6.20	F(1,101)=4.02	F(1,79)=4.24	F(1,37)=5.13	F(1,18)=4.94	F(1,16)=7.73	F(3,90)=3.29	t(79)=2.21	+F(1,87)=29.58#+F(1,87)=13.58	F(1,80)=9.44	chi2(1)=13.0	F(1,66)=4.12
27	27	13	-0.913792	0.180413	-2.01682	0.0218574	-2.62297	0.00435836	4.51411	0.999997	0.706626	0.481481	0.649446	0.0116021	0.05	0.09	0.275925	t(83)=2.24	t(40)=3.28	t(83)=1.99	t(26)=2.26	F(1,67)=9.91	chi2(1)=4.84	chi2(1)=3.86	z()=1.98	F(1,60)=7.22	t(34)=2.30	F(1,73)=7.08	F(1,73)=7.30	F(1,53)=5.41	F(1,39)=5.08	F(1,70)=6.20	F(1,101)=4.02	F(1,79)=4.24	F(1,37)=5.13	F(1,18)=4.94	F(1,16)=7.73	F(3,90)=3.29	t(79)=2.21	+F(1,87)=29.58#+F(1,87)=13.58	F(1,80)=9.44	chi2(1)=13.0	F(1,66)=4.12
27	27	14	-1.49309	0.0677068	-1.50854	0.0657086	-2.45054	0.00713201	4.56906	0.999998	0.70643	0.518519	0.5	0.0302682	0.05	0.14	0.354484	t(83)=2.24	t(40)=3.28	t(83)=1.99	t(26)=2.26	F(1,67)=9.91	chi2(1)=4.84	F(1,38)=7.45	z()=1.98	F(1,60)=8.33	t(34)=2.30	F(1,73)=7.08	chi2(1)=5.28	F(1,53)=5.41	F(1,39)=5.08	F(1,70)=6.88	F(1,101)=4.02	F(1,79)=4.24	F(1,37)=5.13	F(1,18)=4.94	F(1,16)=7.73	F(3,90)=3.29	t(79)=2.21	+F(1,87)=29.58#+F(1,87)=13.58	F(1,80)=9.44	chi2(1)=13.0	F(1,66)=4.12
27	27	13	-1.01209	0.155748	-1.92482	0.0271259	-2.3327	0.00983183	4.44562	0.999996	0.706441	0.481481	0.649446	0.0116701	0.05	0.1	0.289901	t(83)=2.24	t(40)=3.28	t(83)=1.99	t(26)=2.26	F(1,67)=9.91	chi2(1)=4.84	F(1,39)=4.29	z()=1.98	F(1,60)=7.22	t(34)=2.30	F(1,73)=7.08	chi2(1)=5.28	F(1,53)=5.41	F(1,39)=5.08	F(1,70)=6.88	F(1,101)=4.02	F(1,79)=4.24	F(1,37)=5.13	F(1,18)=4.94	F(1,16)=7.73	F(3,90)=3.29	t(79)=2.21	+F(1,87)=29.58#+F(1,87)=13.58	F(1,80)=9.44	chi2(1)=13.0	F(1,66)=4.12
27	27	13	-0.817889	0.20671	-2.10233	0.0177621	-2.3327	0.00983183	4.44562	0.999996	0.706838	0.481481	0.649446	0.0115241	0.05	0.08	0.262993	t(83)=2.24	t(40)=3.28	t(83)=1.99	t(26)=2.26	F(1,67)=9.91	chi2(1)=4.84	chi2(1)=3.86	z()=1.98	F(1,60)=7.22	t(34)=2.30	F(1,73)=7.08	chi2(1)=5.28	F(1,53)=5.41	F(1,39)=5.08	F(1,70)=6.88	F(1,101)=4.02	F(1,79)=4.24	F(1,37)=5.13	F(1,18)=4.94	F(1,16)=7.73	F(3,90)=3.29	t(79)=2.21	+F(1,87)=29.58#+F(1,87)=13.58	F(1,80)=9.44	chi2(1)=13.0	F(1,66)=4.12
27	27	14	-1.84592	0.0324519	-1.19808	0.115443	-3.19629	0.000696043	4.86372	0.999999	0.706218	0.518519	0.5	0.0304443	0.0557311	0.17	0.402466	t(83)=2.24	t(40)=3.28	t(83)=1.99	t(26)=2.26	F(1,67)=9.91	chi2(1)=4.84	F(1,38)=7.45	z()=1.98	F(1,60)=8.33	t(34)=2.30	F(1,73)=7.08	F(1,73)=11.51	F(1,53)=5.41	F(1,39)=5.08	F(1,70)=6.88	F(1,101)=4.02	F(1,79)=4.24	F(1,37)=5.13	F(1,18)=4.94	F(1,16)=7.73	F(3,90)=3.29	t(79)=2.21	+F(1,87)=29.58#+F(1,87)=13.58	F(1,80)=9.44	chi2(1)=13.0	F(1,66)=4.12
27	27	13	-1.36492	0.0861395	-1.61436	0.0532245	-3.1066	0.000946269	4.7514	0.999999	0.706228	0.481481	0.649446	0.011749	0.05	0.12	0.33808	t(83)=2.24	t(40)=3.28	t(83)=1.99	t(26)=2.26	F(1,67)=9.91	chi2(1)=4.84	F(1,39)=4.29	z()=1.98	F(1,60)=7.22	t(34)=2.30	F(1,73)=7.08	F(1,73)=11.51	F(1,53)=5.41	F(1,39)=5.08	F(1,70)=6.88	F(1,101)=4.02	F(1,79)=4.24	F(1,37)=5.13	F(1,18)=4.94	F(1,16)=7.73	F(3,90)=3.29	t(79)=2.21	+F(1,87)=29.58#+F(1,87)=13.58	F(1,80)=9.44	chi2(1)=13.0	F(1,66)=4.12
27	27	13	-1.17072	0.120856	-1.79187	0.0365767	-3.1066	0.000946269	4.7514	0.999999	0.706626	0.481481	0.649446	0.0116021	0.05	0.11	0.310629	t(83)=2.24	t(40)=3.28	t(83)=1.99	t(26)=2.26	F(1,67)=9.91	chi2(1)=4.84	chi2(1)=3.86	z()=1.98	F(1,60)=7.22	t(34)=2.30	F(1,73)=7.08	F(1,73)=11.51	F(1,53)=5.41	F(1,39)=5.08	F(1,70)=6.88	F(1,101)=4.02	F(1,79)=4.24	F(1,37)=5.13	F(1,18)=4.94	F(1,16)=7.73	F(3,90)=3.29	t(79)=2.21	+F(1,87)=29.58#+F(1,87)=13.58	F(1,80)=9.44	chi2(1)=13.0	F(1,66)=4.12
27	27	14	-1.64243	0.0502501	-1.37719	0.0842263	-2.85097	0.00217931	4.67408	0.999999	0.706218	0.518519	0.5	0.0304443	0.05	0.15	0.374864	t(83)=2.24	t(40)=3.28	t(83)=1.99	t(26)=2.26	F(1,67)=9.91	chi2(1)=4.84	F(1,38)=7.45	z()=1.98	F(1,60)=8.33	t(34)=2.30	F(1,73)=7.08	F(1,73)=7.30	F(1,53)=5.41	F(1,39)=5.08	F(1,70)=6.88	F(1,101)=4.02	F(1,79)=4.24	F(1,37)=5.13	F(1,18)=4.94	F(1,16)=7.73	F(3,90)=3.29	t(79)=2.21	+F(1,87)=29.58#+F(1,87)=13.58	F(1,80)=9.44	chi2(1)=13.0	F(1,66)=4.12
27	27	13	-1.16143	0.122734	-1.79348	0.0364484	-2.74824	0.00299576	4.5546	0.999997	0.706228	0.481481	0.649446	0.011749	0.05	0.11	0.310331	t(83)=2.24	t(40)=3.28	t(83)=1.99	t(26)=2.26	F(1,67)=9.91	chi2(1)=4.84	F(1,39)=4.29	z()=1.98	F(1,60)=7.22	t(34)=2.30	F(1,73)=7.08	F(1,73)=7.30	F(1,53)=5.41	F(1,39)=5.08	F(1,70)=6.88	F(1,101)=4.02	F(1,79)=4.24	F(1,37)=5.13	F(1,18)=4.94	F(1,16)=7.73	F(3,90)=3.29	t(79)=2.21	+F(1,87)=29.58#+F(1,87)=13.58	F(1,80)=9.44	chi2(1)=13.0	F(1,66)=4.12
27	27	13	-0.967232	0.166714	-1.97099	0.0243627	-2.74824	0.00299576	4.5546	0.999997	0.706626	0.481481	0.649446	0.0116021	0.05	0.09	0.282924	t(83)=2.24	t(40)=3.28	t(83)=1.99	t(26)=2.26	F(1,67)=9.91	chi2(1)=4.84	chi2(1)=3.86	z()=1.98	F(1,60)=7.22	t(34)=2.30	F(1,73)=7.08	F(1,73)=7.30	F(1,53)=5.41	F(1,39)=5.08	F(1,70)=6.88	F(1,101)=4.02	F(1,79)=4.24	F(1,37)=5.13	F(1,18)=4.94	F(1,16)=7.73	F(3,90)=3.29	t(79)=2.21	+F(1,87)=29.58#+F(1,87)=13.58	F(1,80)=9.44	chi2(1)=13.0	F(1,66)=4.12
27	27	14	-1.58039	0.0570086	-1.43289	0.075944	-2.61506	0.00446061	4.64147	0.999998	0.70643	0.518519	0.5	0.0302682	0.05	0.14	0.366367	t(83)=2.24	t(40)=3.28	t(83)=1.99	t(26)=2.26	F(1,67)=9.91	chi2(1)=4.84	F(1,38)=7.45	z()=1.98	F(1,60)=8.33	t(34)=2.30	F(1,73)=7.08	chi2(1)=5.28	F(1,53)=5.41	F(1,39)=5.08	F(1,70)=8.28	F(1,101)=4.02	F(1,79)=4.24	F(1,37)=5.13	F(1,18)=4.94	F(1,16)=7.73	F(3,90)=3.29	t(79)=2.21	+F(1,87)=29.58#+F(1,87)=13.58	F(1,80)=9.44	chi2(1)=13.0	F(1,66)=4.12
27	27	13	-1.09939	0.135799	-1.84918	0.0322161	-2.50343	0.00614983	4.52076	0.999997	0.706441	0.481481	0.649446	0.0116701	0.05	0.1	0.301633	t(83)=2.24	t(40)=3.28	t(83)=1.99	t(26)=2.26	F(1,67)=9.91	chi2(1)=4.84	F(1,39)=4.29	z()=1.98	F(1,60)=7.22	t(34)=2.30	F(1,73)=7.08	chi2(1)=5.28	F(1,53)=5.41	F(1,39)=5.08	F(1,70)=8.28	F(1,101)=4.02	F(1,79)=4.24	F(1,37)=5.13	F(1,18)=4.94	F(1,16)=7.73	F(3,90)=3.29	t(79)=2.21	+F(1,87)=29.58#+F(1,87)=13.58	F(1,80)=9.44	chi2(1)=13.0	F(1,66)=4.12
27	27	13	-0.90519	0.182682	-2.02669	0.0213471	-2.50343	0.00614983	4.52076	0.999997	0.706838	0.481481	0.649446	0.0115241	0.05	0.09	0.274455	t(83)=2.24	t(40)=3.28	t(83)=1.99	t(26)=2.26	F(1,67)=9.91	chi2(1)=4.84	chi2(1)=3.86	z()=1.98	F(1,60)=7.22	t(34)=2.30	F(1,73)=7.08	chi2(1)=5.28	F(1,53)=5.41	F(1,39)=5.08	F(1,70)=8.28	F(1,101)=4.02	F(1,79)=4.24	F(1,37)=5.13	F(1,18)=4.94	F(1,16)=7.73	F(3,90)=3.29	t(79)=2.21	+F(1,87)=29.58#+F(1,87)=13.58	F(1,80)=9.44	chi2(1)=13.0	F(1,66)=4.12
27	27	14	-1.93322	0.0266045	-1.12244	0.130839	-3.3608	0.000388585	4.93613	1	0.706218	0.518519	0.5	0.0304443	0.0585143	0.18	0.413999	t(83)=2.24	t(40)=3.28	t(83)=1.99	t(26)=2.26	F(1,67)=9.91	chi2(1)=4.84	F(1,38)=7.45	z()=1.98	F(1,60)=8.33	t(34)=2.30	F(1,73)=7.08	F(1,73)=11.51	F(1,53)=5.41	F(1,39)=5.08	F(1,70)=8.28	F(1,101)=4.02	F(1,79)=4.24	F(1,37)=5.13	F(1,18)=4.94	F(1,16)=7.73	F(3,90)=3.29	t(79)=2.21	+F(1,87)=29.58#+F(1,87)=13.58	F(1,80)=9.44	chi2(1)=13.0	F(1,66)=4.12
27	27	13	-1.45222	0.0732205	-1.53872	0.0619364	-3.27732	0.000523986	4.82654	0.999999	0.706228	0.481481	0.649446	0.011749	0.05	0.13	0.349852	t(83)=2.24	t(40)=3.28	t(83)=1.99	t(26)=2.26	F(1,67)=9.91	chi2(1)=4.84	F(1,39)=4.29	z()=1.98	F(1,60)=7.22	t(34)=2.30	F(1,73)=7.08	F(1,73)=11.51	F(1,53)=5.41	F(1,39)=5.08	F(1,70)=8.28	F(1,101)=4.02	F(1,79)=4.24	F(1,37)=5.13	F(1,18)=4.94	F(1,16)=7.73	F(3,90)=3.29	t(79)=2.21	+F(1,87)=29.58#+F(1,87)=13.58	F(1,80)=9.44	chi2(1)=13.0	F(1,66)=4.12
27	27	13	-1.25802	0.104192	-1.71623	0.04306	-3.27732	0.000523986	4.82654	0.999999	0.706626	0.481481	0.649446	0.0116021	0.05	0.12	0.322238	t(83)=2.24	t(40)=3.28	t(83)=1.99	t(26)=2.26	F(1,67)=9.91	chi2(1)=4.84	chi2(1)=3.86	z()=1.98	F(1,60)=7.22	t(34)=2.30	F(1,73)=7.08	F(1,73)=11.51	F(1,53)=5.41	F(1,39)=5.08	F(1,70)=8.28	F(1,101)=4.02	F(1,79)=4.24	F(1,37)=5.13	F(1,18)=4.94	F(1,16)=7.73	F(3,90)=3.29	t(79)=2.21	+F(1,87)=29.58#+F(1,87)=13.58	F(1,80)=9.44	chi2(1)=13.0	F(1,66)=4.12
27	27	14	-1.72973	0.0418389	-1.30155	0.0965351	-3.01548	0.00128285	4.74649	0.999999	0.706218	0.518519	0.5	0.0304443	0.0522842	0.16	0.386531	t(83)=2.24	t(40)=3.28	t(83)=1.99	t(26)=2.26	F(1,67)=9.91	chi2(1)=4.84	F(1,38)=7.45	z()=1.98	F(1,60)=8.33	t(34)=2.30	F(1,73)=7.08	F(1,73)=7.30	F(1,53)=5.41	F(1,39)=5.08	F(1,70)=8.28	F(1,101)=4.02	F(1,79)=4.24	F(1,37)=5.13	F(1,18)=4.94	F(1,16)=7.73	F(3,90)=3.29	t(79)=2.21	+F(1,87)=29.58#+F(1,87)=13.58	F(1,80)=9.44	chi2(1)=13.0	F(1,66)=4.12
27	27	13	-1.24873	0.105882	-1.71783	0.0429135	-2.91897	0.00175596	4.62974	0.999998	0.706228	0.481481	0.649446	0.011749	0.05	0.11	0.321976	t(83)=2.24	t(40)=3.28	t(83)=1.99	t(26)=2.26	F(1,67)=9.91	chi2(1)=4.84	F(1,39)=4.29	z()=1.98	F(1,60)=7.22	t(34)=2.30	F(1,73)=7.08	F(1,73)=7.30	F(1,53)=5.41	F(1,39)=5.08	F(1,70)=8.28	F(1,101)=4.02	F(1,79)=4.24	F(1,37)=5.13	F(1,18)=4.94	F(1,16)=7.73	F(3,90)=3.29	t(79)=2.21	+F(1,87)=29.58#+F(1,87)=13.58	F(1,80)=9.44	chi2(1)=13.0	F(1,66)=4.12
27	27	13	-1.05453	0.14582	-1.89534	0.0290234	-2.91897	0.00175596	4.62974	0.999998	0.706626	0.481481	0.649446	0.0116021	0.05	0.1	0.294563	t(83)=2.24	t(40)=3.28	t(83)=1.99	t(26)=2.26	F(1,67)=9.91	chi2(1)=4.84	chi2(1)=3.86	z()=1.98	F(1,60)=7.22	t(34)=2.30	F(1,73)=7.08	F(1,73)=7.30	F(1,53)=5.41	F(1,39)=5.08	F(1,70)=8.28	F(1,101)=4.02	F(1,79)=4.24	F(1,37)=5.13	F(1,18)=4.94	F(1,16)=7.73	F(3,90)=3.29	t(79)=2.21	+F(1,87)=29.58#+F(1,87)=13.58	F(1,80)=9.44	chi2(1)=13.0	F(1,66)=4.12
27	27	14	-1.44223	0.0746183	-1.55216	0.0603122	-2.33629	0.00973796	4.53183	0.999997	0.70643	0.518519	0.5	0.0302682	0.05	0.13	0.347727	t(83)=2.24	t(40)=3.28	t(83)=1.99	t(26)=2.26	F(1,67)=9.91	chi2(1)=4.84	F(1,38)=7.45	z()=1.98	F(1,60)=8.33	t(34)=2.30	F(1,73)=7.08	chi2(1)=5.28	F(1,53)=5.41	F(1,39)=5.08	F(1,70)=6.23	F(1,101)=4.02	F(1,79)=4.24	F(1,37)=5.13	F(1,18)=4.94	F(1,16)=7.73	F(3,90)=3.29	t(79)=2.21	+F(1,87)=29.58#+F(1,87)=13.58	F(1,80)=9.44	chi2(1)=13.0	F(1,66)=4.12
27	27	13	-0.96123	0.168218	-1.96844	0.0245086	-2.21414	0.0134095	4.40698	0.999995	0.706441	0.481481	0.649446	0.0116701	0.05	0.09	0.283212	t(83)=2.24	t(40)=3.28	t(83)=1.99	t(26)=2.26	F(1,67)=9.91	chi2(1)=4.84	F(1,39)=4.29	z()=1.98	F(1,60)=7.22	t(34)=2.30	F(1,73)=7.08	chi2(1)=5.28	F(1,53)=5.41	F(1,39)=5.08	F(1,70)=6.23	F(1,101)=4.02	F(1,79)=4.24	F(1,37)=5.13	F(1,18)=4.94	F(1,16)=7.73	F(3,90)=3.29	t(79)=2.21	+F(1,87)=29.58#+F(1,87)=13.58	F(1,80)=9.44	chi2(1)=13.0	F(1,66)=4.12
27	27	13	-0.767032	0.221531	-2.14595	0.0159384	-2.21414	0.0134095	4.40698	0.999995	0.706838	0.481481	0.649446	0.0115241	0.05	0.08	0.25642	t(83)=2.24	t(40)=3.28	t(83)=1.99	t(26)=2.26	F(1,67)=9.91	chi2(1)=4.84	chi2(1)=3.86	z()=1.98	F(1,60)=7.22	t(34)=2.30	F(1,73)=7.08	chi2(1)=5.28	F(1,53)=5.41	F(1,39)=5.08	F(1,70)=6.23	F(1,101)=4.02	F(1,79)=4.24	F(1,37)=5.13	F(1,18)=4.94	F(1,16)=7.73	F(3,90)=3.29	t(79)=2.21	+F(1,87)=29.58#+F(1,87)=13.58	F(1,80)=9.44	chi2(1)=13.0	F(1,66)=4.12
27	27	14	-1.79506	0.0363218	-1.2417	0.107174	-3.08204	0.00102795	4.82649	0.999999	0.706218	0.518519	0.5	0.0304443	0.0541392	0.16	0.395801	t(83)=2.24	t(40)=3.28	t(83)=1.99	t(26)=2.26	F(1,67)=9.91	chi2(1)=4.84	F(1,38)=7.45	z()=1.98	F(1,60)=8.33	t(34)=2.30	F(1,73)=7.08	F(1,73)=11.51	F(1,53)=5.41	F(1,39)=5.08	F(1,70)=6.23	F(1,101)=4.02	F(1,79)=4.24	F(1,37)=5.13	F(1,18)=4.94	F(1,16)=7.73	F(3,90)=3.29	t(79)=2.21	+F(1,87)=29.58#+F(1,87)=13.58	F(1,80)=9.44	chi2(1)=13.0	F(1,66)=4.12
27	27	13	-1.31406	0.094413	-1.65798	0.0486604	-2.98803	0.00140389	4.71276	0.999999	0.706228	0.481481	0.649446	0.011749	0.05	0.12	0.331282	t(83)=2.24	t(40)=3.28	t(83)=1.99	t(26)=2.26	F(1,67)=9.91	chi2(1)=4.84	F(1,39)=4.29	z()=1.98	F(1,60)=7.22	t(34)=2.30	F(1,73)=7.08	F(1,73)=11.51	F(1,53)=5.41	F(1,39)=5.08	F(1,70)=6.23	F(1,101)=4.02	F(1,79)=4.24	F(1,37)=5.13	F(1,18)=4.94	F(1,16)=7.73	F(3,90)=3.29	t(79)=2.21	+F(1,87)=29.58#+F(1,87)=13.58	F(1,80)=9.44	chi2(1)=13.0	F(1,66)=4.12
27	27	13	-1.11986	0.131386	-1.83549	0.0332163	-2.98803	0.00140389	4.71276	0.999999	0.706626	0.481481	0.649446	0.0116021	0.05	0.1	0.303786	t(83)=2.24	t(40)=3.28	t(83)=1.99	t(26)=2.26	F(1,67)=9.91	chi2(1)=4.84	chi2(1)=3.86	z()=1.98	F(1,60)=7.22	t(34)=2.30	F(1,73)=7.08	F(1,73)=11.51	F(1,53)=5.41	F(1,39)=5.08	F(1,70)=6.23	F(1,101)=4.02	F(1,79)=4.24	F(1,37)=5.13	F(1,18)=4.94	F(1,16)=7.73	F(3,90)=3.29	t(79)=2.21	+F(1,87)=29.58#+F(1,87)=13.58	F(1,80)=9.44	chi2(1)=13.0	F(1,66)=4.12
27	27	14	-1.59158	0.05574	-1.42081	0.0776854	-2.73672	0.00310277	4.63685	0.999998	0.706218	0.518519	0.5	0.0304443	0.05	0.14	0.368214	t(83)=2.24	t(40)=3.28	t(83)=1.99	t(26)=2.26	F(1,67)=9.91	chi2(1)=4.84	F(1,38)=7.45	z()=1.98	F(1,60)=8.33	t(34)=2.30	F(1,73)=7.08	F(1,73)=7.30	F(1,53)=5.41	F(1,39)=5.08	F(1,70)=6.23	F(1,101)=4.02	F(1,79)=4.24	F(1,37)=5.13	F(1,18)=4.94	F(1,16)=7.73	F(3,90)=3.29	t(79)=2.21	+F(1,87)=29.58#+F(1,87)=13.58	F(1,80)=9.44	chi2(1)=13.0	F(1,66)=4.12
27	27	13	-1.11057	0.133376	-1.8371	0.0330978	-2.62968	0.00427325	4.51596	0.999997	0.706228	0.481481	0.649446	0.011749	0.05	0.1	0.303508	t(83)=2.24	t(40)=3.28	t(83)=1.99	t(26)=2.26	F(1,67)=9.91	chi2(1)=4.84	F(1,39)=4.29	z()=1.98	F(1,60)=7.22	t(34)=2.30	F(1,73)=7.08	F(1,73)=7.30	F(1,53)=5.41	F(1,39)=5.08	F(1,70)=6.23	F(1,101)=4.02	F(1,79)=4.24	F(1,37)=5.13	F(1,18)=4.94	F(1,16)=7.73	F(3,90)=3.29	t(79)=2.21	+F(1,87)=29.58#+F(1,87)=13.58	F(1,80)=9.44	chi2(1)=13.0	F(1,66)=4.12
27	27	13	-0.916375	0.179735	-2.01461	0.0219729	-2.62968	0.00427325	4.51596	0.999997	0.706626	0.481481	0.649446	0.0116021	0.05	0.09	0.276262	t(83)=2.24	t(40)=3.28	t(83)=1.99	t(26)=2.26	F(1,67)=9.91	chi2(1)=4.84	chi2(1)=3.86	z()=1.98	F(1,60)=7.22	t(34)=2.30	F(1,73)=7.08	F(1,73)=7.30	F(1,53)=5.41	F(1,39)=5.08	F(1,70)=6.23	F(1,101)=4.02	F(1,79)=4.24	F(1,37)=5.13	F(1,18)=4.94	F(1,16)=7.73	F(3,90)=3.29	t(79)=2.21	+F(1,87)=29.58#+F(1,87)=13.58	F(1,80)=9.44	chi2(1)=13.0	F(1,66)=4.12
27	27	14	-1.71627	0.0430568	-1.31266	0.0946483	-2.83925	0.00226097	4.77204	0.999999	0.70643	0.518519	0.5	0.0302682	0.0519044	0.16	0.384853	t(83)=2.24	t(40)=3.28	t(83)=1.99	t(26)=2.26	F(1,67)=9.91	chi2(1)=4.84	F(1,38)=7.45	z()=1.98	F(1,60)=8.33	t(34)=2.30	F(1,73)=7.08	chi2(1)=5.28	F(1,53)=5.41	F(1,39)=5.08	F(1,70)=11.28	F(1,101)=4.02	F(1,79)=4.24	F(1,37)=5.13	F(1,18)=4.94	F(1,16)=7.73	F(3,90)=3.29	t(79)=2.21	+F(1,87)=29.58#+F(1,87)=13.58	F(1,80)=9.44	chi2(1)=13.0	F(1,66)=4.12
27	27	13	-1.23526	0.108367	-1.72895	0.0419094	-2.73609	0.00310874	4.65626	0.999998	0.706441	0.481481	0.649446	0.0116701	0.05	0.11	0.320241	t(83)=2.24	t(40)=3.28	t(83)=1.99	t(26)=2.26	F(1,67)=9.91	chi2(1)=4.84	F(1,39)=4.29	z()=1.98	F(1,60)=7.22	t(34)=2.30	F(1,73)=7.08	chi2(1)=5.28	F(1,53)=5.41	F(1,39)=5.08	F(1,70)=11.28	F(1,101)=4.02	F(1,79)=4.24	F(1,37)=5.13	F(1,18)=4.94	F(1,16)=7.73	F(3,90)=3.29	t(79)=2.21	+F(1,87)=29.58#+F(1,87)=13.58	F(1,80)=9.44	chi2(1)=13.0	F(1,66)=4.12
27	27	13	-1.04106	0.148923	-1.90646	0.0282955	-2.73609	0.00310874	4.65626	0.999998	0.706838	0.481481	0.649446	0.0115241	0.05	0.1	0.292825	t(83)=2.24	t(40)=3.28	t(83)=1.99	t(26)=2.26	F(1,67)=9.91	chi2(1)=4.84	chi2(1)=3.86	z()=1.98	F(1,60)=7.22	t(34)=2.30	F(1,73)=7.08	chi2(1)=5.28	F(1,53)=5.41	F(1,39)=5.08	F(1,70)=11.28	F(1,101)=4.02	F(1,79)=4.24	F(1,37)=5.13	F(1,18)=4.94	F(1,16)=7.73	F(3,90)=3.29	t(79)=2.21	+F(1,87)=29.58#+F(1,87)=13.58	F(1,80)=9.44	chi2(1)=13.0	F(1,66)=4.12
27	27	14	-2.0691	0.0192686	-1.0022	0.158122	-3.58499	0.000168543	5.06669	1	0.706218	0.518519	0.5	0.0304443	0.0633696	0.19	0.43233	t(83)=2.24	t(40)=3.28	t(83)=1.99	t(26)=2.26	F(1,67)=9.91	chi2(1)=4.84	F(1,38)=7.45	z()=1.98	F(1,60)=8.33	t(34)=2.30	F(1,73)=7.08	F(1,73)=11.51	F(1,53)=5.41	F(1,39)=5.08	F(1,70)=11.28	F(1,101)=4.02	F(1,79)=4.24	F(1,37)=5.13	F(1,18)=4.94	F(1,16)=7.73	F(3,90)=3.29	t(79)=2.21	+F(1,87)=29.58#+F(1,87)=13.58	F(1,80)=9.44	chi2(1)=13.0	F(1,66)=4.12
27	27	13	-1.58809	0.0561328	-1.41849	0.0780242	-3.50998	0.000224071	4.96204	1	0.706228	0.481481	0.649446	0.011749	0.05	0.14	0.368674	t(83)=2.24	t(40)=3.28	t(83)=1.99	t(26)=2.26	F(1,67)=9.91	chi2(1)=4.84	F(1,39)=4.29	z()=1.98	F(1,60)=7.22	t(34)=2.30	F(1,73)=7.08	F(1,73)=11.51	F(1,53)=5.41	F(1,39)=5.08	F(1,70)=11.28	F(1,101)=4.02	F(1,79)=4.24	F(1,37)=5.13	F(1,18)=4.94	F(1,16)=7.73	F(3,90)=3.29	t(79)=2.21	+F(1,87)=29.58#+F(1,87)=13.58	F(1,80)=9.44	chi2(1)=13.0	F(1,66)=4.12
27	27	13	-1.39389	0.0816749	-1.596	0.0552445	-3.50998	0.000224071	4.96204	1	0.706626	0.481481	0.649446	0.0116021	0.05	0.13	0.340929	t(83)=2.24	t(40)=3.28	t(83)=1.99	t(26)=2.26	F(1,67)=9.91	chi2(1)=4.84	chi2(1)=3.86	z()=1.98	F(1,60)=7.22	t(34)=2.30	F(1,73)=7.08	F(1,73)=11.51	F(1,53)=5.41	F(1,39)=5.08	F(1,70)=11.28	F(1,101)=4.02	F(1,79)=4.24	F(1,37)=5.13	F(1,18)=4.94	F(1,16)=7.73	F(3,90)=3.29	t(79)=2.21	+F(1,87)=29.58#+F(1,87)=13.58	F(1,80)=9.44	chi2(1)=13.0	F(1,66)=4.12
27	27	14	-1.86561	0.0310481	-1.18132	0.118738	-3.23968	0.000598325	4.87705	0.999999	0.706218	0.518519	0.5	0.0304443	0.0564063	0.17	0.405065	t(83)=2.24	t(40)=3.28	t(83)=1.99	t(26)=2.26	F(1,67)=9.91	chi2(1)=4.84	F(1,38)=7.45	z()=1.98	F(1,60)=8.33	t(34)=2.30	F(1,73)=7.08	F(1,73)=7.30	F(1,53)=5.41	F(1,39)=5.08	F(1,70)=11.28	F(1,101)=4.02	F(1,79)=4.24	F(1,37)=5.13	F(1,18)=4.94	F(1,16)=7.73	F(3,90)=3.29	t(79)=2.21	+F(1,87)=29.58#+F(1,87)=13.58	F(1,80)=9.44	chi2(1)=13.0	F(1,66)=4.12
27	27	13	-1.3846	0.0830867	-1.5976	0.0550658	-3.15163	0.000811821	4.76523	0.999999	0.706228	0.481481	0.649446	0.011749	0.05	0.13	0.340688	t(83)=2.24	t(40)=3.28	t(83)=1.99	t(26)=2.26	F(1,67)=9.91	chi2(1)=4.84	F(1,39)=4.29	z()=1.98	F(1,60)=7.22	t(34)=2.30	F(1,73)=7.08	F(1,73)=7.30	F(1,53)=5.41	F(1,39)=5.08	F(1,70)=11.28	F(1,101)=4.02	F(1,79)=4.24	F(1,37)=5.13	F(1,18)=4.94	F(1,16)=7.73	F(3,90)=3.29	t(79)=2.21	+F(1,87)=29.58#+F(1,87)=13.58	F(1,80)=9.44	chi2(1)=13.0	F(1,66)=4.12
27	27	13	-1.19041	0.116943	-1.77511	0.0379396	-3.15163	0.000811821	4.76523	0.999999	0.706626	0.481481	0.649446	0.0116021	0.05	0.11	0.312976	t(83)=2.24	t(40)=3.28	t(83)=1.99	t(26)=2.26	F(1,67)=9.91	chi2(1)=4.84	chi2(1)=3.86	z()=1.98	F(1,60)=7.22	t(34)=2.30	F(1,73)=7.08	F(1,73)=7.30	F(1,53)=5.41	F(1,39)=5.08	F(1,70)=11.28	F(1,101)=4.02	F(1,79)=4.24	F(1,37)=5.13	F(1,18)=4.94	F(1,16)=7.73	F(3,90)=3.29	t(79)=2.21	+F(1,87)=29.58#+F(1,87)=13.58	F(1,80)=9.44	chi2(1)=13.0	F(1,66)=4.12
27	27	15	-1.67326	0.0471382	-1.35228	0.0881424	-2.36274	0.00907024	4.61721	0.999998	0.70643	0.555556	0.350554	0.0690522	0.05	0.15	0.378684	t(83)=2.24	t(40)=3.28	t(83)=1.99	t(26)=2.26	F(1,67)=9.91	chi2(1)=4.84	F(1,38)=7.45	z()=1.98	F(1,60)=8.33	t(34)=2.30	F(1,73)=7.08	chi2(1)=5.28	F(1,53)=5.41	F(1,39)=5.08	F(1,70)=6.09	F(1,101)=4.02	F(1,79)=4.24	F(1,37)=8.01	F(1,18)=4.94	F(1,16)=7.73	F(3,90)=3.29	t(79)=2.21	+F(1,87)=29.58#+F(1,87)=13.58	F(1,80)=9.44	chi2(1)=13.0	F(1,66)=4.12
27	27	14	-1.19226	0.116581	-1.76857	0.0384832	-2.24297	0.0124493	4.49411	0.999997	0.706441	0.518519	0.5	0.0302596	0.05	0.11	0.31401	t(83)=2.24	t(40)=3.28	t(83)=1.99	t(26)=2.26	F(1,67)=9.91	chi2(1)=4.84	F(1,39)=4.29	z()=1.98	F(1,60)=7.22	t(34)=2.30	F(1,73)=7.08	chi2(1)=5.28	F(1,53)=5.41	F(1,39)=5.08	F(1,70)=6.09	F(1,101)=4.02	F(1,79)=4.24	F(1,37)=8.01	F(1,18)=4.94	F(1,16)=7.73	F(3,90)=3.29	t(79)=2.21	+F(1,87)=29.58#+F(1,87)=13.58	F(1,80)=9.44	chi2(1)=13.0	F(1,66)=4.12
27	27	14	-0.998057	0.159126	-1.94608	0.0258227	-2.24297	0.0124493	4.49411	0.999997	0.706838	0.518519	0.5	0.0299331	0.05	0.1	0.286756	t(83)=2.24	t(40)=3.28	t(83)=1.99	t(26)=2.26	F(1,67)=9.91	chi2(1)=4.84	chi2(1)=3.86	z()=1.98	F(1,60)=7.22	t(34)=2.30	F(1,73)=7.08	chi2(1)=5.28	F(1,53)=5.41	F(1,39)=5.08	F(1,70)=6.09	F(1,101)=4.02	F(1,79)=4.24	F(1,37)=8.01	F(1,18)=4.94	F(1,16)=7.73	F(3,90)=3.29	t(79)=2.21	+F(1,87)=29.58#+F(1,87)=13.58	F(1,80)=9.44	chi2(1)=13.0	F(1,66)=4.12
27	27	15	-2.02609	0.0213779	-1.04182	0.148747	-3.08319	0.00102396	4.90187	1	0.706218	0.555556	0.350554	0.0693908	0.0617829	0.19	0.426324	t(83)=2.24	t(40)=3.28	t(83)=1.99	t(26)=2.26	F(1,67)=9.91	chi2(1)=4.84	F(1,38)=7.45	z()=1.98	F(1,60)=8.33	t(34)=2.30	F(1,73)=7.08	F(1,73)=11.51	F(1,53)=5.41	F(1,39)=5.08	F(1,70)=6.09	F(1,101)=4.02	F(1,79)=4.24	F(1,37)=8.01	F(1,18)=4.94	F(1,16)=7.73	F(3,90)=3.29	t(79)=2.21	+F(1,87)=29.58#+F(1,87)=13.58	F(1,80)=9.44	chi2(1)=13.0	F(1,66)=4.12
27	27	14	-1.54508	0.0611629	-1.45811	0.0724054	-2.98871	0.00140077	4.78876	0.999999	0.706228	0.518519	0.5	0.0304357	0.05	0.14	0.362335	t(83)=2.24	t(40)=3.28	t(83)=1.99	t(26)=2.26	F(1,67)=9.91	chi2(1)=4.84	F(1,39)=4.29	z()=1.98	F(1,60)=7.22	t(34)=2.30	F(1,73)=7.08	F(1,73)=11.51	F(1,53)=5.41	F(1,39)=5.08	F(1,70)=6.09	F(1,101)=4.02	F(1,79)=4.24	F(1,37)=8.01	F(1,18)=4.94	F(1,16)=7.73	F(3,90)=3.29	t(79)=2.21	+F(1,87)=29.58#+F(1,87)=13.58	F(1,80)=9.44	chi2(1)=13.0	F(1,66)=4.12
27	27	14	-1.35089	0.0883659	-1.63562	0.0509597	-2.98871	0.00140077	4.78876	0.999999	0.706626	0.518519	0.5	0.0301076	0.05	0.12	0.334766	t(83)=2.24	t(40)=3.28	t(83)=1.99	t(26)=2.26	F(1,67)=9.91	chi2(1)=4.84	chi2(1)=3.86	z()=1.98	F(1,60)=7.22	t(34)=2.30	F(1,73)=7.08	F(1,73)=11.51	F(1,53)=5.41	F(1,39)=5.08	F(1,70)=6.09	F(1,101)=4.02	F(1,79)=4.24	F(1,37)=8.01	F(1,18)=4.94	F(1,16)=7.73	F(3,90)=3.29	t(79)=2.21	+F(1,87)=29.58#+F(1,87)=13.58	F(1,80)=9.44	chi2(1)=13.0	F(1,66)=4.12
27	27	14	-1.40785	0.0795882	-1.57958	0.0571014	-2.76608	0.00283672	4.65509	0.999998	0.706228	0.518519	0.5	0.0304357	0.05	0.13	0.343482	t(83)=2.24	t(40)=3.28	t(83)=1.99	t(26)=2.26	F(1,67)=9.91	chi2(1)=4.84	F(1,39)=4.29	z()=1.98	F(1,60)=8.33	t(34)=2.30	F(1,73)=7.08	F(1,73)=7.30	F(1,53)=5.41	F(1,39)=5.08	F(1,70)=6.09	F(1,101)=4.02	F(1,79)=4.24	F(1,37)=8.01	F(1,18)=4.94	F(1,16)=7.73	F(3,90)=3.29	t(79)=2.21	+F(1,87)=29.58#+F(1,87)=13.58	F(1,80)=9.44	chi2(1)=13.0	F(1,66)=4.12
27	27	14	-1.21365	0.112441	-1.75709	0.0394511	-2.76608	0.00283672	4.65509	0.999998	0.706626	0.518519	0.5	0.0301076	0.05	0.11	0.315877	t(83)=2.24	t(40)=3.28	t(83)=1.99	t(26)=2.26	F(1,67)=9.91	chi2(1)=4.84	chi2(1)=3.86	z()=1.98	F(1,60)=8.33	t(34)=2.30	F(1,73)=7.08	F(1,73)=7.30	F(1,53)=5.41	F(1,39)=5.08	F(1,70)=6.09	F(1,101)=4.02	F(1,79)=4.24	F(1,37)=8.01	F(1,18)=4.94	F(1,16)=7.73	F(3,90)=3.29	t(79)=2.21	+F(1,87)=29.58#+F(1,87)=13.58	F(1,80)=9.44	chi2(1)=13.0	F(1,66)=4.12
27	27	15	-1.75635	0.0395142	-1.27858	0.100523	-2.63106	0.00425595	4.66458	0.999998	0.706218	0.555556	0.350554	0.0693908	0.0530511	0.16	0.390043	t(83)=2.24	t(40)=3.28	t(83)=1.99	t(26)=2.26	F(1,67)=9.91	chi2(1)=4.84	F(1,38)=7.45	z()=1.98	F(1,60)=7.22	t(34)=2.30	F(1,73)=7.08	F(1,73)=7.30	F(1,53)=5.41	F(1,39)=5.08	F(1,70)=6.09	F(1,101)=4.02	F(1,79)=4.24	F(1,37)=8.01	F(1,18)=4.94	F(1,16)=7.73	F(3,90)=3.29	t(79)=2.21	+F(1,87)=29.58#+F(1,87)=13.58	F(1,80)=9.44	chi2(1)=13.0	F(1,66)=4.12
27	27	14	-1.26819	0.102366	-1.70265	0.0443167	-2.39073	0.00840749	4.55668	0.999997	0.706441	0.518519	0.5	0.0302596	0.05	0.12	0.324342	t(83)=2.24	t(40)=3.28	t(83)=1.99	t(26)=2.26	F(1,67)=9.91	chi2(1)=4.84	F(1,39)=4.29	z()=1.98	F(1,60)=8.33	t(34)=2.30	F(1,73)=7.08	chi2(1)=5.28	F(1,53)=5.41	F(1,39)=5.08	F(1,70)=6.20	F(1,101)=4.02	F(1,79)=4.24	F(1,37)=8.01	F(1,18)=4.94	F(1,16)=7.73	F(3,90)=3.29	t(79)=2.21	+F(1,87)=29.58#+F(1,87)=13.58	F(1,80)=9.44	chi2(1)=13.0	F(1,66)=4.12
27	27	14	-1.07399	0.141414	-1.88016	0.030043	-2.39073	0.00840749	4.55668	0.999997	0.706838	0.518519	0.5	0.0299331	0.05	0.1	0.296928	t(83)=2.24	t(40)=3.28	t(83)=1.99	t(26)=2.26	F(1,67)=9.91	chi2(1)=4.84	chi2(1)=3.86	z()=1.98	F(1,60)=8.33	t(34)=2.30	F(1,73)=7.08	chi2(1)=5.28	F(1,53)=5.41	F(1,39)=5.08	F(1,70)=6.20	F(1,101)=4.02	F(1,79)=4.24	F(1,37)=8.01	F(1,18)=4.94	F(1,16)=7.73	F(3,90)=3.29	t(79)=2.21	+F(1,87)=29.58#+F(1,87)=13.58	F(1,80)=9.44	chi2(1)=13.0	F(1,66)=4.12
27	27	15	-1.61669	0.0529725	-1.40165	0.0805101	-2.26844	0.0116513	4.56951	0.999998	0.70643	0.555556	0.350554	0.0690522	0.05	0.15	0.371101	t(83)=2.24	t(40)=3.28	t(83)=1.99	t(26)=2.26	F(1,67)=9.91	chi2(1)=4.84	F(1,38)=7.45	z()=1.98	F(1,60)=7.22	t(34)=2.30	F(1,73)=7.08	chi2(1)=5.28	F(1,53)=5.41	F(1,39)=5.08	F(1,70)=6.20	F(1,101)=4.02	F(1,79)=4.24	F(1,37)=8.01	F(1,18)=4.94	F(1,16)=7.73	F(3,90)=3.29	t(79)=2.21	+F(1,87)=29.58#+F(1,87)=13.58	F(1,80)=9.44	chi2(1)=13.0	F(1,66)=4.12
27	27	14	-1.62102	0.052507	-1.39219	0.0819321	-3.13647	0.000854973	4.85134	0.999999	0.706228	0.518519	0.5	0.0304357	0.05	0.15	0.372642	t(83)=2.24	t(40)=3.28	t(83)=1.99	t(26)=2.26	F(1,67)=9.91	chi2(1)=4.84	F(1,39)=4.29	z()=1.98	F(1,60)=8.33	t(34)=2.30	F(1,73)=7.08	F(1,73)=11.51	F(1,53)=5.41	F(1,39)=5.08	F(1,70)=6.20	F(1,101)=4.02	F(1,79)=4.24	F(1,37)=8.01	F(1,18)=4.94	F(1,16)=7.73	F(3,90)=3.29	t(79)=2.21	+F(1,87)=29.58#+F(1,87)=13.58	F(1,80)=9.44	chi2(1)=13.0	F(1,66)=4.12
27	27	14	-1.42682	0.0768161	-1.5697	0.0582421	-3.13647	0.000854973	4.85134	0.999999	0.706626	0.518519	0.5	0.0301076	0.05	0.13	0.345003	t(83)=2.24	t(40)=3.28	t(83)=1.99	t(26)=2.26	F(1,67)=9.91	chi2(1)=4.84	chi2(1)=3.86	z()=1.98	F(1,60)=8.33	t(34)=2.30	F(1,73)=7.08	F(1,73)=11.51	F(1,53)=5.41	F(1,39)=5.08	F(1,70)=6.20	F(1,101)=4.02	F(1,79)=4.24	F(1,37)=8.01	F(1,18)=4.94	F(1,16)=7.73	F(3,90)=3.29	t(79)=2.21	+F(1,87)=29.58#+F(1,87)=13.58	F(1,80)=9.44	chi2(1)=13.0	F(1,66)=4.12
27	27	15	-1.96952	0.0244466	-1.09119	0.137595	-2.98889	0.00139996	4.85417	0.999999	0.706218	0.555556	0.350554	0.0693908	0.0597706	0.18	0.418693	t(83)=2.24	t(40)=3.28	t(83)=1.99	t(26)=2.26	F(1,67)=9.91	chi2(1)=4.84	F(1,38)=7.45	z()=1.98	F(1,60)=7.22	t(34)=2.30	F(1,73)=7.08	F(1,73)=11.51	F(1,53)=5.41	F(1,39)=5.08	F(1,70)=6.20	F(1,101)=4.02	F(1,79)=4.24	F(1,37)=8.01	F(1,18)=4.94	F(1,16)=7.73	F(3,90)=3.29	t(79)=2.21	+F(1,87)=29.58#+F(1,87)=13.58	F(1,80)=9.44	chi2(1)=13.0	F(1,66)=4.12
27	27	14	-1.41753	0.0781641	-1.57131	0.0580558	-2.79115	0.00262603	4.66169	0.999998	0.706228	0.518519	0.5	0.0304357	0.05	0.13	0.344767	t(83)=2.24	t(40)=3.28	t(83)=1.99	t(26)=2.26	F(1,67)=9.91	chi2(1)=4.84	F(1,39)=4.29	z()=1.98	F(1,60)=8.33	t(34)=2.30	F(1,73)=7.08	F(1,73)=7.30	F(1,53)=5.41	F(1,39)=5.08	F(1,70)=6.20	F(1,101)=4.02	F(1,79)=4.24	F(1,37)=8.01	F(1,18)=4.94	F(1,16)=7.73	F(3,90)=3.29	t(79)=2.21	+F(1,87)=29.58#+F(1,87)=13.58	F(1,80)=9.44	chi2(1)=13.0	F(1,66)=4.12
27	27	14	-1.22333	0.110602	-1.74882	0.0401613	-2.79115	0.00262603	4.66169	0.999998	0.706626	0.518519	0.5	0.0301076	0.05	0.11	0.317193	t(83)=2.24	t(40)=3.28	t(83)=1.99	t(26)=2.26	F(1,67)=9.91	chi2(1)=4.84	chi2(1)=3.86	z()=1.98	F(1,60)=8.33	t(34)=2.30	F(1,73)=7.08	F(1,73)=7.30	F(1,53)=5.41	F(1,39)=5.08	F(1,70)=6.20	F(1,101)=4.02	F(1,79)=4.24	F(1,37)=8.01	F(1,18)=4.94	F(1,16)=7.73	F(3,90)=3.29	t(79)=2.21	+F(1,87)=29.58#+F(1,87)=13.58	F(1,80)=9.44	chi2(1)=13.0	F(1,66)=4.12
27	27	15	-1.76603	0.0386951	-1.2703	0.101988	-2.65528	0.0039621	4.67096	0.999999	0.706218	0.555556	0.350554	0.0693908	0.0533347	0.16	0.391311	t(83)=2.24	t(40)=3.28	t(83)=1.99	t(26)=2.26	F(1,67)=9.91	chi2(1)=4.84	F(1,38)=7.45	z()=1.98	F(1,60)=7.22	t(34)=2.30	F(1,73)=7.08	F(1,73)=7.30	F(1,53)=5.41	F(1,39)=5.08	F(1,70)=6.20	F(1,101)=4.02	F(1,79)=4.24	F(1,37)=8.01	F(1,18)=4.94	F(1,16)=7.73	F(3,90)=3.29	t(79)=2.21	+F(1,87)=29.58#+F(1,87)=13.58	F(1,80)=9.44	chi2(1)=13.0	F(1,66)=4.12
27	27	14	-1.32163	0.0931463	-1.65682	0.0487778	-2.51145	0.00601186	4.59569	0.999998	0.706441	0.518519	0.5	0.0302596	0.05	0.12	0.331467	t(83)=2.24	t(40)=3.28	t(83)=1.99	t(26)=2.26	F(1,67)=9.91	chi2(1)=4.84	F(1,39)=4.29	z()=1.98	F(1,60)=8.33	t(34)=2.30	F(1,73)=7.08	chi2(1)=5.28	F(1,53)=5.41	F(1,39)=5.08	F(1,70)=6.88	F(1,101)=4.02	F(1,79)=4.24	F(1,37)=8.01	F(1,18)=4.94	F(1,16)=7.73	F(3,90)=3.29	t(79)=2.21	+F(1,87)=29.58#+F(1,87)=13.58	F(1,80)=9.44	chi2(1)=13.0	F(1,66)=4.12
27	27	14	-1.12743	0.129781	-1.83433	0.0333023	-2.51145	0.00601186	4.59569	0.999998	0.706838	0.518519	0.5	0.0299331	0.05	0.11	0.304021	t(83)=2.24	t(40)=3.28	t(83)=1.99	t(26)=2.26	F(1,67)=9.91	chi2(1)=4.84	chi2(1)=3.86	z()=1.98	F(1,60)=8.33	t(34)=2.30	F(1,73)=7.08	chi2(1)=5.28	F(1,53)=5.41	F(1,39)=5.08	F(1,70)=6.88	F(1,101)=4.02	F(1,79)=4.24	F(1,37)=8.01	F(1,18)=4.94	F(1,16)=7.73	F(3,90)=3.29	t(79)=2.21	+F(1,87)=29.58#+F(1,87)=13.58	F(1,80)=9.44	chi2(1)=13.0	F(1,66)=4.12
27	27	15	-1.67013	0.0474468	-1.35582	0.0875783	-2.38506	0.00853815	4.6072	0.999998	0.70643	0.555556	0.350554	0.0690522	0.05	0.15	0.378124	t(83)=2.24	t(40)=3.28	t(83)=1.99	t(26)=2.26	F(1,67)=9.91	chi2(1)=4.84	F(1,38)=7.45	z()=1.98	F(1,60)=7.22	t(34)=2.30	F(1,73)=7.08	chi2(1)=5.28	F(1,53)=5.41	F(1,39)=5.08	F(1,70)=6.88	F(1,101)=4.02	F(1,79)=4.24	F(1,37)=8.01	F(1,18)=4.94	F(1,16)=7.73	F(3,90)=3.29	t(79)=2.21	+F(1,87)=29.58#+F(1,87)=13.58	F(1,80)=9.44	chi2(1)=13.0	F(1,66)=4.12
27	27	14	-1.67446	0.0470205	-1.34636	0.0890927	-3.25719	0.000562607	4.89035	0.999999	0.706228	0.518519	0.5	0.0304357	0.05	0.15	0.379713	t(83)=2.24	t(40)=3.28	t(83)=1.99	t(26)=2.26	F(1,67)=9.91	chi2(1)=4.84	F(1,39)=4.29	z()=1.98	F(1,60)=8.33	t(34)=2.30	F(1,73)=7.08	F(1,73)=11.51	F(1,53)=5.41	F(1,39)=5.08	F(1,70)=6.88	F(1,101)=4.02	F(1,79)=4.24	F(1,37)=8.01	F(1,18)=4.94	F(1,16)=7.73	F(3,90)=3.29	t(79)=2.21	+F(1,87)=29.58#+F(1,87)=13.58	F(1,80)=9.44	chi2(1)=13.0	F(1,66)=4.12
27	27	14	-1.48026	0.0694022	-1.52387	0.0637701	-3.25719	0.000562607	4.89035	0.999999	0.706626	0.518519	0.5	0.0301076	0.05	0.13	0.352108	t(83)=2.24	t(40)=3.28	t(83)=1.99	t(26)=2.26	F(1,67)=9.91	chi2(1)=4.84	chi2(1)=3.86	z()=1.98	F(1,60)=8.33	t(34)=2.30	F(1,73)=7.08	F(1,73)=11.51	F(1,53)=5.41	F(1,39)=5.08	F(1,70)=6.88	F(1,101)=4.02	F(1,79)=4.24	F(1,37)=8.01	F(1,18)=4.94	F(1,16)=7.73	F(3,90)=3.29	t(79)=2.21	+F(1,87)=29.58#+F(1,87)=13.58	F(1,80)=9.44	chi2(1)=13.0	F(1,66)=4.12
27	27	15	-2.02296	0.0215386	-1.04536	0.147928	-3.10552	0.000949737	4.89186	1	0.706218	0.555556	0.350554	0.0693908	0.0616683	0.19	0.42576	t(83)=2.24	t(40)=3.28	t(83)=1.99	t(26)=2.26	F(1,67)=9.91	chi2(1)=4.84	F(1,38)=7.45	z()=1.98	F(1,60)=7.22	t(34)=2.30	F(1,73)=7.08	F(1,73)=11.51	F(1,53)=5.41	F(1,39)=5.08	F(1,70)=6.88	F(1,101)=4.02	F(1,79)=4.24	F(1,37)=8.01	F(1,18)=4.94	F(1,16)=7.73	F(3,90)=3.29	t(79)=2.21	+F(1,87)=29.58#+F(1,87)=13.58	F(1,80)=9.44	chi2(1)=13.0	F(1,66)=4.12
27	27	14	-1.47097	0.0706498	-1.52548	0.0635701	-2.91187	0.00179635	4.70071	0.999999	0.706228	0.518519	0.5	0.0304357	0.05	0.13	0.351882	t(83)=2.24	t(40)=3.28	t(83)=1.99	t(26)=2.26	F(1,67)=9.91	chi2(1)=4.84	F(1,39)=4.29	z()=1.98	F(1,60)=8.33	t(34)=2.30	F(1,73)=7.08	F(1,73)=7.30	F(1,53)=5.41	F(1,39)=5.08	F(1,70)=6.88	F(1,101)=4.02	F(1,79)=4.24	F(1,37)=8.01	F(1,18)=4.94	F(1,16)=7.73	F(3,90)=3.29	t(79)=2.21	+F(1,87)=29.58#+F(1,87)=13.58	F(1,80)=9.44	chi2(1)=13.0	F(1,66)=4.12
27	27	14	-1.27677	0.100842	-1.70299	0.0442852	-2.91187	0.00179635	4.70071	0.999999	0.706626	0.518519	0.5	0.0301076	0.05	0.12	0.324308	t(83)=2.24	t(40)=3.28	t(83)=1.99	t(26)=2.26	F(1,67)=9.91	chi2(1)=4.84	chi2(1)=3.86	z()=1.98	F(1,60)=8.33	t(34)=2.30	F(1,73)=7.08	F(1,73)=7.30	F(1,53)=5.41	F(1,39)=5.08	F(1,70)=6.88	F(1,101)=4.02	F(1,79)=4.24	F(1,37)=8.01	F(1,18)=4.94	F(1,16)=7.73	F(3,90)=3.29	t(79)=2.21	+F(1,87)=29.58#+F(1,87)=13.58	F(1,80)=9.44	chi2(1)=13.0	F(1,66)=4.12
27	27	15	-1.81947	0.0344196	-1.22447	0.110387	-2.77191	0.00278644	4.70865	0.999999	0.706218	0.555556	0.350554	0.0693908	0.0549085	0.17	0.398322	t(83)=2.24	t(40)=3.28	t(83)=1.99	t(26)=2.26	F(1,67)=9.91	chi2(1)=4.84	F(1,38)=7.45	z()=1.98	F(1,60)=7.22	t(34)=2.30	F(1,73)=7.08	F(1,73)=7.30	F(1,53)=5.41	F(1,39)=5.08	F(1,70)=6.88	F(1,101)=4.02	F(1,79)=4.24	F(1,37)=8.01	F(1,18)=4.94	F(1,16)=7.73	F(3,90)=3.29	t(79)=2.21	+F(1,87)=29.58#+F(1,87)=13.58	F(1,80)=9.44	chi2(1)=13.0	F(1,66)=4.12
27	27	14	-1.40893	0.0794284	-1.58118	0.0569186	-2.67596	0.00372577	4.6681	0.999998	0.706441	0.518519	0.5	0.0302596	0.05	0.13	0.343228	t(83)=2.24	t(40)=3.28	t(83)=1.99	t(26)=2.26	F(1,67)=9.91	chi2(1)=4.84	F(1,39)=4.29	z()=1.98	F(1,60)=8.33	t(34)=2.30	F(1,73)=7.08	chi2(1)=5.28	F(1,53)=5.41	F(1,39)=5.08	F(1,70)=8.28	F(1,101)=4.02	F(1,79)=4.24	F(1,37)=8.01	F(1,18)=4.94	F(1,16)=7.73	F(3,90)=3.29	t(79)=2.21	+F(1,87)=29.58#+F(1,87)=13.58	F(1,80)=9.44	chi2(1)=13.0	F(1,66)=4.12
27	27	14	-1.21473	0.112235	-1.75869	0.0393151	-2.67596	0.00372577	4.6681	0.999998	0.706838	0.518519	0.5	0.0299331	0.05	0.11	0.315635	t(83)=2.24	t(40)=3.28	t(83)=1.99	t(26)=2.26	F(1,67)=9.91	chi2(1)=4.84	chi2(1)=3.86	z()=1.98	F(1,60)=8.33	t(34)=2.30	F(1,73)=7.08	chi2(1)=5.28	F(1,53)=5.41	F(1,39)=5.08	F(1,70)=8.28	F(1,101)=4.02	F(1,79)=4.24	F(1,37)=8.01	F(1,18)=4.94	F(1,16)=7.73	F(3,90)=3.29	t(79)=2.21	+F(1,87)=29.58#+F(1,87)=13.58	F(1,80)=9.44	chi2(1)=13.0	F(1,66)=4.12
27	27	15	-1.75743	0.0394221	-1.28018	0.100241	-2.544	0.00547962	4.67715	0.999999	0.70643	0.555556	0.350554	0.0690522	0.0530771	0.16	0.389768	t(83)=2.24	t(40)=3.28	t(83)=1.99	t(26)=2.26	F(1,67)=9.91	chi2(1)=4.84	F(1,38)=7.45	z()=1.98	F(1,60)=7.22	t(34)=2.30	F(1,73)=7.08	chi2(1)=5.28	F(1,53)=5.41	F(1,39)=5.08	F(1,70)=8.28	F(1,101)=4.02	F(1,79)=4.24	F(1,37)=8.01	F(1,18)=4.94	F(1,16)=7.73	F(3,90)=3.29	t(79)=2.21	+F(1,87)=29.58#+F(1,87)=13.58	F(1,80)=9.44	chi2(1)=13.0	F(1,66)=4.12
27	27	14	-1.76176	0.0390552	-1.27072	0.101914	-3.4217	0.000311152	4.96276	1	0.706228	0.518519	0.5	0.0304357	0.0531882	0.16	0.391382	t(83)=2.24	t(40)=3.28	t(83)=1.99	t(26)=2.26	F(1,67)=9.91	chi2(1)=4.84	F(1,39)=4.29	z()=1.98	F(1,60)=8.33	t(34)=2.30	F(1,73)=7.08	F(1,73)=11.51	F(1,53)=5.41	F(1,39)=5.08	F(1,70)=8.28	F(1,101)=4.02	F(1,79)=4.24	F(1,37)=8.01	F(1,18)=4.94	F(1,16)=7.73	F(3,90)=3.29	t(79)=2.21	+F(1,87)=29.58#+F(1,87)=13.58	F(1,80)=9.44	chi2(1)=13.0	F(1,66)=4.12
27	27	14	-1.56756	0.0584921	-1.44823	0.0737762	-3.4217	0.000311152	4.96276	1	0.706626	0.518519	0.5	0.0301076	0.05	0.14	0.363774	t(83)=2.24	t(40)=3.28	t(83)=1.99	t(26)=2.26	F(1,67)=9.91	chi2(1)=4.84	chi2(1)=3.86	z()=1.98	F(1,60)=8.33	t(34)=2.30	F(1,73)=7.08	F(1,73)=11.51	F(1,53)=5.41	F(1,39)=5.08	F(1,70)=8.28	F(1,101)=4.02	F(1,79)=4.24	F(1,37)=8.01	F(1,18)=4.94	F(1,16)=7.73	F(3,90)=3.29	t(79)=2.21	+F(1,87)=29.58#+F(1,87)=13.58	F(1,80)=9.44	chi2(1)=13.0	F(1,66)=4.12
27	27	15	-2.11026	0.0174179	-0.969718	0.166093	-3.26445	0.000548382	4.96182	1	0.706218	0.555556	0.350554	0.0693908	0.0649793	0.2	0.437067	t(83)=2.24	t(40)=3.28	t(83)=1.99	t(26)=2.26	F(1,67)=9.91	chi2(1)=4.84	F(1,38)=7.45	z()=1.98	F(1,60)=7.22	t(34)=2.30	F(1,73)=7.08	F(1,73)=11.51	F(1,53)=5.41	F(1,39)=5.08	F(1,70)=8.28	F(1,101)=4.02	F(1,79)=4.24	F(1,37)=8.01	F(1,18)=4.94	F(1,16)=7.73	F(3,90)=3.29	t(79)=2.21	+F(1,87)=29.58#+F(1,87)=13.58	F(1,80)=9.44	chi2(1)=13.0	F(1,66)=4.12
27	27	14	-1.55827	0.0595847	-1.44983	0.0735524	-3.07639	0.00104764	4.77312	0.999999	0.706228	0.518519	0.5	0.0304357	0.05	0.14	0.363573	t(83)=2.24	t(40)=3.28	t(83)=1.99	t(26)=2.26	F(1,67)=9.91	chi2(1)=4.84	F(1,39)=4.29	z()=1.98	F(1,60)=8.33	t(34)=2.30	F(1,73)=7.08	F(1,73)=7.30	F(1,53)=5.41	F(1,39)=5.08	F(1,70)=8.28	F(1,101)=4.02	F(1,79)=4.24	F(1,37)=8.01	F(1,18)=4.94	F(1,16)=7.73	F(3,90)=3.29	t(79)=2.21	+F(1,87)=29.58#+F(1,87)=13.58	F(1,80)=9.44	chi2(1)=13.0	F(1,66)=4.12
27	27	14	-1.36407	0.0862726	-1.62735	0.0518319	-3.07639	0.00104764	4.77312	0.999999	0.706626	0.518519	0.5	0.0301076	0.05	0.12	0.336048	t(83)=2.24	t(40)=3.28	t(83)=1.99	t(26)=2.26	F(1,67)=9.91	chi2(1)=4.84	chi2(1)=3.86	z()=1.98	F(1,60)=8.33	t(34)=2.30	F(1,73)=7.08	F(1,73)=7.30	F(1,53)=5.41	F(1,39)=5.08	F(1,70)=8.28	F(1,101)=4.02	F(1,79)=4.24	F(1,37)=8.01	F(1,18)=4.94	F(1,16)=7.73	F(3,90)=3.29	t(79)=2.21	+F(1,87)=29.58#+F(1,87)=13.58	F(1,80)=9.44	chi2(1)=13.0	F(1,66)=4.12
27	27	15	-1.90677	0.0282749	-1.14883	0.125313	-2.93084	0.00169022	4.77861	0.999999	0.706218	0.555556	0.350554	0.0693908	0.0576531	0.18	0.409859	t(83)=2.24	t(40)=3.28	t(83)=1.99	t(26)=2.26	F(1,67)=9.91	chi2(1)=4.84	F(1,38)=7.45	z()=1.98	F(1,60)=7.22	t(34)=2.30	F(1,73)=7.08	F(1,73)=7.30	F(1,53)=5.41	F(1,39)=5.08	F(1,70)=8.28	F(1,101)=4.02	F(1,79)=4.24	F(1,37)=8.01	F(1,18)=4.94	F(1,16)=7.73	F(3,90)=3.29	t(79)=2.21	+F(1,87)=29.58#+F(1,87)=13.58	F(1,80)=9.44	chi2(1)=13.0	F(1,66)=4.12
27	27	14	-1.27077	0.101905	-1.70044	0.0445239	-2.3972	0.00826054	4.55847	0.999997	0.706441	0.518519	0.5	0.0302596	0.05	0.12	0.324685	t(83)=2.24	t(40)=3.28	t(83)=1.99	t(26)=2.26	F(1,67)=9.91	chi2(1)=4.84	F(1,39)=4.29	z()=1.98	F(1,60)=8.33	t(34)=2.30	F(1,73)=7.08	chi2(1)=5.28	F(1,53)=5.41	F(1,39)=5.08	F(1,70)=6.23	F(1,101)=4.02	F(1,79)=4.24	F(1,37)=8.01	F(1,18)=4.94	F(1,16)=7.73	F(3,90)=3.29	t(79)=2.21	+F(1,87)=29.58#+F(1,87)=13.58	F(1,80)=9.44	chi2(1)=13.0	F(1,66)=4.12
27	27	14	-1.07657	0.140836	-1.87795	0.0301938	-2.3972	0.00826054	4.55847	0.999997	0.706838	0.518519	0.5	0.0299331	0.05	0.1	0.29727	t(83)=2.24	t(40)=3.28	t(83)=1.99	t(26)=2.26	F(1,67)=9.91	chi2(1)=4.84	chi2(1)=3.86	z()=1.98	F(1,60)=8.33	t(34)=2.30	F(1,73)=7.08	chi2(1)=5.28	F(1,53)=5.41	F(1,39)=5.08	F(1,70)=6.23	F(1,101)=4.02	F(1,79)=4.24	F(1,37)=8.01	F(1,18)=4.94	F(1,16)=7.73	F(3,90)=3.29	t(79)=2.21	+F(1,87)=29.58#+F(1,87)=13.58	F(1,80)=9.44	chi2(1)=13.0	F(1,66)=4.12
27	27	15	-1.61927	0.0526942	-1.39944	0.0808405	-2.27468	0.0114624	4.57123	0.999998	0.70643	0.555556	0.350554	0.0690522	0.05	0.15	0.371435	t(83)=2.24	t(40)=3.28	t(83)=1.99	t(26)=2.26	F(1,67)=9.91	chi2(1)=4.84	F(1,38)=7.45	z()=1.98	F(1,60)=7.22	t(34)=2.30	F(1,73)=7.08	chi2(1)=5.28	F(1,53)=5.41	F(1,39)=5.08	F(1,70)=6.23	F(1,101)=4.02	F(1,79)=4.24	F(1,37)=8.01	F(1,18)=4.94	F(1,16)=7.73	F(3,90)=3.29	t(79)=2.21	+F(1,87)=29.58#+F(1,87)=13.58	F(1,80)=9.44	chi2(1)=13.0	F(1,66)=4.12
27	27	14	-1.6236	0.0522307	-1.38998	0.0822668	-3.14294	0.000836306	4.85312	0.999999	0.706228	0.518519	0.5	0.0304357	0.05	0.15	0.372975	t(83)=2.24	t(40)=3.28	t(83)=1.99	t(26)=2.26	F(1,67)=9.91	chi2(1)=4.84	F(1,39)=4.29	z()=1.98	F(1,60)=8.33	t(34)=2.30	F(1,73)=7.08	F(1,73)=11.51	F(1,53)=5.41	F(1,39)=5.08	F(1,70)=6.23	F(1,101)=4.02	F(1,79)=4.24	F(1,37)=8.01	F(1,18)=4.94	F(1,16)=7.73	F(3,90)=3.29	t(79)=2.21	+F(1,87)=29.58#+F(1,87)=13.58	F(1,80)=9.44	chi2(1)=13.0	F(1,66)=4.12
27	27	14	-1.4294	0.0764445	-1.5675	0.0584995	-3.14294	0.000836306	4.85312	0.999999	0.706626	0.518519	0.5	0.0301076	0.05	0.13	0.345346	t(83)=2.24	t(40)=3.28	t(83)=1.99	t(26)=2.26	F(1,67)=9.91	chi2(1)=4.84	chi2(1)=3.86	z()=1.98	F(1,60)=8.33	t(34)=2.30	F(1,73)=7.08	F(1,73)=11.51	F(1,53)=5.41	F(1,39)=5.08	F(1,70)=6.23	F(1,101)=4.02	F(1,79)=4.24	F(1,37)=8.01	F(1,18)=4.94	F(1,16)=7.73	F(3,90)=3.29	t(79)=2.21	+F(1,87)=29.58#+F(1,87)=13.58	F(1,80)=9.44	chi2(1)=13.0	F(1,66)=4.12
27	27	15	-1.9721	0.0242989	-1.08898	0.138081	-2.99514	0.0013716	4.8559	0.999999	0.706218	0.555556	0.350554	0.0693908	0.0598602	0.18	0.419026	t(83)=2.24	t(40)=3.28	t(83)=1.99	t(26)=2.26	F(1,67)=9.91	chi2(1)=4.84	F(1,38)=7.45	z()=1.98	F(1,60)=7.22	t(34)=2.30	F(1,73)=7.08	F(1,73)=11.51	F(1,53)=5.41	F(1,39)=5.08	F(1,70)=6.23	F(1,101)=4.02	F(1,79)=4.24	F(1,37)=8.01	F(1,18)=4.94	F(1,16)=7.73	F(3,90)=3.29	t(79)=2.21	+F(1,87)=29.58#+F(1,87)=13.58	F(1,80)=9.44	chi2(1)=13.0	F(1,66)=4.12
27	27	14	-1.42011	0.0777876	-1.5691	0.0583125	-2.79762	0.00257403	4.66348	0.999998	0.706228	0.518519	0.5	0.0304357	0.05	0.13	0.345111	t(83)=2.24	t(40)=3.28	t(83)=1.99	t(26)=2.26	F(1,67)=9.91	chi2(1)=4.84	F(1,39)=4.29	z()=1.98	F(1,60)=8.33	t(34)=2.30	F(1,73)=7.08	F(1,73)=7.30	F(1,53)=5.41	F(1,39)=5.08	F(1,70)=6.23	F(1,101)=4.02	F(1,79)=4.24	F(1,37)=8.01	F(1,18)=4.94	F(1,16)=7.73	F(3,90)=3.29	t(79)=2.21	+F(1,87)=29.58#+F(1,87)=13.58	F(1,80)=9.44	chi2(1)=13.0	F(1,66)=4.12
27	27	14	-1.22591	0.110116	-1.74661	0.0403526	-2.79762	0.00257403	4.66348	0.999998	0.706626	0.518519	0.5	0.0301076	0.05	0.11	0.317541	t(83)=2.24	t(40)=3.28	t(83)=1.99	t(26)=2.26	F(1,67)=9.91	chi2(1)=4.84	chi2(1)=3.86	z()=1.98	F(1,60)=8.33	t(34)=2.30	F(1,73)=7.08	F(1,73)=7.30	F(1,53)=5.41	F(1,39)=5.08	F(1,70)=6.23	F(1,101)=4.02	F(1,79)=4.24	F(1,37)=8.01	F(1,18)=4.94	F(1,16)=7.73	F(3,90)=3.29	t(79)=2.21	+F(1,87)=29.58#+F(1,87)=13.58	F(1,80)=9.44	chi2(1)=13.0	F(1,66)=4.12
27	27	15	-1.76862	0.038479	-1.2681	0.102382	-2.66153	0.00388931	4.67268	0.999999	0.706218	0.555556	0.350554	0.0693908	0.053411	0.16	0.391649	t(83)=2.24	t(40)=3.28	t(83)=1.99	t(26)=2.26	F(1,67)=9.91	chi2(1)=4.84	F(1,38)=7.45	z()=1.98	F(1,60)=7.22	t(34)=2.30	F(1,73)=7.08	F(1,73)=7.30	F(1,53)=5.41	F(1,39)=5.08	F(1,70)=6.23	F(1,101)=4.02	F(1,79)=4.24	F(1,37)=8.01	F(1,18)=4.94	F(1,16)=7.73	F(3,90)=3.29	t(79)=2.21	+F(1,87)=29.58#+F(1,87)=13.58	F(1,80)=9.44	chi2(1)=13.0	F(1,66)=4.12
27	27	14	-1.5448	0.0611972	-1.46095	0.072015	-2.90015	0.00186489	4.79867	0.999999	0.706441	0.518519	0.5	0.0302596	0.05	0.14	0.361881	t(83)=2.24	t(40)=3.28	t(83)=1.99	t(26)=2.26	F(1,67)=9.91	chi2(1)=4.84	F(1,39)=4.29	z()=1.98	F(1,60)=8.33	t(34)=2.30	F(1,73)=7.08	chi2(1)=5.28	F(1,53)=5.41	F(1,39)=5.08	F(1,70)=11.28	F(1,101)=4.02	F(1,79)=4.24	F(1,37)=8.01	F(1,18)=4.94	F(1,16)=7.73	F(3,90)=3.29	t(79)=2.21	+F(1,87)=29.58#+F(1,87)=13.58	F(1,80)=9.44	chi2(1)=13.0	F(1,66)=4.12
27	27	14	-1.3506	0.0884114	-1.63846	0.0506631	-2.90015	0.00186489	4.79867	0.999999	0.706838	0.518519	0.5	0.0299331	0.05	0.12	0.334324	t(83)=2.24	t(40)=3.28	t(83)=1.99	t(26)=2.26	F(1,67)=9.91	chi2(1)=4.84	chi2(1)=3.86	z()=1.98	F(1,60)=8.33	t(34)=2.30	F(1,73)=7.08	chi2(1)=5.28	F(1,53)=5.41	F(1,39)=5.08	F(1,70)=11.28	F(1,101)=4.02	F(1,79)=4.24	F(1,37)=8.01	F(1,18)=4.94	F(1,16)=7.73	F(3,90)=3.29	t(79)=2.21	+F(1,87)=29.58#+F(1,87)=13.58	F(1,80)=9.44	chi2(1)=13.0	F(1,66)=4.12
27	27	15	-1.89331	0.0291586	-1.15995	0.123036	-2.76059	0.00288487	4.80329	0.999999	0.70643	0.555556	0.350554	0.0690522	0.057172	0.17	0.408217	t(83)=2.24	t(40)=3.28	t(83)=1.99	t(26)=2.26	F(1,67)=9.91	chi2(1)=4.84	F(1,38)=7.45	z()=1.98	F(1,60)=7.22	t(34)=2.30	F(1,73)=7.08	chi2(1)=5.28	F(1,53)=5.41	F(1,39)=5.08	F(1,70)=11.28	F(1,101)=4.02	F(1,79)=4.24	F(1,37)=8.01	F(1,18)=4.94	F(1,16)=7.73	F(3,90)=3.29	t(79)=2.21	+F(1,87)=29.58#+F(1,87)=13.58	F(1,80)=9.44	chi2(1)=13.0	F(1,66)=4.12
27	27	14	-1.89763	0.0288724	-1.15049	0.124971	-3.6459	0.00013323	5.09333	1	0.706228	0.518519	0.5	0.0304357	0.0572945	0.18	0.409871	t(83)=2.24	t(40)=3.28	t(83)=1.99	t(26)=2.26	F(1,67)=9.91	chi2(1)=4.84	F(1,39)=4.29	z()=1.98	F(1,60)=8.33	t(34)=2.30	F(1,73)=7.08	F(1,73)=11.51	F(1,53)=5.41	F(1,39)=5.08	F(1,70)=11.28	F(1,101)=4.02	F(1,79)=4.24	F(1,37)=8.01	F(1,18)=4.94	F(1,16)=7.73	F(3,90)=3.29	t(79)=2.21	+F(1,87)=29.58#+F(1,87)=13.58	F(1,80)=9.44	chi2(1)=13.0	F(1,66)=4.12
27	27	14	-1.70343	0.0442436	-1.328	0.0920891	-3.6459	0.00013323	5.09333	1	0.706626	0.518519	0.5	0.0301076	0.051535	0.15	0.382496	t(83)=2.24	t(40)=3.28	t(83)=1.99	t(26)=2.26	F(1,67)=9.91	chi2(1)=4.84	chi2(1)=3.86	z()=1.98	F(1,60)=8.33	t(34)=2.30	F(1,73)=7.08	F(1,73)=11.51	F(1,53)=5.41	F(1,39)=5.08	F(1,70)=11.28	F(1,101)=4.02	F(1,79)=4.24	F(1,37)=8.01	F(1,18)=4.94	F(1,16)=7.73	F(3,90)=3.29	t(79)=2.21	+F(1,87)=29.58#+F(1,87)=13.58	F(1,80)=9.44	chi2(1)=13.0	F(1,66)=4.12
27	27	15	-2.24614	0.0123477	-0.849487	0.197805	-3.48104	0.000249732	5.08796	1	0.706218	0.555556	0.350554	0.0693908	0.0705958	0.21	0.455048	t(83)=2.24	t(40)=3.28	t(83)=1.99	t(26)=2.26	F(1,67)=9.91	chi2(1)=4.84	F(1,38)=7.45	z()=1.98	F(1,60)=7.22	t(34)=2.30	F(1,73)=7.08	F(1,73)=11.51	F(1,53)=5.41	F(1,39)=5.08	F(1,70)=11.28	F(1,101)=4.02	F(1,79)=4.24	F(1,37)=8.01	F(1,18)=4.94	F(1,16)=7.73	F(3,90)=3.29	t(79)=2.21	+F(1,87)=29.58#+F(1,87)=13.58	F(1,80)=9.44	chi2(1)=13.0	F(1,66)=4.12
27	27	14	-1.69414	0.045119	-1.3296	0.0918246	-3.30058	0.000482427	4.90368	1	0.706228	0.518519	0.5	0.0304357	0.0512968	0.15	0.382297	t(83)=2.24	t(40)=3.28	t(83)=1.99	t(26)=2.26	F(1,67)=9.91	chi2(1)=4.84	F(1,39)=4.29	z()=1.98	F(1,60)=8.33	t(34)=2.30	F(1,73)=7.08	F(1,73)=7.30	F(1,53)=5.41	F(1,39)=5.08	F(1,70)=11.28	F(1,101)=4.02	F(1,79)=4.24	F(1,37)=8.01	F(1,18)=4.94	F(1,16)=7.73	F(3,90)=3.29	t(79)=2.21	+F(1,87)=29.58#+F(1,87)=13.58	F(1,80)=9.44	chi2(1)=13.0	F(1,66)=4.12
27	27	14	-1.49995	0.0668143	-1.50711	0.0658908	-3.30058	0.000482427	4.90368	1	0.706626	0.518519	0.5	0.0301076	0.05	0.14	0.3547	t(83)=2.24	t(40)=3.28	t(83)=1.99	t(26)=2.26	F(1,67)=9.91	chi2(1)=4.84	chi2(1)=3.86	z()=1.98	F(1,60)=8.33	t(34)=2.30	F(1,73)=7.08	F(1,73)=7.30	F(1,53)=5.41	F(1,39)=5.08	F(1,70)=11.28	F(1,101)=4.02	F(1,79)=4.24	F(1,37)=8.01	F(1,18)=4.94	F(1,16)=7.73	F(3,90)=3.29	t(79)=2.21	+F(1,87)=29.58#+F(1,87)=13.58	F(1,80)=9.44	chi2(1)=13.0	F(1,66)=4.12
27	27	15	-2.04265	0.0205436	-1.0286	0.151834	-3.14743	0.000823549	4.90474	1	0.706218	0.555556	0.350554	0.0693908	0.0624054	0.19	0.428252	t(83)=2.24	t(40)=3.28	t(83)=1.99	t(26)=2.26	F(1,67)=9.91	chi2(1)=4.84	F(1,38)=7.45	z()=1.98	F(1,60)=7.22	t(34)=2.30	F(1,73)=7.08	F(1,73)=7.30	F(1,53)=5.41	F(1,39)=5.08	F(1,70)=11.28	F(1,101)=4.02	F(1,79)=4.24	F(1,37)=8.01	F(1,18)=4.94	F(1,16)=7.73	F(3,90)=3.29	t(79)=2.21	+F(1,87)=29.58#+F(1,87)=13.58	F(1,80)=9.44	chi2(1)=13.0	F(1,66)=4.12
27	27	14	-1.09216	0.137381	-1.85525	0.0317802	-1.93397	0.0265581	4.4284	0.999995	0.706441	0.518519	0.5	0.0302596	0.05	0.1	0.3007	t(83)=2.24	t(40)=3.28	t(83)=1.99	t(26)=2.26	F(1,67)=9.91	chi2(1)=4.84	F(1,39)=4.29	z()=1.98	F(1,60)=8.33	t(34)=2.30	F(1,73)=7.08	chi2(1)=5.28	F(1,53)=5.41	F(1,39)=5.08	F(1,70)=6.09	F(1,101)=4.02	F(1,79)=4.24	F(1,37)=5.76	F(1,18)=4.94	F(1,16)=7.73	F(3,90)=3.29	t(79)=2.21	+F(1,87)=29.58#+F(1,87)=13.58	F(1,80)=9.44	chi2(1)=13.0	F(1,66)=4.12
27	27	14	-0.897965	0.184602	-2.03276	0.0210383	-1.93397	0.0265581	4.4284	0.999995	0.706838	0.518519	0.5	0.0299331	0.05	0.09	0.273535	t(83)=2.24	t(40)=3.28	t(83)=1.99	t(26)=2.26	F(1,67)=9.91	chi2(1)=4.84	chi2(1)=3.86	z()=1.98	F(1,60)=8.33	t(34)=2.30	F(1,73)=7.08	chi2(1)=5.28	F(1,53)=5.41	F(1,39)=5.08	F(1,70)=6.09	F(1,101)=4.02	F(1,79)=4.24	F(1,37)=5.76	F(1,18)=4.94	F(1,16)=7.73	F(3,90)=3.29	t(79)=2.21	+F(1,87)=29.58#+F(1,87)=13.58	F(1,80)=9.44	chi2(1)=13.0	F(1,66)=4.12
27	27	15	-1.44067	0.0748393	-1.55425	0.0600625	-1.82717	0.0338371	4.44558	0.999996	0.70643	0.555556	0.350554	0.0690522	0.05	0.13	0.347397	t(83)=2.24	t(40)=3.28	t(83)=1.99	t(26)=2.26	F(1,67)=9.91	chi2(1)=4.84	F(1,38)=7.45	z()=1.98	F(1,60)=7.22	t(34)=2.30	F(1,73)=7.08	chi2(1)=5.28	F(1,53)=5.41	F(1,39)=5.08	F(1,70)=6.09	F(1,101)=4.02	F(1,79)=4.24	F(1,37)=5.76	F(1,18)=4.94	F(1,16)=7.73	F(3,90)=3.29	t(79)=2.21	+F(1,87)=29.58#+F(1,87)=13.58	F(1,80)=9.44	chi2(1)=13.0	F(1,66)=4.12
27	27	14	-1.44499	0.07423	-1.54479	0.0611982	-2.67972	0.00368422	4.72306	0.999999	0.706228	0.518519	0.5	0.0304357	0.05	0.13	0.348907	t(83)=2.24	t(40)=3.28	t(83)=1.99	t(26)=2.26	F(1,67)=9.91	chi2(1)=4.84	F(1,39)=4.29	z()=1.98	F(1,60)=8.33	t(34)=2.30	F(1,73)=7.08	F(1,73)=11.51	F(1,53)=5.41	F(1,39)=5.08	F(1,70)=6.09	F(1,101)=4.02	F(1,79)=4.24	F(1,37)=5.76	F(1,18)=4.94	F(1,16)=7.73	F(3,90)=3.29	t(79)=2.21	+F(1,87)=29.58#+F(1,87)=13.58	F(1,80)=9.44	chi2(1)=13.0	F(1,66)=4.12
27	27	14	-1.25079	0.105505	-1.7223	0.0425072	-2.67972	0.00368422	4.72306	0.999999	0.706626	0.518519	0.5	0.0301076	0.05	0.11	0.321296	t(83)=2.24	t(40)=3.28	t(83)=1.99	t(26)=2.26	F(1,67)=9.91	chi2(1)=4.84	chi2(1)=3.86	z()=1.98	F(1,60)=8.33	t(34)=2.30	F(1,73)=7.08	F(1,73)=11.51	F(1,53)=5.41	F(1,39)=5.08	F(1,70)=6.09	F(1,101)=4.02	F(1,79)=4.24	F(1,37)=5.76	F(1,18)=4.94	F(1,16)=7.73	F(3,90)=3.29	t(79)=2.21	+F(1,87)=29.58#+F(1,87)=13.58	F(1,80)=9.44	chi2(1)=13.0	F(1,66)=4.12
27	27	15	-1.7935	0.0364467	-1.24379	0.106788	-2.54762	0.00542295	4.73025	0.999999	0.706218	0.555556	0.350554	0.0693908	0.0540945	0.16	0.395454	t(83)=2.24	t(40)=3.28	t(83)=1.99	t(26)=2.26	F(1,67)=9.91	chi2(1)=4.84	F(1,38)=7.45	z()=1.98	F(1,60)=7.22	t(34)=2.30	F(1,73)=7.08	F(1,73)=11.51	F(1,53)=5.41	F(1,39)=5.08	F(1,70)=6.09	F(1,101)=4.02	F(1,79)=4.24	F(1,37)=5.76	F(1,18)=4.94	F(1,16)=7.73	F(3,90)=3.29	t(79)=2.21	+F(1,87)=29.58#+F(1,87)=13.58	F(1,80)=9.44	chi2(1)=13.0	F(1,66)=4.12
27	27	14	-1.24151	0.10721	-1.72391	0.0423623	-2.3344	0.00978741	4.53342	0.999997	0.706228	0.518519	0.5	0.0304357	0.05	0.11	0.321033	t(83)=2.24	t(40)=3.28	t(83)=1.99	t(26)=2.26	F(1,67)=9.91	chi2(1)=4.84	F(1,39)=4.29	z()=1.98	F(1,60)=8.33	t(34)=2.30	F(1,73)=7.08	F(1,73)=7.30	F(1,53)=5.41	F(1,39)=5.08	F(1,70)=6.09	F(1,101)=4.02	F(1,79)=4.24	F(1,37)=5.76	F(1,18)=4.94	F(1,16)=7.73	F(3,90)=3.29	t(79)=2.21	+F(1,87)=29.58#+F(1,87)=13.58	F(1,80)=9.44	chi2(1)=13.0	F(1,66)=4.12
27	27	14	-1.04731	0.147479	-1.90142	0.0286237	-2.3344	0.00978741	4.53342	0.999997	0.706626	0.518519	0.5	0.0301076	0.05	0.1	0.293628	t(83)=2.24	t(40)=3.28	t(83)=1.99	t(26)=2.26	F(1,67)=9.91	chi2(1)=4.84	chi2(1)=3.86	z()=1.98	F(1,60)=8.33	t(34)=2.30	F(1,73)=7.08	F(1,73)=7.30	F(1,53)=5.41	F(1,39)=5.08	F(1,70)=6.09	F(1,101)=4.02	F(1,79)=4.24	F(1,37)=5.76	F(1,18)=4.94	F(1,16)=7.73	F(3,90)=3.29	t(79)=2.21	+F(1,87)=29.58#+F(1,87)=13.58	F(1,80)=9.44	chi2(1)=13.0	F(1,66)=4.12
27	27	15	-1.59001	0.0559163	-1.4229	0.0773819	-2.21402	0.0134138	4.54703	0.999997	0.706218	0.555556	0.350554	0.0693908	0.05	0.14	0.367879	t(83)=2.24	t(40)=3.28	t(83)=1.99	t(26)=2.26	F(1,67)=9.91	chi2(1)=4.84	F(1,38)=7.45	z()=1.98	F(1,60)=7.22	t(34)=2.30	F(1,73)=7.08	F(1,73)=7.30	F(1,53)=5.41	F(1,39)=5.08	F(1,70)=6.09	F(1,101)=4.02	F(1,79)=4.24	F(1,37)=5.76	F(1,18)=4.94	F(1,16)=7.73	F(3,90)=3.29	t(79)=2.21	+F(1,87)=29.58#+F(1,87)=13.58	F(1,80)=9.44	chi2(1)=13.0	F(1,66)=4.12
27	27	14	-1.10185	0.135264	-1.84698	0.0323753	-1.95905	0.0250536	4.435	0.999995	0.706441	0.518519	0.5	0.0302596	0.05	0.1	0.301967	t(83)=2.24	t(40)=3.28	t(83)=1.99	t(26)=2.26	F(1,67)=9.91	chi2(1)=4.84	F(1,39)=4.29	z()=1.98	F(1,60)=8.33	t(34)=2.30	F(1,73)=7.08	chi2(1)=5.28	F(1,53)=5.41	F(1,39)=5.08	F(1,70)=6.20	F(1,101)=4.02	F(1,79)=4.24	F(1,37)=5.76	F(1,18)=4.94	F(1,16)=7.73	F(3,90)=3.29	t(79)=2.21	+F(1,87)=29.58#+F(1,87)=13.58	F(1,80)=9.44	chi2(1)=13.0	F(1,66)=4.12
27	27	14	-0.907647	0.182032	-2.02449	0.02146	-1.95905	0.0250536	4.435	0.999995	0.706838	0.518519	0.5	0.0299331	0.05	0.09	0.274796	t(83)=2.24	t(40)=3.28	t(83)=1.99	t(26)=2.26	F(1,67)=9.91	chi2(1)=4.84	chi2(1)=3.86	z()=1.98	F(1,60)=8.33	t(34)=2.30	F(1,73)=7.08	chi2(1)=5.28	F(1,53)=5.41	F(1,39)=5.08	F(1,70)=6.20	F(1,101)=4.02	F(1,79)=4.24	F(1,37)=5.76	F(1,18)=4.94	F(1,16)=7.73	F(3,90)=3.29	t(79)=2.21	+F(1,87)=29.58#+F(1,87)=13.58	F(1,80)=9.44	chi2(1)=13.0	F(1,66)=4.12
27	27	15	-1.45035	0.0734805	-1.54597	0.0610554	-1.85139	0.0320566	4.45196	0.999996	0.70643	0.555556	0.350554	0.0690522	0.05	0.13	0.34868	t(83)=2.24	t(40)=3.28	t(83)=1.99	t(26)=2.26	F(1,67)=9.91	chi2(1)=4.84	F(1,38)=7.45	z()=1.98	F(1,60)=7.22	t(34)=2.30	F(1,73)=7.08	chi2(1)=5.28	F(1,53)=5.41	F(1,39)=5.08	F(1,70)=6.20	F(1,101)=4.02	F(1,79)=4.24	F(1,37)=5.76	F(1,18)=4.94	F(1,16)=7.73	F(3,90)=3.29	t(79)=2.21	+F(1,87)=29.58#+F(1,87)=13.58	F(1,80)=9.44	chi2(1)=13.0	F(1,66)=4.12
27	27	14	-1.45468	0.0728796	-1.53652	0.0622057	-2.70479	0.00341739	4.72966	0.999999	0.706228	0.518519	0.5	0.0304357	0.05	0.13	0.350192	t(83)=2.24	t(40)=3.28	t(83)=1.99	t(26)=2.26	F(1,67)=9.91	chi2(1)=4.84	F(1,39)=4.29	z()=1.98	F(1,60)=8.33	t(34)=2.30	F(1,73)=7.08	F(1,73)=11.51	F(1,53)=5.41	F(1,39)=5.08	F(1,70)=6.20	F(1,101)=4.02	F(1,79)=4.24	F(1,37)=5.76	F(1,18)=4.94	F(1,16)=7.73	F(3,90)=3.29	t(79)=2.21	+F(1,87)=29.58#+F(1,87)=13.58	F(1,80)=9.44	chi2(1)=13.0	F(1,66)=4.12
27	27	14	-1.26048	0.103749	-1.71403	0.0432617	-2.70479	0.00341739	4.72966	0.999999	0.706626	0.518519	0.5	0.0301076	0.05	0.12	0.322581	t(83)=2.24	t(40)=3.28	t(83)=1.99	t(26)=2.26	F(1,67)=9.91	chi2(1)=4.84	chi2(1)=3.86	z()=1.98	F(1,60)=8.33	t(34)=2.30	F(1,73)=7.08	F(1,73)=11.51	F(1,53)=5.41	F(1,39)=5.08	F(1,70)=6.20	F(1,101)=4.02	F(1,79)=4.24	F(1,37)=5.76	F(1,18)=4.94	F(1,16)=7.73	F(3,90)=3.29	t(79)=2.21	+F(1,87)=29.58#+F(1,87)=13.58	F(1,80)=9.44	chi2(1)=13.0	F(1,66)=4.12
27	27	15	-1.80318	0.03568	-1.23552	0.108319	-2.57185	0.00505788	4.73662	0.999999	0.706218	0.555556	0.350554	0.0693908	0.0543945	0.17	0.39672	t(83)=2.24	t(40)=3.28	t(83)=1.99	t(26)=2.26	F(1,67)=9.91	chi2(1)=4.84	F(1,38)=7.45	z()=1.98	F(1,60)=7.22	t(34)=2.30	F(1,73)=7.08	F(1,73)=11.51	F(1,53)=5.41	F(1,39)=5.08	F(1,70)=6.20	F(1,101)=4.02	F(1,79)=4.24	F(1,37)=5.76	F(1,18)=4.94	F(1,16)=7.73	F(3,90)=3.29	t(79)=2.21	+F(1,87)=29.58#+F(1,87)=13.58	F(1,80)=9.44	chi2(1)=13.0	F(1,66)=4.12
27	27	14	-1.25119	0.105433	-1.71563	0.0431147	-2.35947	0.00915049	4.54002	0.999997	0.706228	0.518519	0.5	0.0304357	0.05	0.12	0.32232	t(83)=2.24	t(40)=3.28	t(83)=1.99	t(26)=2.26	F(1,67)=9.91	chi2(1)=4.84	F(1,39)=4.29	z()=1.98	F(1,60)=8.33	t(34)=2.30	F(1,73)=7.08	F(1,73)=7.30	F(1,53)=5.41	F(1,39)=5.08	F(1,70)=6.20	F(1,101)=4.02	F(1,79)=4.24	F(1,37)=5.76	F(1,18)=4.94	F(1,16)=7.73	F(3,90)=3.29	t(79)=2.21	+F(1,87)=29.58#+F(1,87)=13.58	F(1,80)=9.44	chi2(1)=13.0	F(1,66)=4.12
27	27	14	-1.05699	0.145258	-1.89314	0.0291694	-2.35947	0.00915049	4.54002	0.999997	0.706626	0.518519	0.5	0.0301076	0.05	0.1	0.294907	t(83)=2.24	t(40)=3.28	t(83)=1.99	t(26)=2.26	F(1,67)=9.91	chi2(1)=4.84	chi2(1)=3.86	z()=1.98	F(1,60)=8.33	t(34)=2.30	F(1,73)=7.08	F(1,73)=7.30	F(1,53)=5.41	F(1,39)=5.08	F(1,70)=6.20	F(1,101)=4.02	F(1,79)=4.24	F(1,37)=5.76	F(1,18)=4.94	F(1,16)=7.73	F(3,90)=3.29	t(79)=2.21	+F(1,87)=29.58#+F(1,87)=13.58	F(1,80)=9.44	chi2(1)=13.0	F(1,66)=4.12
27	27	15	-1.59969	0.0548334	-1.41463	0.0785885	-2.23824	0.0126028	4.55341	0.999997	0.706218	0.555556	0.350554	0.0693908	0.05	0.15	0.369144	t(83)=2.24	t(40)=3.28	t(83)=1.99	t(26)=2.26	F(1,67)=9.91	chi2(1)=4.84	F(1,38)=7.45	z()=1.98	F(1,60)=7.22	t(34)=2.30	F(1,73)=7.08	F(1,73)=7.30	F(1,53)=5.41	F(1,39)=5.08	F(1,70)=6.20	F(1,101)=4.02	F(1,79)=4.24	F(1,37)=5.76	F(1,18)=4.94	F(1,16)=7.73	F(3,90)=3.29	t(79)=2.21	+F(1,87)=29.58#+F(1,87)=13.58	F(1,80)=9.44	chi2(1)=13.0	F(1,66)=4.12
27	27	14	-1.15528	0.123987	-1.80115	0.0358398	-2.07977	0.0187735	4.47402	0.999996	0.706441	0.518519	0.5	0.0302596	0.05	0.11	0.309143	t(83)=2.24	t(40)=3.28	t(83)=1.99	t(26)=2.26	F(1,67)=9.91	chi2(1)=4.84	F(1,39)=4.29	z()=1.98	F(1,60)=8.33	t(34)=2.30	F(1,73)=7.08	chi2(1)=5.28	F(1,53)=5.41	F(1,39)=5.08	F(1,70)=6.88	F(1,101)=4.02	F(1,79)=4.24	F(1,37)=5.76	F(1,18)=4.94	F(1,16)=7.73	F(3,90)=3.29	t(79)=2.21	+F(1,87)=29.58#+F(1,87)=13.58	F(1,80)=9.44	chi2(1)=13.0	F(1,66)=4.12
27	27	14	-0.961086	0.168254	-1.97866	0.0239272	-2.07977	0.0187735	4.47402	0.999996	0.706838	0.518519	0.5	0.0299331	0.05	0.09	0.281788	t(83)=2.24	t(40)=3.28	t(83)=1.99	t(26)=2.26	F(1,67)=9.91	chi2(1)=4.84	chi2(1)=3.86	z()=1.98	F(1,60)=8.33	t(34)=2.30	F(1,73)=7.08	chi2(1)=5.28	F(1,53)=5.41	F(1,39)=5.08	F(1,70)=6.88	F(1,101)=4.02	F(1,79)=4.24	F(1,37)=5.76	F(1,18)=4.94	F(1,16)=7.73	F(3,90)=3.29	t(79)=2.21	+F(1,87)=29.58#+F(1,87)=13.58	F(1,80)=9.44	chi2(1)=13.0	F(1,66)=4.12
27	27	15	-1.50379	0.0663178	-1.50015	0.0667884	-1.96802	0.024533	4.48965	0.999996	0.70643	0.555556	0.350554	0.0690522	0.05	0.14	0.355772	t(83)=2.24	t(40)=3.28	t(83)=1.99	t(26)=2.26	F(1,67)=9.91	chi2(1)=4.84	F(1,38)=7.45	z()=1.98	F(1,60)=7.22	t(34)=2.30	F(1,73)=7.08	chi2(1)=5.28	F(1,53)=5.41	F(1,39)=5.08	F(1,70)=6.88	F(1,101)=4.02	F(1,79)=4.24	F(1,37)=5.76	F(1,18)=4.94	F(1,16)=7.73	F(3,90)=3.29	t(79)=2.21	+F(1,87)=29.58#+F(1,87)=13.58	F(1,80)=9.44	chi2(1)=13.0	F(1,66)=4.12
27	27	14	-1.50811	0.0657626	-1.49069	0.0680216	-2.82551	0.00236029	4.76867	0.999999	0.706228	0.518519	0.5	0.0304357	0.05	0.14	0.3573	t(83)=2.24	t(40)=3.28	t(83)=1.99	t(26)=2.26	F(1,67)=9.91	chi2(1)=4.84	F(1,39)=4.29	z()=1.98	F(1,60)=8.33	t(34)=2.30	F(1,73)=7.08	F(1,73)=11.51	F(1,53)=5.41	F(1,39)=5.08	F(1,70)=6.88	F(1,101)=4.02	F(1,79)=4.24	F(1,37)=5.76	F(1,18)=4.94	F(1,16)=7.73	F(3,90)=3.29	t(79)=2.21	+F(1,87)=29.58#+F(1,87)=13.58	F(1,80)=9.44	chi2(1)=13.0	F(1,66)=4.12
27	27	14	-1.31392	0.0944372	-1.6682	0.047638	-2.82551	0.00236029	4.76867	0.999999	0.706626	0.518519	0.5	0.0301076	0.05	0.12	0.329701	t(83)=2.24	t(40)=3.28	t(83)=1.99	t(26)=2.26	F(1,67)=9.91	chi2(1)=4.84	chi2(1)=3.86	z()=1.98	F(1,60)=8.33	t(34)=2.30	F(1,73)=7.08	F(1,73)=11.51	F(1,53)=5.41	F(1,39)=5.08	F(1,70)=6.88	F(1,101)=4.02	F(1,79)=4.24	F(1,37)=5.76	F(1,18)=4.94	F(1,16)=7.73	F(3,90)=3.29	t(79)=2.21	+F(1,87)=29.58#+F(1,87)=13.58	F(1,80)=9.44	chi2(1)=13.0	F(1,66)=4.12
27	27	15	-1.85662	0.0316827	-1.18969	0.117085	-2.68847	0.00358899	4.77431	0.999999	0.706218	0.555556	0.350554	0.0693908	0.0560943	0.17	0.403702	t(83)=2.24	t(40)=3.28	t(83)=1.99	t(26)=2.26	F(1,67)=9.91	chi2(1)=4.84	F(1,38)=7.45	z()=1.98	F(1,60)=7.22	t(34)=2.30	F(1,73)=7.08	F(1,73)=11.51	F(1,53)=5.41	F(1,39)=5.08	F(1,70)=6.88	F(1,101)=4.02	F(1,79)=4.24	F(1,37)=5.76	F(1,18)=4.94	F(1,16)=7.73	F(3,90)=3.29	t(79)=2.21	+F(1,87)=29.58#+F(1,87)=13.58	F(1,80)=9.44	chi2(1)=13.0	F(1,66)=4.12
27	27	14	-1.30463	0.0960099	-1.6698	0.0474792	-2.48019	0.00656561	4.57903	0.999998	0.706228	0.518519	0.5	0.0304357	0.05	0.12	0.329447	t(83)=2.24	t(40)=3.28	t(83)=1.99	t(26)=2.26	F(1,67)=9.91	chi2(1)=4.84	F(1,39)=4.29	z()=1.98	F(1,60)=8.33	t(34)=2.30	F(1,73)=7.08	F(1,73)=7.30	F(1,53)=5.41	F(1,39)=5.08	F(1,70)=6.88	F(1,101)=4.02	F(1,79)=4.24	F(1,37)=5.76	F(1,18)=4.94	F(1,16)=7.73	F(3,90)=3.29	t(79)=2.21	+F(1,87)=29.58#+F(1,87)=13.58	F(1,80)=9.44	chi2(1)=13.0	F(1,66)=4.12
27	27	14	-1.11043	0.133407	-1.84731	0.0323508	-2.48019	0.00656561	4.57903	0.999998	0.706626	0.518519	0.5	0.0301076	0.05	0.1	0.301979	t(83)=2.24	t(40)=3.28	t(83)=1.99	t(26)=2.26	F(1,67)=9.91	chi2(1)=4.84	chi2(1)=3.86	z()=1.98	F(1,60)=8.33	t(34)=2.30	F(1,73)=7.08	F(1,73)=7.30	F(1,53)=5.41	F(1,39)=5.08	F(1,70)=6.88	F(1,101)=4.02	F(1,79)=4.24	F(1,37)=5.76	F(1,18)=4.94	F(1,16)=7.73	F(3,90)=3.29	t(79)=2.21	+F(1,87)=29.58#+F(1,87)=13.58	F(1,80)=9.44	chi2(1)=13.0	F(1,66)=4.12
27	27	15	-1.65313	0.049152	-1.3688	0.0855308	-2.35486	0.00926475	4.5911	0.999998	0.706218	0.555556	0.350554	0.0693908	0.05	0.15	0.37614	t(83)=2.24	t(40)=3.28	t(83)=1.99	t(26)=2.26	F(1,67)=9.91	chi2(1)=4.84	F(1,38)=7.45	z()=1.98	F(1,60)=7.22	t(34)=2.30	F(1,73)=7.08	F(1,73)=7.30	F(1,53)=5.41	F(1,39)=5.08	F(1,70)=6.88	F(1,101)=4.02	F(1,79)=4.24	F(1,37)=5.76	F(1,18)=4.94	F(1,16)=7.73	F(3,90)=3.29	t(79)=2.21	+F(1,87)=29.58#+F(1,87)=13.58	F(1,80)=9.44	chi2(1)=13.0	F(1,66)=4.12
27	27	14	-1.24259	0.10701	-1.7255	0.0422183	-2.24428	0.0124072	4.54643	0.999997	0.706441	0.518519	0.5	0.0302596	0.05	0.11	0.320792	t(83)=2.24	t(40)=3.28	t(83)=1.99	t(26)=2.26	F(1,67)=9.91	chi2(1)=4.84	F(1,39)=4.29	z()=1.98	F(1,60)=8.33	t(34)=2.30	F(1,73)=7.08	chi2(1)=5.28	F(1,53)=5.41	F(1,39)=5.08	F(1,70)=8.28	F(1,101)=4.02	F(1,79)=4.24	F(1,37)=5.76	F(1,18)=4.94	F(1,16)=7.73	F(3,90)=3.29	t(79)=2.21	+F(1,87)=29.58#+F(1,87)=13.58	F(1,80)=9.44	chi2(1)=13.0	F(1,66)=4.12
27	27	14	-1.04839	0.14723	-1.90302	0.0285193	-2.24428	0.0124072	4.54643	0.999997	0.706838	0.518519	0.5	0.0299331	0.05	0.1	0.293405	t(83)=2.24	t(40)=3.28	t(83)=1.99	t(26)=2.26	F(1,67)=9.91	chi2(1)=4.84	chi2(1)=3.86	z()=1.98	F(1,60)=8.33	t(34)=2.30	F(1,73)=7.08	chi2(1)=5.28	F(1,53)=5.41	F(1,39)=5.08	F(1,70)=8.28	F(1,101)=4.02	F(1,79)=4.24	F(1,37)=5.76	F(1,18)=4.94	F(1,16)=7.73	F(3,90)=3.29	t(79)=2.21	+F(1,87)=29.58#+F(1,87)=13.58	F(1,80)=9.44	chi2(1)=13.0	F(1,66)=4.12
27	27	15	-1.59109	0.0557947	-1.4245	0.0771505	-2.12695	0.016712	4.5596	0.999997	0.70643	0.555556	0.350554	0.0690522	0.05	0.14	0.367606	t(83)=2.24	t(40)=3.28	t(83)=1.99	t(26)=2.26	F(1,67)=9.91	chi2(1)=4.84	F(1,38)=7.45	z()=1.98	F(1,60)=7.22	t(34)=2.30	F(1,73)=7.08	chi2(1)=5.28	F(1,53)=5.41	F(1,39)=5.08	F(1,70)=8.28	F(1,101)=4.02	F(1,79)=4.24	F(1,37)=5.76	F(1,18)=4.94	F(1,16)=7.73	F(3,90)=3.29	t(79)=2.21	+F(1,87)=29.58#+F(1,87)=13.58	F(1,80)=9.44	chi2(1)=13.0	F(1,66)=4.12
27	27	14	-1.59542	0.0553097	-1.41505	0.0785275	-2.99002	0.00139479	4.84108	0.999999	0.706228	0.518519	0.5	0.0304357	0.05	0.15	0.369164	t(83)=2.24	t(40)=3.28	t(83)=1.99	t(26)=2.26	F(1,67)=9.91	chi2(1)=4.84	F(1,39)=4.29	z()=1.98	F(1,60)=8.33	t(34)=2.30	F(1,73)=7.08	F(1,73)=11.51	F(1,53)=5.41	F(1,39)=5.08	F(1,70)=8.28	F(1,101)=4.02	F(1,79)=4.24	F(1,37)=5.76	F(1,18)=4.94	F(1,16)=7.73	F(3,90)=3.29	t(79)=2.21	+F(1,87)=29.58#+F(1,87)=13.58	F(1,80)=9.44	chi2(1)=13.0	F(1,66)=4.12
27	27	14	-1.40122	0.0805746	-1.59256	0.0556298	-2.99002	0.00139479	4.84108	0.999999	0.706626	0.518519	0.5	0.0301076	0.05	0.13	0.341454	t(83)=2.24	t(40)=3.28	t(83)=1.99	t(26)=2.26	F(1,67)=9.91	chi2(1)=4.84	chi2(1)=3.86	z()=1.98	F(1,60)=8.33	t(34)=2.30	F(1,73)=7.08	F(1,73)=11.51	F(1,53)=5.41	F(1,39)=5.08	F(1,70)=8.28	F(1,101)=4.02	F(1,79)=4.24	F(1,37)=5.76	F(1,18)=4.94	F(1,16)=7.73	F(3,90)=3.29	t(79)=2.21	+F(1,87)=29.58#+F(1,87)=13.58	F(1,80)=9.44	chi2(1)=13.0	F(1,66)=4.12
27	27	15	-1.94392	0.0259526	-1.11404	0.13263	-2.84741	0.00220385	4.84427	0.999999	0.706218	0.555556	0.350554	0.0693908	0.0588808	0.18	0.415232	t(83)=2.24	t(40)=3.28	t(83)=1.99	t(26)=2.26	F(1,67)=9.91	chi2(1)=4.84	F(1,38)=7.45	z()=1.98	F(1,60)=7.22	t(34)=2.30	F(1,73)=7.08	F(1,73)=11.51	F(1,53)=5.41	F(1,39)=5.08	F(1,70)=8.28	F(1,101)=4.02	F(1,79)=4.24	F(1,37)=5.76	F(1,18)=4.94	F(1,16)=7.73	F(3,90)=3.29	t(79)=2.21	+F(1,87)=29.58#+F(1,87)=13.58	F(1,80)=9.44	chi2(1)=13.0	F(1,66)=4.12
27	27	14	-1.39193	0.0819721	-1.59416	0.0554501	-2.6447	0.00408812	4.65144	0.999998	0.706228	0.518519	0.5	0.0304357	0.05	0.13	0.341214	t(83)=2.24	t(40)=3.28	t(83)=1.99	t(26)=2.26	F(1,67)=9.91	chi2(1)=4.84	F(1,39)=4.29	z()=1.98	F(1,60)=8.33	t(34)=2.30	F(1,73)=7.08	F(1,73)=7.30	F(1,53)=5.41	F(1,39)=5.08	F(1,70)=8.28	F(1,101)=4.02	F(1,79)=4.24	F(1,37)=5.76	F(1,18)=4.94	F(1,16)=7.73	F(3,90)=3.29	t(79)=2.21	+F(1,87)=29.58#+F(1,87)=13.58	F(1,80)=9.44	chi2(1)=13.0	F(1,66)=4.12
27	27	14	-1.19773	0.115511	-1.77167	0.0382246	-2.6447	0.00408812	4.65144	0.999998	0.706626	0.518519	0.5	0.0301076	0.05	0.11	0.313585	t(83)=2.24	t(40)=3.28	t(83)=1.99	t(26)=2.26	F(1,67)=9.91	chi2(1)=4.84	chi2(1)=3.86	z()=1.98	F(1,60)=8.33	t(34)=2.30	F(1,73)=7.08	F(1,73)=7.30	F(1,53)=5.41	F(1,39)=5.08	F(1,70)=8.28	F(1,101)=4.02	F(1,79)=4.24	F(1,37)=5.76	F(1,18)=4.94	F(1,16)=7.73	F(3,90)=3.29	t(79)=2.21	+F(1,87)=29.58#+F(1,87)=13.58	F(1,80)=9.44	chi2(1)=13.0	F(1,66)=4.12
[truncated: 1,741 more rows]
