# Supplementary material for: The inconsistency of p-curve: Testing its reliability using the power pose and HPA debates
Source: PLoS One. 2024 Jul 11;19(7):e0305193. doi: 10.1371/journal.pone.0305193 (PMC11239044; doi:10.1371/journal.pone.0305193)
Supplement: S3 File — (XLSX) [file pone.0305193.s003.xlsx]

## Sheet: Cuddy_S&S
Study	Dependent Variable	Article Reported Results	S&S Reported Results	Cuddy Reported Results	Additional Hypothesized Results	R-script results	P-value
Allen, Gervais, & Smith (2013)	Number of pretzels eaten		t(83)=1.78 t(83)=2.24	t(83)=1.78 t(83)=2.24		t(83)=1.78 t(83)=2.24	0.0787 0.0278
Arnette & Pettijohn (2012)	Position of chair chosen		t(40)=3.28	t(40)=3.28		t(40)=3.28	0.0022
Bohns & Wiltermuth (2012, Experiment 1)	Pain control		t(83)=1.99	t(83)=1.99		t(83)=1.99	0.0499
Bohns & Wiltermuth (2012, Experiment 2)	Pain control	t(26)=2.23	t(26)=2.26	t(26)=2.23		t(26)=2.23	0.0346
Brinol, Petty, & Wegener (2009)	Self-evaluation		F(1,67)=9.91	F(1,67)=9.91		F(1,67)=9.91	0.0025
Carney, Cuddy, & Yap (2010, pilot experiment)	Risk-taking		chi2(1)=4.84	chi2(1)=4.84		chi2(1)=4.84	0.027807
Carney, Cuddy, & Yap (2010, main experiment)	Hormones		F(1,39)=4.29	F(1,39)=4.29		F(1,39)=4.29	0.045
	Cortisol				F(1,38)=7.45	F(1,38)=7.45	0.009558
	Risk-taking				chi2(1)=3.86	chi2(1)=3.86	0.04945
Cesario & McDonald (2013, Experiment 1)	Gambling		z=1.98	z=1.98		z=1.98	0.0477
Cesario & McDonald (2013, Experiment 2)	Gambling		z=1.91	z=1.91		z=1.91	0.0561
Ceunen, Zaman, Vlaeyen, Dankaerts, & van Diest (2014)	Eye-blink startle amplitude			t(164)=2.845		t(164)=2.845	0.005
	Valence (unpleasant vs pleasant)				t(35)=7.36037	t(35)=7.36037	<.00001
	Arousal				t(35)=4.41557	t(35)=4.41557	9.2e-05
	Dominance				t(35)=3.117318	t(35)=3.117318	0.003637
	NA (from PANAS)				t(35)=1.795627	t(35)=1.795627	0.0812
	PA (from PANAS)				t(35)=0.33101	t(35)=0.33101	0.7426
Cuddy, Wilmuth, Yap, & Carney (2015)	Evaluated performance by 3rd party		F(1,60)=8.33	F(1,60)=8.33		F(1,60)=8.33	0.0054
	Hireability				F(1,60)=7.22	F(1,60)=7.22	0.0093
Duffy & Feist (2016)	Temporal perspective			chi2(1)=6.765		chi2(1)=6.765	0.0093
	Temporal preference				t(78)=4.883	t(78)=4.883	<.00001
Fischer, Fischer, Englich, Aydin, & Frey (2011, Experiment 2)	Confirmatory information processing		t(34)=2.30	t(34)=2.30		t(34)=2.30	0.0277
Fuller & Montgomery (2015)	Attitude			F(1,95)=8.70		F(1,95)=8.70	0.004
Garrison, Tang, & Schmeichel (2016)	Gambling decision	t(304)=0.81034		z=1.4	t(304)=0.81034	t(304)=0.81034	0.4184
	Being in charge				F(1,301)=2.09	F(1,301)=1.00	0.3181
	Hypothetical offer				F(1,284)=0.90	F(1,284)=0.90	0.34358
	Lowest amount accepted				F(1,284)=0.80	F(1,284)=0.80	0.371851
	Accept 5 dollar offer				t(284)=0.5416	t(284)=0.5416	0.5885
Hao, Xue, Yuan, Wang, & Runco (2017, Experiment 1)	Creative fluency			F(1,147)=6.22		F(1,147)=6.22	0.013739
	Originality				F(1,149)=16.22	F(1,149)=16.22	9e-05
Hao et al. (2017, Experiment 2)	Creative fluency			F(1,126)=11.57		F(1,126)=11.57	0.000899
	AUT originality				F(1,126)=7.59	F(1,126)=7.59	0.006739
	RRP fluency				F(1,126)=7.00	F(1,126)=7.00	0.00919
	RRP originality				F(1,126)=8.66	F(1,126)=8.66	0.003873
	Problem persistence				F(1,126)=5.92	F(1,126)=5.92	0.016374
	Associative flexibilty				F(1,126)=4.91	F(1,126)=4.91	0.028497
Huang, Galinsky, Gruenfeld, & Guillory (2011, Experiment 1)	Generating words related to power		F(1,73)=7.08	F(1,73)=7.08		F(1,73)=7.08	0.001
Huang et al. (2011, Experiment 2)	Gambling in blackjack		chi2(1)=5.28	chi2(1)=5.28		chi2(1)=5.28	0.0216
	Abstraction task				F(1,73)=3.96	F(1,73)=3.96	0.0503
	Incorrect guesses--superordinate				F(1,73)=11.51	F(1,73)=11.51	0.001121
	Incorrect guesses--subordinate				F(1,73)=7.30	F(1,73)=7.30	0.008569
Huang et al. (2011, Experiment 3)	Tendency to take action in hypothetical scenarios		F(1,53)=5.41	F(1,53)=5.41		F(1,53)=5.41	0.0239
Kozak, Roberts, & Patterson (2014)	Mood			F(1,68)=26.25		F(1,68)=26.25	<.00001
	Negative mood				F(1,68)=13.76	F(1,68)=13.76	0.00042
	Questions attempted				F(1,72)=6.85	F(1,72)=6.85	0.0108
	Satisfaction/pride				F(1,72)=9.38	F(1,72)=9.38	0.0032
Kwon & Kim (2015)	Creativity scores			F(1,79)=7.86		F(1,79)=7.86	0.0064
	Problems attempted				F(1,79)=6.95	F(1,79)=6.95	0.0101
	IQ scores				F(1,79)=0.08	F(1,79)=0.08	0.778
	Self-esteem				F(1,79)=0.003	F(1,40)=0.003	0.9566
	Life satisfaction				F(1,79)=0.869	F(1,79)=0.869	0.3541
	Psychological stress				F(1,40)=1.803	F(1,40)=1.803	0.1869
Lee & Schnall (2014, Experiment 2)	Weight estimation		F(1,39)=5.08	F(1,39)=5.08		F(1,39)=5.08	0.0299
Michalak, Mischnat, & Teisman (2014)	Recalling negative vs positive words from memory		F(1,28)=3.78	F(1,28)=3.78		F(1,28)=3.78	0.062
Nair, Sagar, Sollers, III, Consedine, & Broadbent (2014)	HAN: Fearful, hostile, nervous		F(1,70)=6.09	F(1,70)=6.09		F(1,70)=6.09	0.016
	HAP: Enthusiastic, excted, strong				F(1,70)=6.20	F(1,70)=6.20	0.0152
	POS: Happy, satisfied, content				F(1,70)=3.02	F(1,70)=3.02	0.0866
	LAP: Calm, rested, relaxed, peaceful				F(1,70)=0.26	F(1,70)=0.26	0.6117
	LA: Quiet, stil, passive				F(1,70)=6.88	F(1,70)=6.88	0.0107
	LAN: Dull, sleepy, sluggish				F(1,70)=8.28	F(1,70)=8.28	0.0053
	NEG: Sad, lonely, unhappy				F(1,70)=2.57	F(1,70)=2.57	0.1134
	HA: Aroused, surprised, astonished				F(1,70)=6.23	F(1,70)=6.23	0.0149
	Fear
	Self-esteem				F(1,70)=11.28	F(1,70)=11.28	0.0013
	Task persistence
	Stroke volume				F(1,64)<1	F(1,64)<1	0.321076
	Diastolic pressure				F(1,64)<1	F(1,64)<1	0.321076
	Systolic pressure				F(1,64)<1	F(1,64)<1	0.321076
	Heart rate				F(1,64)<1	F(1,64)<1	0.321076
	Pulse pressure				F(1,64)=3.39	F(1,64)=3.39	0.0702
	Word count
	Pronouns
	First-person singular pronouns
Park, Streamer, Huang, & Galinsky (2013, Experiment 3)	Word completion task with power	F(1,101)=4.09 F(1,101)=0.83	F(1,101)=4.02	F(1,101)=4.02	F(1,101)=4.09 F(1,101)=0.83	F(1,101)=4.09 F(1,101)=0.83	0.0458 0.3644
Park et al. (2013, Experiment 4)	Tendency to take action in hypothetical scenarios	F(1,79)=7.21 F(1,79)=2.80	F(1,79)=4.24	F(1,79)=4.24	F(1,79)=7.21 F(1,79)=2.80	F(1,79)=7.21 F(1,79)=2.80	0.0088 0.0982
Peper, Booiman, Lin, & Harvey (2016)	Perceived strength to resist down pressure on subject's arm in either the erect or collapsed position as observed by subjects			F(1,58)=85.9		F(1,58)=85.9	<.00001
	Testers perceived strength of subject				F(1,59)=74.6	F(1,59)=74.6	<.00001
Ranehill, Dreber, Johannesson, Leberg, Sul, & Weber (2015)	Risk-taking	t(198)=-1.245		t(196)=1.405		t(198)=-1.245	0.2146
	Testosterone				t(196)=-1.405	t(196)=-1.405	0.1616
	Cortisol				t(196)=-1.101	t(196)=-1.101	0.2722
Riskind (1983, Experiment 2)	Speed of memory recall			F(1,20)=6.53		F(1,20)=6.53	0.01885
Riskind (1983, Study 1)	Speed of memory recall				F(1,10)=41.64	F(1,10)=41.64	7.3e-05
Riskind (1984, Experiment 1)	Related feelings		[Critical tests not reported]	[critical tests not reported]
Riskind (1984, Experiment 2)	Persistence in puzzle		F(1,37)=5.13 F(1,37)=3.20	F(1,37)=3.20 F(1,37)=5.13		F(1,37)=3.20 F(1,37)=5.13	0.0818 0.0295
	Depression				F(1,37)=4.00 F(1,37)=8.01	F(1,37)=4.00 F(1,37)=8.01	0.0529 0.0075
	Locus of control				F(1,37)=5.76 F(1,37)=1	F(1,37)=5.76 F(1,37)=1	0.0215 0.3238
Riskind (1984, Experiment 3)	Depression		F(1,18)=4.94	F(1,18)=4.94		F(1,18)=4.94	0.039294
	Locus of control				F(1,18)=4.59	F(1,18)=4.59	0.046081
Riskind & Gotay (1982, Experiment 1)	Persistence in puzzle		F(1,16)=7.73	F(1,16)=7.73		F(1,16)=7.73	0.013374
	Feelings of strength/weakness				F(1,16)<2	F(1,16)<2	0.176463
	Self-confidence				F(1,16)<2	F(1,16)<2	0.176463
	Tiredness				F(1,16)<2	F(1,16)<2	0.176463
	Depression				F(1,16)<2	F(1,16)<2	0.176463
Riskind & Gotay (1982, Experiment 2)	Persistence in puzzle		t(18)=2.03	t(18)=2.03		t(18)=2.03	0.0574
	Happiness				t(18)<1.5	t(18)<1.5	0.151
	Tiredness				t(18)<1.5	t(18)<1.5	0.151
	Sadness				t(18)<1.5	t(18)<1.5	0.151
Roberts & Arefi-Afshar (2007)	Performance after feedback			F(1,51)=4.22		F(1,51)=4.22	0.045092
	Discouraged				F(1,51)=4.92	F(1,51)=4.92	0.031027
	Content				F(1,51)=5.27	F(1,51)=5.27	0.025841
	Tense				F(1,51)=3.84	F(1,51)=3.84	0.0555
	Ashamed				F(1,51)=5.07	F(1,51)=5.07	0.028679
	Angry				F(1,51)=4.32	F(1,51)=4.32	0.042717
	Satisfied				F(1,51)=3.61	F(1,51)=3.61	0.0631
	Perceived success				F(1,51)=3.92	F(1,51)=3.92	0.053123
	Math score				F(1,51)=3.17	F(1,51)=3.17	0.081
Rossberg-Gempton & Poole (1993)	Types of emotions			F(7,140)=19.27		F(7,140)=19.27	<.00001
	Magnitude of emotion change				F(7,140)=1.67	F(7,140)=1.67	0.1211
	Degree of emotional response				F(21,140)=0.29	F(21,140)=0.29	0.9991
Rotella & Richeson (2013, Experiment 1)	Justification appraisal			t(37)=2.53		t(37)=2.53	0.015794
	Guilt				t(37)=4.0084	t(37)=4.0084	0.000284
	Shame				t(37)=1.2411	t(37)=1.2411	0.22238
	Pride				t(37)=3.8477	t(37)=3.8477	0.000455
	Reparative intentions				t(37)=2.66	t(37)=2.66	0.0115
Rotella & Richeson (2013, Experiment 2)	Collective guilt				F(2,122)<0.9	F(2,122)<0.9	0.409252
	Justification appraisal				F(2,122)<2.20	F(2,122)<2.20	0.11518
	Reparatve intentions				F(2,122)<1.76	F(2,122)<1.76	0.176385
Smith & Apicella (2016)	Risk-taking	t(79)=1.1674 t(77)=0.7406		F(2,241)=0.98		t(79)=1.1674 t(77)=0.7406	0.2466 0.4619
	Change in testosterone				t(79)=1.3344 t(77)=2.0445	t(79)=1.3344 t(77)=2.0445	0.1859 0.0443
	Change in cortisol				t(79)=1.1083 t(77)=0.3589	t(79)=1.1083 t(77)=0.3589	0.2711 0.7207
Stepper & Strack (1993)	Self-reported pride		[hypothesis not tested]	[hypothesis not tested]	F(3,90)=3.29	F(3,90)=3.29	0.024234
Strelan, Weick, & Vasiljevic (2014, Experiment 3)	Inclination to retaliate	t(79)=-2.11 t(79)<1.2	t(79)=2.21	t(79)=2.21		t(79)=-2.11 t(79)<1.2	0.0380 0.2337
Teh, Lim, Ahmed, Chan, Loo, Cheong, Yap (2016)	Perceptions of ease of use of gerontechnology			t(58)=3.40		t(58)=3.40	0.001225
	Perception of usefulness				t(58)=2.45	t(58)=2.45	0.0173
	Intention to use				t(58)=2.42	t(58)=2.42	0.0187
Turan (2015)	Hormones (cortisol)			t(84)=2.22		t(84)=2.22	0.0291
	Interpesonal dominance				F(1,83)=3.84	F(1,83)=3.84	0.0534
Veenstra, Schneider, & Koole (2016, Experiment 1)	Mood recovery	F(1,223)=5.98		F(2,223)=5.98		F(1,223)=5.98	0.0152
	Negative mood generation				F(1,223)=4.57	F(1,223)=4.57	0.0336
	Negative thought production				F(2,217)=5.46	F(2,217)=5.46	0.0049
Veenstra et al. (2016, Experiment 2)	Mood recovery			F(1,118)=5.13		F(1,118)=5.13	0.0253
	Mood congruent recall				F(1,118)=4.57	F(1,118)=4.57	0.0346
Welker, Oberleitner, Cain, & Carre (2013, Experiment 1)	Mood	F(1,87)=20.47 F(1,87)=1.22	F(1,87)=1.26	F(1,87)=1.26		F(1,87)=20.47 F(1,87)=1.22	0.00001 0.2724
	Basic needs				F(1,87)=29.58 F(1,87)=13.58	F(1,87)=29.58 F(1,87)=13.58	<.00001 0.0004
Welker et al. (2013, Experiment 2)	Mood	F(1,79)=7.12 F(1,79)=0.33	F(1,80)=9.44	F(1,80)=9.44		F(1,79)=7.12 F(1,79)=0.33	0.0092 0.5673
	Basic needs				F(1,80)=1.70 F(1,80)=9.23	F(1,80)=1.70 F(1,80)=9.23	0.1960 0.0032
Wilkes, Kydd, Sagar, & Broadbent (2016)	Negative affect change score	F(1,58)=2.31		F(1,58)=.13		F(1,58)=2.31	<.00001
	Word count				t(59)=2.38	t(59)=2.38	0.0206
	First person singular pronouns				t(59)=-2.60	t(59)=-2.60	0.0118
	Sad affective process words				t(42.39)=2.29	t(42.39)=2.29	0.0271
	Personal pronouns				t(59)=-1.95	t(59)=-1.95	0.0559
	High arousal positive				F(1,58)=1.61	F(1,58)=1.61	0.2096
	Positve affect				F(1,58)=1.21	F(1,58)=1.21	0.2759
	Low arousal positive				F(1,58)=0.71	F(1,58)=0.71	0.4029
	Low arousal				F(1,58)=0.26	F(1,58)=0.26	0.6121
	Low arousal negative				F(1,58)=0.13	F(1,58)=0.13	0.7197
	High arousal negative				F(1,58)=0.24	F(1,58)=0.24	0.6261
	High arousal				F(1,58)=3.48	F(1,58)=3.48	0.0672
	Fatigue				F(1,58)=0.40	F(1,58)=0.40	0.5296
Wilson & Peper (2004)	Positive thoughts			chi2(1)=10.08		chi2(1)=10.08	0.001499
	Negative thoughts				chi2(1)=2.14	chi2(1)=2.14	0.1435
Yap, Wazlawek, Lucas, Cuddy, & Carney (2013, Experiment 1)	Dishonest behavior		chi2(1)=13.0	chi2(1)=13.0		chi2(1)=13.0	0.000311
Yap et al. (2013, Experiment 2)	Dishonest behavior		F(1,29)=4.04	F(1,29)=4.04		F(1,29)=4.04	0.0538
Yap et al. (2013, Experiment 3)	Dishonest behavior		F(1,66)=4.12	F(1,66)=4.12		F(1,66)=4.12	0.0464
Zabetipour, Pishghadam, & Ghonsooly (2015)	Mood			F(2,44)=13.689		F(2,44)=13.689	2e-05

## Sheet: T+Hyper_SS
Study	Dependent Variable	Hosseini-Kamkar et al. Reported Results	H-K Reported Robustness Results	Additional Hypothesized Results	R-script results	P-value
Kern & Laurent (2019)	T3 Cortisol	r(45) = .31				0.038
	Cortisol time 2			r(47) = .26		0.077
	Cortisol time 3			r(47) = .21		0.156
	Cortisol time 4			r(47) = .19		0.2
	Cortisol response trajectory (linear)			γ = -0.0034	z()=3.00	0.027
	Cortisol response trajectory (quad)			γ = -0.0020		0.067
	Cortisol response trajectory (linear)			γ = -0.019	z()=3.15	0.016
	Cortisol response trajectory (quad)			γ = -0.014	z()=3.15	0.016
	Cortisol response trajectory (linear)			γ = -0.0097		0.052
	Cortisol response trajectory (quad)			γ = -0.0080	z()=1.97	0.049
Shalev, Porta, Biernesser, Zelazny, Walker-Payne, Melham, & Brent (2019)	Cortisol reactivity	t(221) = 3.05				0.003
	Cortisol reactivity (AUCi)			t(221) = 1.75		0.08
	Baseline cortisol			t(221) = 1.55		0.12
	Total cortisol output (AUCg)			t(221) = 2.30	t(221)=2.30	0.02
	Cortisol reactivity (AUCi)			t(221) = 0.64		0.52
	Baseline cortisol			t(221) = 0.12		0.9
	Total cortisol output (AUCg)			t(221) = 0.05		0.96
Chen, Kong, Deater-Deckard, & Zhang (2018)	Cortisol levels	F(1,78) = 7.07			F(1,78)=7.07	0.009
	Cortisol levels			F(4.20, 327.63) = 1.43		0.22
Coppens, Kempke, Van Wambeke, Claes, Morlion, Luyten, & van Oudenhove (2018)	Cortisol responses	F(1,43) = 5.18				0.027
	Cortisol response			z = 2.24	z() = 2.24	<.03
	Cortisol response			z = 2.24	z() = 2.24	<.03
	Cortisol response			z = 2.24	z() = 2.24	<.03
Mielock, Morris, & Rao (2017)	Cortisol responses	t(24) = 3.33				0.002
	Antcipatory cortisol reactivity			b=−.017, SE=.009	z()=1.99	0.046
	Antcipatory cortisol reactivity			b=.0002, SE=.0001		0.075
Flanagan, Baker, McRae-Clark, Brady, & Moran-Santa Maria (2015)	Cortisol responses	t(115) = 2.50			t(115) = 2.50	0.013
	DHEA response			t(115) = 1.8		0.072
Jaffee, McFarquhar, Stevens, Ouellet-Morin, Melhuish, & Belsky (2015)	Cortisol reactivity	t(53) = 2.60				0.012
	Cortisol reactivity			t(398) = 2.60	t(398) = 2.60	0.009
	Cortisol reactivity			z = 1.96	z = 1.96	0.0499
	Cortisol reactivity			z = 3.29	z = 3.29	0.001
Kuhlman, Vargas, Geiss, & Lopez-Duran (2015)	Peak cortisol	t(439.5) = 2.41				0.016362
	Diurnal cortisol			t(87) = 1.39		0.168075
	Stress reactivity			t(91) = -0.22		0.826364
	Stress reactivity			t(91) = -0.23		0.818608
Dietz, Stoyak, Melhem, Porta, Matthews, Payne, & Brent (2013)	Total cortisol secretion	F(1,179) = 6.15	t(40) = 2.32		F(1,179)=6.15	0.014
	Cortisol response trajectory			z = 2.39		0.03
	Cortisol response trajectory			z = -2.40	z() = 2.40	0.016
	Cortisol response trajectory			z = 2.28	z() = 2.28	0.02
	Cortisol response trajectory			z = -2.30	z() = -2.30	0.02
Bosch, Riese, Reijneveld, Bakker, Verhulst, Ormel, & Oldehinkel (2012)	Average cortisol level (cortisol overall level)	F(1,441) = 8.08			F(1,441) = 8.08	0.004
	Cortisol reactivity			F(3, 1323) = 5.17	F(3, 1323) = 5.17	0.006
	Cortisol overall level			F(1, 441) = 0.37		0.54
	Cortisol reactivity			F(3, 1323) = 0.03		0.97
	Cortisol overall level			F(1, 441) = 0.22		0.64
	Cortisol reactivity			F(3, 1323) = 0.08		0.92
	Cortisol overall level			F(1, 441) = 0.08		0.77
	Cortisol reactivity			F(3, 1323) = 0.65		0.52
	Cortisol reactivity			F(3, 1323) = 2.07		0.13
	Cortisol overall level			F(1, 441) = 1.93		0.17
	Cortisol reactivity			F(3, 1323) = 1.21		0.3
	Cortisol overall level			F(1, 441) = 4.80	F(1, 441) = 4.80	0.03
	Cortisol reactivity			F(3, 1323) = 1.20		0.3
	Cortisol overall level			F(1, 441) = 0.01		0.93
	Cortisol reactivity			F(3, 1323) = 0.11		0.9
	Cortisol overall level			F(1, 441) = 1.79		0.18
	Cortisol reactivity			F(3, 1323) = 0.78		0.46
	Cortisol overall level			F(1, 441) = 5.85	F(1, 441) = 5.85	0.02
Gola, Engler, Schauer, Adenauer, Riether, Kolassa, ... & Kolassa (2012)	Salivatory cortisol	t(27) = 2.35			t(27) = 2.35	0.026
	Basal cortisol			t(1,25.7) = 1.18		0.25
	Post-stressor cortisol			t(1,27) = -0.79		0.43
Harkness, Stewart, & Wynne-Edwards (2011)	Cortisol reactivity	F(2,63) = 3.39	F(2,63) = 3.41		F(2,63) = 3.39 and F(2, 63) = 3.41	< .05, <.05
	Cortisol AUC			F(1,63) = 10.42	F(1,63) = 10.42	0.005
	Cortisol reactivity			F(1,7) = 8.50 AND F(1,14) = 24.67	F(1,7) = 8.50, F(1,14) = 24.67	.022, .0002
	Cortisol reactivity			t(69) = 0.9478		0.3485
	Total cortisol exposure			t(69) = 0.2563		0.7985
Hibel, Granger, Blair, Cox, & the FLP Investigators (2011)	Cortisol reactivity	F(2,1089) = 4.45	F(1,99) = 4.45		F(2,1089) = 4.45	0.011
	Cortisol levels			F(1,1070) = 0.38		0.538
	Cortisol change across task			F(2, 1070) = 0.53		0.588
Ivanov, Yehuda, Greenblatt, Davidow, Makotkine, Alfi, & Newcorn (2011)	Cortisol responses	F(1,23) = 4.556			F(1,23) = 4.556	0.043
	Cortisol responses			F(1,23) = 16.358	F(1,23) = 16.358	0.001
	Cortisol responses			F(1,23) = 8.172	F(1, 23) = 8.172	0.009
	Cortisol responses			F(1, 23) = 17.512	F(1, 23) = 17.512	0.0001
	Cortisol responses			F(1, 23) = 0.92		0.347
Elzinga, Spinhoven, Berretty, de Jong, & Roelofs (2010)	HPA reactivity	F(3,46) = 4.03				0.012
	HPA reactivity			F(3, 49) = #.##		0.17
	HPA reactivity			F(3,49) = 3.51	F(3,49) = 3.51	0.023
	HPA reactivity			F(3,49) = 5.35	F(3,49) = 5.35	0.003
	HPA reactivity			F(3,49) = 5.21	F(3,49) = 5.21	0.003
Pesonen, Raikkonen, Feldt, Heinonen, Osmond, Phillips, ... & Kajantie (2010)	Cortisol reactivity	t(152) = 2.2
	Total Plasma ACTH			z = 0.37		0.71
	Total Plasma cortisol			z = 1.10		0.27
	Total salivary cortisol			z = 1.96	z() = 1.96	0.05
	Salivary cortisol			t(151) = 2.19	t(151) = 2.19	0.03
	Plasma ACTH			t(151) = 2.05	t(151) = 2.05	0.04
	Plasma cortisol			z = 1.4		0.16
	Total Plasma ACTH			z = 2.32	z() = 2.32	0.02
	Total Plasma cortisol			z = 2.8	z() = 2.8	0.005
	Total salivary cortisol			z = 1.08		0.28
	Total Plasma ACTH			z = 0.38		0.7
	Total Plasma cortisol			z = 0.38		0.7
	Total salivary cortisol			z = 0.63		0.53
Rao, Hammen, Ortiz, Chen, & Poland (2008)	HPA response	t(53) = 3.80			t(53) = 3.80	0.0003
	HPA response			t(53) = 2.86	t(53) = 2.86	0.006
van der Hal-Ban Raalte, Bakermans-Kranenberg, & van IJzendoorn (2008)	Cortisol response	F(1,97) = 3.97			F(1, 97) = 3.97	0.049
	Diurnal cortisol			F(4, 204) = 2.22		0.07
Luecken & Appelhans (2006)	Cortisol response	F(1,79) = 4.7			F(1,79) = 4.7	0.02
	Cortisol response			F(1, 79) = 6.00	F(1, 79) = 6.00	0.02
Bremner, Vythilingam, Vermetten, Adil, Khan, Nazeer, ... & Charney (2003)	Cortisol levels	F(1,38) = 6.79			F(1,38) = 6.79	0.013
	Cortisol levels			F(1, 38) = 3.00		0.09
Luecken (2000)	Cortisol reactivity	F(2,54) = 4.47
Luecken (1998)	Cortisol reactivity	F(2,52) = 4.3				<.03
	Cortisol			F(2, 52) = 0.12		ns
	Cortisol			F(2, 52) = 2.86		ns

## Sheet: ALE+Hyper_SS
Study	Dependent Variable	Hosseini-Kamkar et al. Reported Results	H-K Reported Robustness Results	Additional Hypothesized Results	R-script results	P-value
Aschbacher, O'Donovan, Wolkowitz, Dhabhar, Su, & Epel (2013)	Anticipatory cortisol (between groups)	t(46) = 3.15			t(46) = 3.15	0.002868
	Anticipatory cortisol (within group)			r(23) = .565	r(23) = .565	0.003253
Blankenship, Chad-Friedman, Riggins, & Dougherty (2018)	Cortisol (T1)			r(61) = .06		0.640414
	Cortisol (T2)	r(61) = .28			r(61) = .28	0.026243
Doom, Cook, Sturza, Kaciroti, Gearhardt, Vazquez, Lumeng, & Miller (2017)	Cortisol (AUC)	t(140) = 2.75				0.006747
	Cortisol (AUC)			t(140) = −1.81		0.072441
	Cortisol (reactivity)			t(140) = -1.95		0.053
Ellis, Essex, & Boyce (2005, Study 2)	PEP			chi2(1) = 8.01		0.004652
	Cortisol	chi2(1) = 5.76			chi2(1) = 5.76	0.016395
Fearon, Tomlinson, Kumsta, Skeen, Murray, Cooper, & Morgan (2017)	Cortisol	t(143) = 2.18			t(143) = 2.18	0.030894
	Cortisol			z = 1.3		0.19
	Cortisol			z = 1.06		0.29
Hackman, Betancourt, Brodsky, Hurt, & Farah (2012)	Cortisol			r(72) = .25	r(72) = .25	0.034179
	Cortisol	r(72) = .33				0.004642
Hagan, Roubinov, Marreiro, & Luecken (2013)	Cortisol reactivity			chi2(1) = 0.70		0.402784
	Cortisol reactivity	chi2(1) = 3.88			chi2(1) = 3.88	0.048865
	Cortisol reactivity			chi2(1) = 0.5		0.4795
	Cortisol (AUCg)			chi2(1) = 3.86	chi2(1) = 3.86	0.04945
	Cortisol (AUCg)			chi2(1) = 8.65	chi2(1) = 8.65	0.00327
	Cortisol (AUCg)			chi2(1) = #.##		0.31
Koss, George, Davies, Cicchetti, Cummings, & Sturge-Apple (2013)	Postconflict Cortisol	r(193) = .21			r(191) = .21	0.003548
	Postconflict Cortisol			r(191) = .11		0.12981
	Cortisol Odds Ratio			z = 2.56	z = 2.56	0.01046
	Cortisol Odds Ratio			z = 2.56	z = 2.56	0.01046
	Cortisol Odds Ratio			z = #.##		ns
	Cortisol Odds Ratio			z = 2.56	z = 2.56	0.01046
McFadyen-Ketchum, Hurwich-Reiss, Stiles, Mendoza, Badanes, Dmitrieva, & Watamura (2015)	AUCg	t(163) = 2.8			t(163) = 2.8	0.005728
	Cortisol reactivity	b = .21			z = 2.58	0.00988
Mrug, Tyson, Turan, & Granger (2016)	AUCi	r(82) = -.30				0.005563
	AUCg			r(82) = -.09		0.415554
	Cortisol reactivity			r(82) = .25	r(82) = .25	0.0235
	Cortisol reactivity			r(82) = .33	r(82) = .33	0.00246
	AUCg			r(82) = .24	r(82) = .24	0.02987
	AUCg			r(82) = .31	r(82) = .28	0.004593
	AUCi			r(82) = .24	r(82) = .29	0.02987
	AUCi			r(82) = .23	r(82) = .30	0.03764
	AUCi			r(82) = .26	r(82) = .31	0.018325
	Cortisol reactivity			z = 2.81	z = 2.81	0.005
	Cortisol reactivity			z = 2.81	z = 2.81	0.005
	AUCg			z = 2.81	z = 2.81	0.005
	AUCg			z = 2.81	z = 2.81	0.005
	AUCi			z = 2.81	z = 2.81	0.005
	AUCi			z = 2.81	z = 2.81	0.005
Ouellet-Morin, Boivin, Dionne, Lupien, Arsenault, Barr, Perusse, & Tremblay (2008)	Cortisol reactivity index	chi2(2) = 9.86				0.007
	Cortisol reactivity model change			chi2(1) = 15.49	chi2(1) = 15.49	8.3e-05
Wirtz, Ehlert, Kottwitz, Marca, & Semmer (2013)	Cortisol total responsiveness	F(2.5, 89.4) = 3.94			F(2.5, 89.4) = 3.94	0.01569
	AUCi			(b = 0.45)	z = 2.24	0.025091
Zwolinski (2008)	Omnibus cortisol change	F (1, 23) = 4.32			F (1, 23) = 4.32	0.04901
Afifi, Davis, Merrill, Coveleski, Denes, & Afifi (2015)	Cortisol Reactivity	t(80) = -2.12				0.037105
	Cortisol Reactivity			t(151) = 1.90		0.059339
	Cortisol Reactivity			t(151) = 2.29	t(151) = 2.29	0.023406
	Cortisol Reactivity			t(151) = -2.09	t(151) = -2.09	0.038294
	Cortisol Reactivity			t(151) = 1.99	t(151) = 1.99	0.048396
	Cortisol Reactivity			ns, per authors		ns
	Cortisol Reactivity			t(151) = 1.70		0.093016
	Cortisol Reactivity			t(151) = -0.66		0.51115
Allwood, Gaffey, Vergara-Lopez, & Stroud (2017)	Cortisol Change	r(39) = -.42			r(39) = -.42	0.00777
	Cortisol Change			r(39) = -.31		0.054785
	Cortisol Change			r(39) = -.10		0.544712
	Cortisol Change			r(39) = .27		0.096448
de Vente, van Amsterdam, Olff, Kamphuis, & Emmelkamp (2015)	Cortisol Reactivity	F(2, 89.5) = 3.32			F(2, 89.5) = 3.32	0.04066
	Cortisol Reactivity			F(2, 89.5) = 3.32		0.077
Neupert, Miller, Lachman (2006)	Cortisol reactivity	r(72) = .3				0.00094
	Cortisol reactivity			b = .10	t(70)=3.33	0.001388
Quas, Yim, Oberlander, Nordstokke, Essex, Armstrong, Bush, Obradovic, & Boyce (2014)	Cortisol (and other biomarkers)	F(5, 284) = 2.56	F(4, 223) = 2.48		F (5, 284) = 2.56, F(4, 223) = 2.48	0.027, .05

## Sheet: ALE+Hypo_SS
Study	Dependent Variable	Hosseini-Kamkar et al. Reported Results	H-K Reported Robustness Results	Additional Hypothesized Results	R-script results	P-value
Afifi, Davis, Merrill, Coveleski, Denes, & Afifi (2015)	Cortisol Reactivity	t(80) = -2.12				0.037105
	Cortisol Reactivity			ns, per authors		ns
	Cortisol Reactivity			t(151) = 2.38	t(151) = 2.38	0.018561
Badanes, Watamura, & Hankin(2011, Study 1)	Cortisol	chi2(1) = 4.01			chi2(1) = 4.01	0.045231
	Cortisol			chi2(1) = 3.84		0.050044
Calhoun, Helms, Heilbron, Rudolph, Hastings, & Prinstein (2014)	Cortisol	t(60) = 2.25			t(60) = -2.25	0.028129
Chiang, Ko, Bower, Taylor, Irwin, & Fuligni (2019)	Cortisol	t(89) = -3.0			t(89) = -3.0	0.003501
	Cortisol			r(89) = -.04		0.706581
	Cortisol			r(89) = -.08		0.450963
	Cortisol			r(89) = -.28	r(89) = -.28	0.007186
	Cortisol			t(89) = -3.33		0.001
	Cortisol			t(89) = -1.67		ns
	Cortisol			t(89) = -1.00		ns
Fearon, Tomlinson, Kumsta, Skeen, Murray, Cooper, & Morgan (2017)	Cortisol	t(143) = 2.21				0.02869
	Cortisol			z = 1.3		0.19
	Cortisol			b < 0.001		0.99
	Cortisol			b = -0.003		0.63
	Cortisol			b = -0.191	z = 3.3	<.001
Laceulle, Nederhof, van Aken, & Ormel (2017)	Cortisol reaction to stress	F(1, 127) = 3.98			F(1, 127) = 3.98	0.04813
	Cortisol reaction to stress			F(1, 127) = 0.20		0.655483
Lucas-Thompson, Lunkenheimer, & Granger (2016)	Cortisol (AUCi)	r(139) = -.21			r(139) = -.21	0.012442
	Cortisol (AUCi)			r(139) = -.09		0.288538
	Cortisol (AUCi)			r(139) = -.14		0.097767
	Cortisol (AUCg)			r(139) = -.01		0.906314
	Cortisol (AUCg)			r(139) = -.16		0.058064
Mezuk, Lexima, Kalesnikava, Fleming, Montgomery, Wanderimam, Winston, Perrin, Green, & Wheeler (2020)	Cortisol % change	t(785) = -3.0			t(785) = -3.0	0.004
	Cortisol % change			t(785) = -2.9	t(785) = -2.9	0.004
	Cortisol % change			t(785) = -0.4		0.69
Obasi, Shirtcliff, Cavanagh, Ratliff, Pittman, & Brooks (2017)	Peak Cortisol Response	t(56) = -2.30			t(56) = -2.30	0.0252
Raffington, Prindle, Keresztes, Binder, Heim, & Shing (2018)	Cortisol reactivity slope	r(85) = -0.25			r(85) = -0.25	0.019526
Tackett, Herzhoff, Smack, Reardon, & Adam (2017)	Cortisol reactivity (T2-T1)	r(257) = -.20				0.00121
	Cortisol reactivity (T2-T1)			b = .03	z=2.81	0.005
	Cortisol reactivity (T2-T1)			b = .03	z=2.07	0.038
Wan, Couture-Lalande, Lebel, & Bielajew (2017)	Peak Cortisol Response	r(17) = -.464			r(17) = -.464	0.035
	Peak Cortisol Response			r(17) = -.552	r(17) = -.552	0.013
	Peak Cortisol Response			r(17) = -.412		0.057
	Peak Cortisol Response			r(17) = -.455	r(17) = -.455	0.038
	Peak Cortisol Response			r(17) = -.327		0.108
	Peak Cortisol Response			r(17) = -.402		0.062
Andreotti, Garrard, Venkartraman, & Compas (2015)	Cortisol (AUC)	r(114) = .26			r(114) = .26	0.008991
	Cortisol (Reactivity)			r(114) = -.10		0.289783
Busse, Yim, & Campos (2017)	Maximum cortisol increase	r(141) = 0.17			r(141) = 0.17	0.042371
	Mean cortisol increase			r(141) = 0.16		>.05
	Maximum cortisol recovery			r(141) = -0.19	r(141) = -0.19	0.023034
	Mean cortisol recovery			r(141) = 0.16		>.05

## Sheet: T+Hyper_HK
Study	Dependent Variable	Hosseini-Kamkar et al. Reported Results	H-K Reported Robustness Results	Additional Hypothesized Results	R-script results	P-value
Kern & Laurent (2019)	T3 Cortisol	r(45) = .31			r(45) = .31	0.038
	Cortisol time 2			r(47) = .26		0.077
	Cortisol time 3			r(47) = .21		0.156
	Cortisol time 4			r(47) = .19		0.2
	Cortisol response trajectory (linear)			γ = -0.0034	z()=3.00	0.027
	Cortisol response trajectory (quad)			γ = -0.0020		0.067
	Cortisol response trajectory (linear)			γ = -0.019	z()=3.15	0.016
	Cortisol response trajectory (quad)			γ = -0.014	z()=3.15	0.016
	Cortisol response trajectory (linear)			γ = -0.0097		0.052
	Cortisol response trajectory (quad)			γ = -0.0080	z()=1.97	0.049
Shalev, Porta, Biernesser, Zelazny, Walker-Payne, Melham, & Brent (2019)	Cortisol reactivity	t(221) = 3.05			t(211) = 3.05	0.002
	Cortisol reactivity (AUCi)			t(221) = 1.75	t(221)=1.75	0.08
	Baseline cortisol			t(221) = 1.55		0.12
	Total cortisol output (AUCg)			t(221) = 2.30	t(221)=2.30	0.02
	Cortisol reactivity (AUCi)			t(221) = 0.64		0.52
	Baseline cortisol			t(221) = 0.12		0.9
	Total cortisol output (AUCg)			t(221) = 0.05		0.96
Chen, Kong, Deater-Deckard, & Zhang (2018)	Cortisol levels	F(1,78) = 7.07			F(1,78)=7.07	0.009
	Cortisol levels			F(4.20, 327.63) = 1.43		0.22
	Cortisol levels			F(4.20, 327.63) = 1.43		0.22
	Time			F(4.20, 327.63) = 16.98		<.0001
Coppens, Kempke, Van Wambeke, Claes, Morlion, Luyten, & van Oudenhove (2018)	Cortisol responses	F(1,43) = 5.18			F(1,43) = 5.18	0.027
	Cortisol response			F(6, 24) = 0.74		0.62
Mielock, Morris, & Rao (2017)	Cortisol responses	t(24) = 3.33			t(24) = 3.33	0.002
	Anticipatory cortisol reactivity			b=−.017, SE=.009	z()=1.99	0.046
	Anticipatory cortisol reactivity			b=.0002, SE=.0001		0.075
	Anticipatory cortisol reactivity			b=−.0003, SE=.0001	z()=3.30	<0.001
Flanagan, Baker, McRae-Clark, Brady, & Moran-Santa Maria (2015)	Cortisol responses	t(115) = 2.5			t(115) = 2.5	0.013
Jaffee, McFarquhar, Stevens, Ouellet-Morin, Melhuish, & Belsky (2015)	Cortisol reactivity	t(53) = 2.6			t(53) = 2.6	0.01
	Cortisol reactivity			t(398) = 2.60		0.009
Kuhlman, Vargas, Geiss, & Lopez-Duran (2015)	Peak cortisol	t(439.5) = 2.41			t(439.5) = 2.41	0.016
	Diurnal cortisol			t(87) = 1.39		0.168075
	Stress reactivity			t(91) = -0.22		0.826364
	Stress reactivity			t(91) = -0.23		0.818608
Dietz, Stoyak, Melhem, Porta, Matthews, Payne, & Brent (2013)	Total cortisol secretion	F(1,179) = 6.15	t(40) = 2.32		F(1,179)=6.15; t(40) = 2.32	0.014, .025
	Cortisol response			z = 2.39	z = 2.39	0.03
	Cortisol levels			t(40) = -2.16	t(40) = -2.16	0.04
	Cortisol levels			F(2, 87) = 0.74		0.48
	Total cortisol output			F(2, 87) = 0.73		0.48
Bosch, Riese, Reijneveld, Bakker, Verhulst, Ormel, & Oldehinkel (2012)	Average cortisol level (cortisol overall level)	F(1,441) = 8.08			F(1,441) = 8.08	0.004
	Cortisol reactivity			F(3, 1323) = 5.17	F(3, 1323) = 5.17	0.006
	Cortisol overall level			F(1, 441) = 0.37		0.54
	Cortisol reactivity			F(3, 1323) = 0.03		0.97
	Cortisol overall level			F(1, 441) = 0.22		0.64
	Cortisol reactivity			F(3, 1323) = 0.08		0.92
	Cortisol overall level			F(1, 441) = 0.08		0.77
	Cortisol reactivity			F(3, 1323) = 0.65		0.52
	Cortisol reactivity			F(3, 1323) = 2.07		0.13
	Cortisol overall level			F(1, 441) = 1.93		0.17
	Cortisol reactivity			F(3, 1323) = 1.21		0.3
	Cortisol overall level			F(1, 441) = 4.80	F(1, 441) = 4.80	0.03
	Cortisol reactivity			F(3, 1323) = 1.20		0.3
	Cortisol overall level			F(1, 441) = 0.01		0.93
	Cortisol reactivity			F(3, 1323) = 0.11		0.9
	Cortisol overall level			F(1, 441) = 1.79		0.18
	Cortisol reactivity			F(3, 1323) = 0.78		0.46
	Cortisol overall level			F(1, 441) = 5.85	F(1, 441) = 5.85	0.02
Gola, Engler, Schauer, Adenauer, Riether, Kolassa, ... & Kolassa (2012)	Salivatory cortisol	t(27) = 2.35			t(27) = 2.35	0.026
	Salivary cortisol			F(2, 29.5) = 12.67	F(2, 29.5) = 12.67	0.0001
	Basal salivary cortisol levels			t(25.7) = 1.18		0.25
	Post-stessor salivary cortisol levels			t(27) = -0.79		0.43
	Cortisol reactivity			F(2, 29) = 12.68	F(2, 29) = 12.68	0.0001
	Cortisol reactivity			t(27) = 0.5		0.11
	Cortisol reactivity			t(27) = 0.6		0.92
	Plasma cortisol			F(2, 32.1) = 1.67		0.2
	Plasma cortisol			F(2, 33.5) = 3.82	F(2, 33.5) = 3.82	0.03
	Plasma cortisol			F(2, 9.7) = 3.30		0.08
Harkness, Stewart, & Wynne-Edwards (2011)	Cortisol reactivity	F(2,63) = 3.39	F(2,63) = 3.41		F(2,63) = 3.39; F(2,63) = 3.41	.039, .039
	Cortisol reactivity			F(2, 21) = 3.72	F(2, 21) = 3.72	0.041
	Cortisol reactivity			F(1, 7) = 8.50	F(1, 7) = 8.50	0.022
	AUC, cortisol			F(1, 63) = 10.42	F(1, 63) = 10.42	0.0019
	AUC cortisol			F(2, 9) = 3.00		0.1
	Cortisol reactivity			t(69) = 0.9478		0.3485
	Total cortisol exposure			t(69) = 0.2563		0.7985
Hibel, Granger, Blair, Cox, & the FLP Investigators (2011)	Cortisol reactivity	F(2,1089) = 4.45	F(1,99) = 4.45		F(2,1089) = 4.45; F(1, 99) = 4.45	0.011, .037
	Cortisol change across task (i.e., reactivity or regulation)			F(2, 1070) = 0.53		0.588
	Cortisol levels			F(1, 1070) = 0.38		0.537
Ivanov, Yehuda, Greenblatt, Davidow, Makotkine, Alfi, & Newcorn (2011)	Cortisol responses	F(1,23) = 4.556			F(1,23) = 4.556	0.043
	Cortisol responses			F(1, 23) = 8.172	F(1, 23) = 8.172	0.009
	Cortisol responses			F(1, 23) = 17.512	F(1, 23) = 17.512	0.0001
	Cortisol responses			F(1, 23) = 0.92		0.347
Elzinga, Spinhoven, Berretty, de Jong, & Roelofs (2010)	HPA reactivity	F(3,46) = 4.03			F(3,46) = 4.03	0.012
Pesonen, Raikkonen, Feldt, Heinonen, Osmond, Phillips, ... & Kajantie (2010)	Cortisol reactivity	t(152) = 2.2			t(152) = 2.2	0.029
	Salivary cortisol			t(151) = 2.19		0.03
	Plasma cortisol			t(151) = 2.05	t(151) = 2.05	0.04
	Salivary cortisol (baseline)			t(151) = 1.31		0.19
	Salivary cortisol (peak)			t(151) = 0.38		0.7
	Salivary cortisol (increment)			t(151) = 1.15		0.25
	Salivary cortisol (AUCg)			t(151) = 0.41		0.68
	Salivary cortisol (AUC increment)			t(151) = 2.19	t(151) = 2.19	0.03
	Plasma cortisol (baseline)			t(151) = 1.34		0.18
	Plasma cortisol (peak)			t(151) = 0.80		0.42
	Plasma cortisol (increment)			t(151) = 2.05	t(151) = 2.05	0.04
	Plasma cortisol (AUCg)			t(151) = 1.01		0.31
	Plasma cortisol (AUC increment)			t(151) = 2.64	t(151) = 2.64	0.009
	Salivary cortisol (baseline)			r(282) = .06		0.31
	Salivary cortisol (peak)			r(282) = .06		0.31
	Salivary cortisol (increment)			r(282) = .06		0.31
	Salivary cortisol (AUCg)			r(282) = .06		0.31
	Salivary cortisol (AUC increment)			r(282) = .06		0.31
	Plasma cortisol (baseline)			r(282) = .06		0.31
	Plasma cortisol (peak)			r(282) = .06		0.31
	Plasma cortisol (increment)			r(282) = .06		0.31
	Plasma cortisol (AUCg)			r(282) = .06		0.31
	Plasma cortisol (AUC increment)			r(282) = .06		0.31
	Salivary cortisol (baseline)			r(282) = .09		0.31
	Salivary cortisol (peak)			r(282) = .09		0.31
	Salivary cortisol (increment)			r(282) = .09		0.31
	Salivary cortisol (AUCg)			r(282) = .09		0.31
	Salivary cortisol (AUC increment)			r(282) = .09		0.31
	Plasma cortisol (baseline)			r(282) = .09		0.31
	Plasma cortisol (peak)			r(282) = .09		0.31
	Plasma cortisol (increment)			r(282) = .09		0.31
	Plasma cortisol (AUCg)			r(282) = .09		0.31
	Plasma cortisol (AUC increment)			r(282) = .09		0.31
Rao, Hammen, Ortiz, Chen, & Poland (2008)	HPA response	t(53) = 3.80			t(53) = 3.80	0.0003
	HPA response			t(53) = 2.86	t(53) = 2.86	0.006
van der Hal-Ban Raalte, Bakermans-Kranenberg, & van IJzendoorn (2008)	Cortisol response	F(1,97) = 3.97			F(1,97) = 3.97	0.049
	Diurnal cortisol			F(4, 204) = 2.22		0.07
	Cortisol reactivity			F(2, 95) = 3.13	F(2, 95) = 3.13	0.048
Luecken & Appelhans (2006)	Cortisol response	F(1,79) = 4.7			F(1,79) = 4.7	0.02
	Cortisol response			F(1, 79) = 6.00	F(1, 79) = 6.00	0.02
Bremner, Vythilingam, Vermetten, Adil, Khan, Nazeer, ... & Charney (2003)	Cortisol levels	F(1,38) = 6.79			F(1,38) = 6.79	0.013
	Cortisol levels			F(1, 38) = 5.05	F(1, 38) = 5.05	0.03
	Cortisol levels			F(1, 38) = 3.00		0.09
	Cortisol levels			F(1, 38) = 3.00		0.09
Luecken (2000)	Cortisol reactivity	F(2,54) = 4.47			F(2,54) = 4.47	0.015
Luecken (1998)	Cortisol reactivity	F(2,52) = 4.3			F(2,52) = 4.3	0.018
	Cortisol reactivity			F(2, 52) = 1.46		0.241
	Cortisol reactivity			F(2, 52) = 2.84		0.0675
	Cortisol reactivity			F(2, 54) = 3.2	F(2, 54) = 3.2	0.0486

## Sheet: ALE+Hyper_HK
Study	Dependent Variable	Hosseini-Kamkar et al. Reported Results	H-K Reported Robustness Results	Additional Hypothesized Results	R-script results	P-value
Andreotti, Garrard, Venkartraman, & Compas (2015)	Cortisol (AUC)	r(114) = .26			r(114) = .26	0.008991
	Cortisol (Reactivity)			r(114) = -.10		0.289783
Aschbacher, O'Donovan, Wolkowitz, Dhabhar, Su, & Epel (2013)	Anticipatory cortisol	t(46) = 3.15	r(25) = .565		t(46) = 3.15; r(25) = .565	0.002868, .003253
	Peak cortisol reactivity			t(46) = 1.43		0.16
	Baseline cortisol			r(25) = .095		0.651
	Peak cortisol			r(25) = .514	r(25) = .514	0.0085
Blankenship, Chad-Friedman, Riggins, & Dougherty (2018)	Salivary cortisol	r(61) = .28			r(61) = .28	0.026243
	Salivary cortisol			r(61) = .06		0.645
	Salivary cortisol			r(61) = .08		0.539
	Salivary cortisol			r(61) = .12		0.356
Busse, Yim, & Campos (2017)	Maximum cortisol increase	r(141) = 0.17			r(141) = 0.17	0.042371
	Mean cortisol increase			r(141) = 0.16		0.058
	Maximum cortisol recovery			r(141) = -0.19		0.023034
	Mean cortisol recovery			r(141) = 0.16		0.058
	Maximum cortisol increase			t(134) = 5.10	t(134) = 5.10	1e-05
	Maximum cortisol recovery			t(134) = 2.94		0.003
Doom, Cook, Sturza, Kaciroti, Gearhardt, Vazquez, Lumeng, & Miller (2017)	Cortisol (AUC)	t(140) = 2.75			t(140) = 2.75	0.006747
	Cortisol (AUC)			t(140) = −1.81		0.072441
	Cortisol (AUC)			t(140) = 1.00		0.319
Ellis, Essex, & Boyce (2005, Study 2)	Cortisol	chi2(1) = 5.76			chi2(1) = 5.76	0.016395
Fearon, Tomlinson, Kumsta, Skeen, Murray, Cooper, & Morgan (2017)	Cortisol	t(143) = 2.18			t(143) = 2.18	0.030894
	Cortisol			z = 1.3		0.19
	Cortisol			t(143) = 0.01		0.99
	Cortisol			t(143) = 0.48		0.63
	Cortisol			z = 3.3	z = 3.3	0.0009
	Cortisol			t(143) = 2.01	t(143) = 2.01	0.046
	Cortisol			t(143) = 2.39	t(143) = 2.39	0.018
Hackman, Betancourt, Brodsky, Hurt, & Farah (2012)	Cortisol	r(77) = .33			r(77) = .33	0.003
	Cortisol reactivity			r(72) = .33		0.004642
	Cortisol recovery			r(72) = .304		0.009
Hagan, Roubinov, Marreiro, & Luecken (2013)	Cortisol reactivity	chi2(1) = 3.88	chi2(1) = 8.65		chi2(1) = 3.88; chi2(1) = 8.65	0.048865, .003
	Cortisol reactivity			chi2(1) = 0.70		0.402784
	Cortisol reactivity			chi2(1) = 0.5		0.4795
Koss, George, Davies, Cicchetti, Cummings, & Sturge-Apple (2013)	Cortisol	r(193) = .21			r(193) = .21	0.003548
	Cortisol			r(193) = .25	r(193) = .25	0.004
McFadyen-Ketchum, Hurwich-Reiss, Stiles, Mendoza, Badanes, Dmitrieva, & Watamura (2015)	AUCg	t(163) = 2.8			t(163) = 2.8	0.005728
Mrug, Tyson, Turan, & Granger (2016)	AUCi	r(82) = -.30			r(82) = -.30	0.005563
	AUCg			r(82) = -.09		0.415554
	AUCi			r(82) = .35	r(82) = .35	0.0012
	AUCi			r(82) = -.12		0.282
	AUCi			r(82) = .24	r(82) = .24	0.0298
	AUCi			r(82) = .23	r(82) = .23	0.0376
	AUCi			r(82) = .26	r(82) = .26	0.0183
	AUCi			r(82) = .00		1
	AUCg			r(82) = .15		0.1786
	AUCg			r(82) = .09		0.421
	AUCg			r(82) = .06		0.5923
	AUCg			r(82) = .24	r(82) = .24	0.0298
	AUCg			r(82) = .31	r(82) = .31	0.0045
	AUCg			r(82) = .05		0.655
	15 min post-test cortisol			r(82) = .08		0.474
	15 min post-test cortisol			r(82) = .25	r(82) = .25	0.023
	15 min post-test cortisol			r(82) = .33	r(82) = .33	0.002
	15 min post-test cortisol			r(82) = .04		0.721
	55 min post-test cortisol			r(82) = .15		0.178
	55 min post-test cortisol			r(82) = .19		0.087
	55 min post-test cortisol			r(82) = .24		0.0298
	55 min post-test cortisol			r(82) = .04		0.721
	15 min post-test cortisol			r(82) = -.11		0.325
	15 min post-test cortisol			r(82) = .18		0.105
	55 min post-test cortisol			r(82) = -.17		0.126
	55 min post-test cortisol			r(82) = .22		0.047
Ouellet-Morin, Boivin, Dionne, Lupien, Arsenault, Barr, Perusse, & Tremblay (2008)	Cortisol reactivity index	chi2(2) = 9.86	chi2(2) = 11.01		chi2(2) = 9.86, chi2(2) = 11.01	0.00723, .004
Wirtz, Ehlert, Kottwitz, Marca, & Semmer (2013)	Cortisol reactivity	F(2.5, 89.4) = 3.94	F(3.9, 105.7) = 6.57		F(2.5, 89.4) = 3.94; F(3.9, 105.7) = 6.57	0.01569, <.001
	AUCi			b = 0.45	r(82) = .25	0.025
	AUCi			b = 0.57	r(82) = .31	0.005
Zwolinski (2008)	Cortisol	F (1, 23) = 4.32			F (1, 23) = 4.32	0.04901
	Cortisol			F(1, 10) = 4.40		0.06

## Sheet: ALE+Hypo_HK
Study	Dependent Variable	Hosseini-Kamkar et al. Reported Results	H-K Reported Robustness Results	Additional Hypothesized Results	R-script results	P-value
Afifi, Davis, Merrill, Coveleski, Denes, & Afifi (2015)	Cortisol Reactivity	t(80) = -2.12			t(80) = -2.12	0.037105
	Cortisol Reactivity			t(80) = 0.13		0.896
	Cortisol Reactivity			t(80) = 2.87	t(80) = 2.87	0.005
	Cortisol Reactivity			t(80) = -0.04		0.968
	Cortisol Reactivity			t(80) = 2.38	t(80) = 2.38	0.01
	Cortisol Reactivity			t(80) = 0.23		0.818
Allwood, Gaffey, Vergara-Lopez, & Stroud (2017)	Cortisol Change	r(39) = -.42			r(39) = -.42	0.00777
	Cortisol Change			r(39) = -.31		0.054785
	Cortisol Change			r(39) = -.10		0.544712
	Cortisol Change			r(39) = .27		0.096448
	Cortisol Peak			r(39) = -.28		0.0842
	Cortisol Peak			r(39) = -.44	r(39) = -.44	0.005
	Cortisol Peak			r(39) = -.10		0.544
	Cortisol Peak			r(39) = .22		0.178
	Cortisol Baseline			r(39) = -.10		0.544
	Cortisol Baseline			r(39) = -.32		0.047
	Cortisol Baseline			r(39) = -.07		0.671
	Cortisol Baseline			r(39) = -.02		0.903
Badanes, Watamura, & Hankin (2011, Study 1)	Cortisol	chi2(1) = 4.01			chi2(1) = 4.01	0.045231
	Cortisol			chi2(1) = 3.84		0.050044
	Cortisol			chi2(1) = 3.84		0.050044
Calhoun, Helms, Heilbron, Rudolph, Hastings, & Prinstein (2014)	Cortisol	t(60) = 2.25			t(60) = 2.25	0.028129
	Cortisol recovery			t(60) = 2.33		0.023
	Cortisol reactivity			t(60) = 0.75		0.456
	Cortisol recovery			t(60) = 2.50		0.01
	Cortisol reactivity			t(60) = 1.75		0.085
	Cortisol recovery			t(60) = 1.50		0.138
	Cortisol reactivity			t(60) = 1.00		0.321
	Cortisol recovery			t(60) = 0.50		0.618
Chiang, Ko, Bower, Taylor, Irwin, & Fuligni (2019)	Cortisol	t(89) = -3.0			t(89) = -3.0	0.003501
	Cortisol			r(89) = -.04		0.706581
	Cortisol			r(89) = -.08		0.450963
	Cortisol			r(89) = -.28	r(89) = -.28	0.007186
	Cortisol +30 min			r(89) = -.28	r(89) = -.28	0.007186
	Cortisol +45 min			r(89) = -.31	r(89) = -.31	0.003
	Cortisol +60 min			r(89) = -.26		0.01
	Cortisol +90 min			r(89) = -.21		0.048
	Cortisol +30 min			r(89) = -.20		0.0602
	Cortisol +45 min			r(89) = -.19		0.074
	Cortisol +60 min			r(89) = -.17		0.111
	Cortisol +90 min			r(89) = -.10		0.351
de Vente, van Amsterdam, Olff, Kamphuis, & Emmelkamp (2015)	Cortisol Reactivity	F(2, 89.5) = 3.32			F(2, 89.5) = 3.32	0.04066
	Cortisol Reactivity			F(2.1, 72.5) = 2.61		0.077
Fearon, Tomlinson, Kumsta, Skeen, Murray, Cooper, & Morgan (2017)	Cortisol	t(143) = 2.21	t(143) = 2.03		t(143) = 2.21; t(143) = 2.03	0.02869
	Cortisol			z = 1.3		0.19
	Cortisol			z = 0.01		0.99
	Cortisol			z = 0.475		0.63
	Cortisol			z = 3.3	z = 3.3	0.0009
	Cortisol			z = 3.00	z = 3.00	0.003
Laceulle, Nederhof, van Aken, & Ormel (2017)	Cortisol	t(177) = 1.99			t(177) = 1.99	0.048
	Cortisol			F(1, 127) = 0.20		0.655483
	Cortisol			F(1, 127) = 3.98	F(1, 127) = 3.98	0.04813
	Cortisol recovery			F(1, 131) = 1.42		0.236
	Cortisol recovery			F(1,131) = 2.52		0.115
	Basal cortisol			F(1, 146) = 4.30		0.04
	Basal cortisol			F(1, 146) = 0.20		0.655
Lucas-Thompson, Lunkenheimer, & Granger (2016)	Cortisol (AUCi)	r(139) = -.21			r(139) = -.21	0.012442
	Cortisol (AUCi)			r(139) = -.09		0.288538
	Cortisol (AUCi)			r(139) = -.14		0.097767
	Cortisol (AUCg)			r(139) = -.01		0.906314
	Cortisol (AUCg)			r(139) = -.16		0.058064
Mezuk, Lexima, Kalesnikava, Fleming, Montgomery, Wanderimam, Winston, Perrin, Green, & Wheeler (2020)	Cortisol % change	t(785) = -3.0			t(785) = -3.0	0.004
	Cortisol % change			t(785) = -2.9	t(785) = -2.9	0.004
	Cortisol % change			t(785) = -0.4		0.69
	Cortisol % change			t(785) = 2.8	t(785) = 2.8	0.005
	Cortisol % change			t(785) = 2.8	t(785) = 2.8	0.01
	Cortisol % change			t(785) = -0.4		0.7
	Cortisol % change			t(785) = 1.1		0.28
	Cortisol % change			t(785) = 1.1		0.27
Neupert, Miller, Lachman (2006)	Cortisol reactivity	r(72) = .3			r(72) = .3	0.00094
	Cortisol reactivity			t(70)=3.33	t(70)=3.33	0.001388
Obasi, Shirtcliff, Cavanagh, Ratliff, Pittman, & Brooks (2017)	Peak Cortisol Response	t(56) = -2.30			t(56) = -2.30	0.0252
	Baseline cortisol			t(53) = -2.14		0.037
Quas, Yim, Oberlander, Nordstokke, Essex, Armstrong, Bush, Obradovic, & Boyce (2014)	Cortisol (and other biomarkers)	F(5, 284) = 2.56	F(4, 223) = 2.48		F(5, 284) = 2.56; F(4, 223) = 2.48	0.027
Raffington, Prindle, Keresztes, Binder, Heim, & Shing (2018)	Cortisol reactivity slope	r(85) = -0.25			r(85) = -0.25	0.019526
Tackett, Herzhoff, Smack, Reardon, & Adam (2017)	Cortisol reactivity	r(257) = .20	r(257) = .22		r(257) = .20; r(257) = .22	0.00121
	Cortisol recovery			r(257) = .14		0.0248
	Cortisol recovery			r(257) = .22		0.003
	Cortisol reactivity			b = .03	z=2.81	0.005
	Cortisol reactivity			b = .03	z=2.07	0.038
	Cortisol recovery			b = .00		0.98
	Cortisol recovery			b = .01		0.8
Wan, Couture-Lalande, Lebel, & Bielajew (2017)	Peak Cortisol Response	r(17) = -.464	r(17) = -.552		r(17) = -.464; r(17) = -.552	0.035; 0.013
	Peak Cortisol Response			r(17) = -.412		0.057
	Peak Cortisol Response			r(17) = -.455	r(17) = -.455	0.038
	Peak Cortisol Response			r(17) = -.327		0.108
	Peak Cortisol Response			r(17) = -.402		0.062
